# Supplementary material for: De novo design and directed folding of disulfide-bridged peptide heterodimers
Source: Nat Commun. 2022 Mar 22;13:1539. doi: 10.1038/s41467-022-29210-x (PMC8941120; doi:10.1038/s41467-022-29210-x)
Supplement: Supplementary file 4 — Supplementary Data 1 [file 41467_2022_29210_MOESM4_ESM.zip]

Archive with 5 entries (5 files):
- hd2.pdb
- hd3.pdb
- hd4.pdb
- hd5.pdb
- hd1.pdb
