# Supplementary material for: De novo design and directed folding of disulfide-bridged peptide heterodimers
Source: Nat Commun. 2022 Mar 22;13:1539. doi: 10.1038/s41467-022-29210-x (PMC8941120; doi:10.1038/s41467-022-29210-x)
Supplement: Supplementary file 4 — Supplementary Data 1 [file 41467_2022_29210_MOESM4_ESM.zip › hd2.pdb]

ATOM      1  N   GLU A   1      12.999  -1.209  18.286  1.00  0.00           N
ATOM      2  CA  GLU A   1      13.055   0.011  19.080  1.00  0.00           C
ATOM      3  C   GLU A   1      12.517   1.204  18.305  1.00  0.00           C
ATOM      4  O   GLU A   1      12.986   1.498  17.199  1.00  0.00           O
ATOM      5  CB  GLU A   1      14.492   0.293  19.541  1.00  0.00           C
ATOM      6  CG  GLU A   1      14.635   1.540  20.407  1.00  0.00           C
ATOM      7  CD  GLU A   1      16.042   1.790  20.914  1.00  0.00           C
ATOM      8  OE1 GLU A   1      16.927   1.960  20.116  1.00  0.00           O
ATOM      9  OE2 GLU A   1      16.211   1.851  22.119  1.00  0.00           O1-
ATOM     10 1H   GLU A   1      13.601  -1.913  18.690  1.00  0.00           H
ATOM     11 2H   GLU A   1      12.048  -1.551  18.256  1.00  0.00           H
ATOM     12 3H   GLU A   1      13.308  -0.992  17.351  1.00  0.00           H
ATOM     13  HA  GLU A   1      12.430  -0.124  19.964  1.00  0.00           H
ATOM     14 1HB  GLU A   1      14.867  -0.557  20.111  1.00  0.00           H
ATOM     15 2HB  GLU A   1      15.138   0.414  18.670  1.00  0.00           H
ATOM     16 1HG  GLU A   1      14.318   2.415  19.835  1.00  0.00           H
ATOM     17 2HG  GLU A   1      13.968   1.438  21.258  1.00  0.00           H
ATOM     18  N   CYS A   2      11.520   1.872  18.895  1.00  0.00           N
ATOM     19  CA  CYS A   2      10.908   3.051  18.291  1.00  0.00           C
ATOM     20  C   CYS A   2      10.808   4.216  19.274  1.00  0.00           C
ATOM     21  O   CYS A   2      10.838   4.021  20.492  1.00  0.00           O
ATOM     22  CB  CYS A   2       9.499   2.739  17.796  1.00  0.00           C
ATOM     23  SG  CYS A   2       9.388   1.390  16.613  1.00  0.00           S
ATOM     24  H   CYS A   2      11.185   1.561  19.795  1.00  0.00           H
ATOM     25  HA  CYS A   2      11.521   3.359  17.451  1.00  0.00           H
ATOM     26 1HB  CYS A   2       8.861   2.500  18.644  1.00  0.00           H
ATOM     27 2HB  CYS A   2       9.090   3.633  17.322  1.00  0.00           H
ATOM     28  N   ARG A   3      10.634   5.418  18.715  1.00  0.00           N
ATOM     29  CA  ARG A   3      10.402   6.663  19.453  1.00  0.00           C
ATOM     30  C   ARG A   3       9.284   7.454  18.762  1.00  0.00           C
ATOM     31  O   ARG A   3       9.229   7.523  17.531  1.00  0.00           O
ATOM     32  CB  ARG A   3      11.679   7.504  19.477  1.00  0.00           C
ATOM     33  CG  ARG A   3      12.865   6.858  20.202  1.00  0.00           C
ATOM     34  CD  ARG A   3      12.692   6.800  21.684  1.00  0.00           C
ATOM     35  NE  ARG A   3      13.874   6.237  22.314  1.00  0.00           N
ATOM     36  CZ  ARG A   3      14.072   4.908  22.512  1.00  0.00           C
ATOM     37  NH1 ARG A   3      13.144   4.036  22.172  1.00  0.00           N1+
ATOM     38  NH2 ARG A   3      15.203   4.475  23.052  1.00  0.00           N
ATOM     39  H   ARG A   3      10.668   5.457  17.696  1.00  0.00           H
ATOM     40  HA  ARG A   3      10.085   6.427  20.467  1.00  0.00           H
ATOM     41 1HB  ARG A   3      11.991   7.710  18.453  1.00  0.00           H
ATOM     42 2HB  ARG A   3      11.477   8.463  19.956  1.00  0.00           H
ATOM     43 1HG  ARG A   3      13.028   5.851  19.831  1.00  0.00           H
ATOM     44 2HG  ARG A   3      13.756   7.450  20.003  1.00  0.00           H
ATOM     45 1HD  ARG A   3      12.557   7.811  22.067  1.00  0.00           H
ATOM     46 2HD  ARG A   3      11.832   6.200  21.954  1.00  0.00           H
ATOM     47  HE  ARG A   3      14.611   6.872  22.588  1.00  0.00           H
ATOM     48 1HH1 ARG A   3      12.258   4.336  21.751  1.00  0.00           H
ATOM     49 2HH1 ARG A   3      13.291   3.052  22.348  1.00  0.00           H
ATOM     50 1HH2 ARG A   3      15.927   5.124  23.312  1.00  0.00           H
ATOM     51 2HH2 ARG A   3      15.358   3.463  23.160  1.00  0.00           H
ATOM     52  N   GLU A   4       8.404   8.102  19.526  1.00  0.00           N
ATOM     53  CA  GLU A   4       7.341   8.859  18.858  1.00  0.00           C
ATOM     54  C   GLU A   4       6.838  10.079  19.599  1.00  0.00           C
ATOM     55  O   GLU A   4       6.923  10.174  20.825  1.00  0.00           O
ATOM     56  CB  GLU A   4       6.143   7.945  18.565  1.00  0.00           C
ATOM     57  CG  GLU A   4       5.438   7.334  19.785  1.00  0.00           C
ATOM     58  CD  GLU A   4       4.242   6.437  19.387  1.00  0.00           C
ATOM     59  OE1 GLU A   4       3.271   6.973  18.917  1.00  0.00           O
ATOM     60  OE2 GLU A   4       4.324   5.219  19.517  1.00  0.00           O1-
ATOM     61  H   GLU A   4       8.452   8.059  20.536  1.00  0.00           H
ATOM     62  HA  GLU A   4       7.733   9.216  17.904  1.00  0.00           H
ATOM     63 1HB  GLU A   4       5.404   8.489  17.977  1.00  0.00           H
ATOM     64 2HB  GLU A   4       6.473   7.129  17.980  1.00  0.00           H
ATOM     65 1HG  GLU A   4       6.158   6.736  20.342  1.00  0.00           H
ATOM     66 2HG  GLU A   4       5.087   8.133  20.436  1.00  0.00           H
ATOM     67  N   TYR A   5       6.304  11.010  18.814  1.00  0.00           N
ATOM     68  CA  TYR A   5       5.656  12.216  19.310  1.00  0.00           C
ATOM     69  C   TYR A   5       4.842  12.841  18.189  1.00  0.00           C
ATOM     70  O   TYR A   5       5.188  12.680  17.024  1.00  0.00           O
ATOM     71  CB  TYR A   5       6.704  13.204  19.825  1.00  0.00           C
ATOM     72  CG  TYR A   5       7.701  13.636  18.766  1.00  0.00           C
ATOM     73  CD1 TYR A   5       7.444  14.752  17.977  1.00  0.00           C
ATOM     74  CD2 TYR A   5       8.868  12.909  18.578  1.00  0.00           C
ATOM     75  CE1 TYR A   5       8.353  15.137  17.017  1.00  0.00           C
ATOM     76  CE2 TYR A   5       9.771  13.296  17.616  1.00  0.00           C
ATOM     77  CZ  TYR A   5       9.520  14.404  16.838  1.00  0.00           C
ATOM     78  OH  TYR A   5      10.429  14.791  15.881  1.00  0.00           O
ATOM     79  H   TYR A   5       6.301  10.821  17.809  1.00  0.00           H
ATOM     80  HA  TYR A   5       4.975  11.947  20.117  1.00  0.00           H
ATOM     81 1HB  TYR A   5       6.205  14.095  20.203  1.00  0.00           H
ATOM     82 2HB  TYR A   5       7.253  12.763  20.653  1.00  0.00           H
ATOM     83  HD1 TYR A   5       6.528  15.324  18.119  1.00  0.00           H
ATOM     84  HD2 TYR A   5       9.072  12.031  19.192  1.00  0.00           H
ATOM     85  HE1 TYR A   5       8.155  16.013  16.399  1.00  0.00           H
ATOM     86  HE2 TYR A   5      10.689  12.727  17.469  1.00  0.00           H
ATOM     87  HH  TYR A   5      10.081  15.538  15.390  1.00  0.00           H
ATOM     88  N   GLY A   6       3.823  13.613  18.526  1.00  0.00           N
ATOM     89  CA  GLY A   6       3.097  14.347  17.503  1.00  0.00           C
ATOM     90  C   GLY A   6       2.575  13.388  16.414  1.00  0.00           C
ATOM     91  O   GLY A   6       2.017  12.341  16.745  1.00  0.00           O
ATOM     92  H   GLY A   6       3.559  13.703  19.498  1.00  0.00           H
ATOM     93 1HA  GLY A   6       2.257  14.867  17.962  1.00  0.00           H
ATOM     94 2HA  GLY A   6       3.760  15.105  17.107  1.00  0.00           H
ATOM     95  N   PRO A   7       2.713  13.742  15.116  1.00  0.00           N
ATOM     96  CA  PRO A   7       2.327  12.975  13.936  1.00  0.00           C
ATOM     97  C   PRO A   7       3.417  12.040  13.398  1.00  0.00           C
ATOM     98  O   PRO A   7       3.257  11.468  12.310  1.00  0.00           O
ATOM     99  CB  PRO A   7       2.033  14.094  12.937  1.00  0.00           C
ATOM    100  CG  PRO A   7       3.062  15.151  13.261  1.00  0.00           C
ATOM    101  CD  PRO A   7       3.242  15.089  14.776  1.00  0.00           C
ATOM    102  HA  PRO A   7       1.415  12.407  14.165  1.00  0.00           H
ATOM    103 1HB  PRO A   7       2.121  13.717  11.906  1.00  0.00           H
ATOM    104 2HB  PRO A   7       0.998  14.450  13.061  1.00  0.00           H
ATOM    105 1HG  PRO A   7       3.993  14.947  12.718  1.00  0.00           H
ATOM    106 2HG  PRO A   7       2.710  16.134  12.917  1.00  0.00           H
ATOM    107 1HD  PRO A   7       4.322  15.154  14.997  1.00  0.00           H
ATOM    108 2HD  PRO A   7       2.653  15.885  15.258  1.00  0.00           H
ATOM    109  N   PEN A   8       4.538  11.939  14.115  1.00  0.00           N
ATOM    110  CA  PEN A   8       5.689  11.218  13.587  1.00  0.00           C
ATOM    111  C   PEN A   8       6.195  10.109  14.509  1.00  0.00           C
ATOM    112  O   PEN A   8       6.157  10.202  15.737  1.00  0.00           O
ATOM    113  CB  PEN A   8       6.825  12.228  13.342  1.00  0.00           C
ATOM    114  CG1 PEN A   8       7.115  13.019  14.608  1.00  0.00           C
ATOM    115  CG2 PEN A   8       8.130  11.528  12.996  1.00  0.00           C
ATOM    116  SG  PEN A   8       6.469  13.472  12.074  1.00  0.00           S
ATOM    117  H   PEN A   8       4.611  12.377  15.028  1.00  0.00           H
ATOM    118  HA  PEN A   8       5.414  10.773  12.635  1.00  0.00           H
ATOM    119 1HG1 PEN A   8       7.973  13.667  14.434  1.00  0.00           H
ATOM    120 2HG1 PEN A   8       6.253  13.628  14.870  1.00  0.00           H
ATOM    121 3HG1 PEN A   8       7.343  12.339  15.429  1.00  0.00           H
ATOM    122 1HG2 PEN A   8       8.837  12.253  12.594  1.00  0.00           H
ATOM    123 2HG2 PEN A   8       8.556  11.075  13.892  1.00  0.00           H
ATOM    124 3HG2 PEN A   8       7.939  10.756  12.252  1.00  0.00           H
ATOM    125  N   LYS A   9       6.746   9.082  13.874  1.00  0.00           N
ATOM    126  CA  LYS A   9       7.343   7.959  14.577  1.00  0.00           C
ATOM    127  C   LYS A   9       8.537   7.366  13.855  1.00  0.00           C
ATOM    128  O   LYS A   9       8.505   7.102  12.651  1.00  0.00           O
ATOM    129  CB  LYS A   9       6.290   6.883  14.838  1.00  0.00           C
ATOM    130  CG  LYS A   9       6.788   5.649  15.614  1.00  0.00           C
ATOM    131  CD  LYS A   9       5.607   4.848  16.149  1.00  0.00           C
ATOM    132  CE  LYS A   9       6.062   3.700  17.022  1.00  0.00           C
ATOM    133  NZ  LYS A   9       4.920   3.005  17.677  1.00  0.00           N1+
ATOM    134  H   LYS A   9       6.705   9.087  12.850  1.00  0.00           H
ATOM    135  HA  LYS A   9       7.700   8.320  15.541  1.00  0.00           H
ATOM    136 1HB  LYS A   9       5.468   7.326  15.404  1.00  0.00           H
ATOM    137 2HB  LYS A   9       5.884   6.540  13.886  1.00  0.00           H
ATOM    138 1HG  LYS A   9       7.352   5.009  14.930  1.00  0.00           H
ATOM    139 2HG  LYS A   9       7.457   5.931  16.417  1.00  0.00           H
ATOM    140 1HD  LYS A   9       4.957   5.503  16.734  1.00  0.00           H
ATOM    141 2HD  LYS A   9       5.031   4.452  15.314  1.00  0.00           H
ATOM    142 1HE  LYS A   9       6.599   2.986  16.408  1.00  0.00           H
ATOM    143 2HE  LYS A   9       6.728   4.083  17.794  1.00  0.00           H
ATOM    144 1HZ  LYS A   9       5.268   2.252  18.247  1.00  0.00           H
ATOM    145 2HZ  LYS A   9       4.411   3.685  18.287  1.00  0.00           H
ATOM    146 3HZ  LYS A   9       4.292   2.639  16.983  1.00  0.00           H
ATOM    147  N   PEN A  10       9.604   7.143  14.613  1.00  0.00           N
ATOM    148  CA  PEN A  10      10.811   6.564  14.049  1.00  0.00           C
ATOM    149  C   PEN A  10      11.112   5.214  14.662  1.00  0.00           C
ATOM    150  O   PEN A  10      11.066   5.048  15.880  1.00  0.00           O
ATOM    151  CB  PEN A  10      12.007   7.484  14.280  1.00  0.00           C
ATOM    152  SG  PEN A  10      11.853   9.107  13.522  1.00  0.00           S
ATOM    153  C01 PEN A  10      13.277   6.815  13.723  0.00  0.00           C
ATOM    154  C02 PEN A  10      12.216   7.685  15.793  0.00  0.00           C
ATOM    155  H   PEN A  10       9.565   7.373  15.602  1.00  0.00           H
ATOM    156  HA  PEN A  10      10.670   6.431  12.982  1.00  0.00           H
ATOM    157  H02 PEN A  10      14.112   7.415  13.936  0.00  0.00           H
ATOM    158  H05 PEN A  10      12.298   6.749  16.262  0.00  0.00           H
ATOM    159  H03 PEN A  10      13.185   6.699  12.683  0.00  0.00           H
ATOM    160  H06 PEN A  10      11.398   8.207  16.193  0.00  0.00           H
ATOM    161  H04 PEN A  10      13.401   5.873  14.169  0.00  0.00           H
ATOM    162  H07 PEN A  10      13.096   8.235  15.954  0.00  0.00           H
ATOM    163  N   PEN A  11      11.419   4.272  13.803  1.00  0.00           N
ATOM    164  CA  PEN A  11      11.794   2.936  14.207  1.00  0.00           C
ATOM    165  C   PEN A  11      13.000   2.589  13.389  1.00  0.00           C
ATOM    166  O   PEN A  11      13.285   3.050  12.199  1.00  0.00           O
ATOM    167  CB  PEN A  11      10.656   1.957  13.884  1.00  0.00           C
ATOM    168  CG1 PEN A  11      10.271   2.039  12.406  1.00  0.00           C
ATOM    169  CG2 PEN A  11      11.104   0.515  14.110  1.00  0.00           C
ATOM    170  SG  PEN A  11       9.125   2.274  14.804  1.00  0.00           S
ATOM    171  H   PEN A  11      11.449   4.529  12.817  1.00  0.00           H
ATOM    172  HA  PEN A  11      12.040   2.908  15.264  1.00  0.00           H
ATOM    173 1HG1 PEN A  11       9.325   1.518  12.255  1.00  0.00           H
ATOM    174 2HG1 PEN A  11      10.158   3.075  12.096  1.00  0.00           H
ATOM    175 3HG1 PEN A  11      11.037   1.562  11.795  1.00  0.00           H
ATOM    176 1HG2 PEN A  11      10.231  -0.131  14.190  1.00  0.00           H
ATOM    177 2HG2 PEN A  11      11.710   0.182  13.268  1.00  0.00           H
ATOM    178 3HG2 PEN A  11      11.693   0.448  15.024  1.00  0.00           H
ATOM    179  N   ALA A  12      13.989   1.977  14.288  1.00  0.00           N
ATOM    180  CA  ALA A  12      15.147   1.651  13.463  1.00  0.00           C
ATOM    181  C   ALA A  12      15.716   0.303  13.836  1.00  0.00           C
ATOM    182  O   ALA A  12      15.217  -0.396  14.726  1.00  0.00           O
ATOM    183  CB  ALA A  12      16.167   2.793  13.619  1.00  0.00           C
ATOM    184  OXT ALA A  12      16.739  -0.070  13.181  1.00  0.00           O1-
ATOM    185  H   ALA A  12      13.879   1.802  15.349  1.00  0.00           H
ATOM    186  HA  ALA A  12      14.823   1.589  12.407  1.00  0.00           H
ATOM    187 1HB  ALA A  12      15.745   3.766  13.305  1.00  0.00           H
ATOM    188 2HB  ALA A  12      16.504   2.910  14.667  1.00  0.00           H
ATOM    189 3HB  ALA A  12      17.070   2.626  13.003  1.00  0.00           H
TER     190      ALA A  12
ATOM    191  N   ALA B   1      17.561   2.914   9.573  1.00  0.00           N1+
ATOM    192  CA  ALA B   1      16.634   3.682  10.400  1.00  0.00           C
ATOM    193  C   ALA B   1      15.615   4.399   9.547  1.00  0.00           C
ATOM    194  O   ALA B   1      15.934   5.016   8.523  1.00  0.00           O
ATOM    195  CB  ALA B   1      17.468   4.641  11.267  1.00  0.00           C
ATOM    196  HA  ALA B   1      16.081   2.982  11.053  1.00  0.00           H
ATOM    197 1HB  ALA B   1      18.182   4.096  11.913  1.00  0.00           H
ATOM    198 2HB  ALA B   1      18.060   5.349  10.654  1.00  0.00           H
ATOM    199 3HB  ALA B   1      16.832   5.247  11.938  1.00  0.00           H
ATOM    200 1HT  ALA B   1      18.244   2.435  10.177  1.00  0.00           H
ATOM    201 2HT  ALA B   1      17.037   2.215   9.027  1.00  0.00           H
ATOM    202 3HT  ALA B   1      18.057   3.549   8.931  1.00  0.00           H
ATOM    203  N   PEN B   2      14.374   4.367   9.896  1.00  0.00           N
ATOM    204  CA  PEN B   2      13.371   5.051   9.090  1.00  0.00           C
ATOM    205  C   PEN B   2      12.342   5.766   9.943  1.00  0.00           C
ATOM    206  O   PEN B   2      12.005   5.322  11.038  1.00  0.00           O
ATOM    207  CB  PEN B   2      12.660   4.010   8.209  1.00  0.00           C
ATOM    208  CG1 PEN B   2      12.067   2.903   9.073  1.00  0.00           C
ATOM    209  CG2 PEN B   2      11.479   4.627   7.454  1.00  0.00           C
ATOM    210  SG  PEN B   2      13.761   3.166   7.038  1.00  0.00           S
ATOM    211  H   PEN B   2      14.096   3.865  10.733  1.00  0.00           H
ATOM    212  HA  PEN B   2      13.860   5.781   8.452  1.00  0.00           H
ATOM    213 1HG1 PEN B   2      11.611   2.151   8.432  1.00  0.00           H
ATOM    214 2HG1 PEN B   2      12.850   2.438   9.670  1.00  0.00           H
ATOM    215 3HG1 PEN B   2      11.308   3.319   9.734  1.00  0.00           H
ATOM    216 1HG2 PEN B   2      11.161   3.948   6.663  1.00  0.00           H
ATOM    217 2HG2 PEN B   2      10.647   4.785   8.138  1.00  0.00           H
ATOM    218 3HG2 PEN B   2      11.773   5.577   7.016  1.00  0.00           H
ATOM    219  N   CYS B   3      11.837   6.856   9.388  1.00  0.00           N
ATOM    220  CA  CYS B   3      10.818   7.632  10.056  1.00  0.00           C
ATOM    221  C   CYS B   3       9.639   7.873   9.156  1.00  0.00           C
ATOM    222  O   CYS B   3       9.756   8.106   7.954  1.00  0.00           O
ATOM    223  CB  CYS B   3      11.384   9.007  10.476  1.00  0.00           C
ATOM    224  SG  CYS B   3      12.726   8.926  11.697  1.00  0.00           S
ATOM    225  H   CYS B   3      12.199   7.150   8.474  1.00  0.00           H
ATOM    226  HA  CYS B   3      10.476   7.096  10.928  1.00  0.00           H
ATOM    227  H01 CYS B   3      10.571   9.596  10.901  1.00  0.00           H
ATOM    228  H02 CYS B   3      11.808   9.455   9.578  1.00  0.00           H
ATOM    229  N   GLU B   4       8.476   7.940   9.767  1.00  0.00           N
ATOM    230  CA  GLU B   4       7.302   8.243   8.995  1.00  0.00           C
ATOM    231  C   GLU B   4       6.438   9.252   9.709  1.00  0.00           C
ATOM    232  O   GLU B   4       6.300   9.237  10.933  1.00  0.00           O
ATOM    233  CB  GLU B   4       6.514   6.955   8.719  1.00  0.00           C
ATOM    234  CG  GLU B   4       5.903   6.267   9.948  1.00  0.00           C
ATOM    235  CD  GLU B   4       5.216   4.966   9.592  1.00  0.00           C
ATOM    236  OE1 GLU B   4       5.378   4.509   8.474  1.00  0.00           O
ATOM    237  OE2 GLU B   4       4.522   4.431  10.426  1.00  0.00           O1-
ATOM    238  H   GLU B   4       8.420   7.730  10.765  1.00  0.00           H
ATOM    239  HA  GLU B   4       7.603   8.685   8.051  1.00  0.00           H
ATOM    240 1HB  GLU B   4       5.712   7.166   8.009  1.00  0.00           H
ATOM    241 2HB  GLU B   4       7.181   6.231   8.257  1.00  0.00           H
ATOM    242 1HG  GLU B   4       6.689   6.070  10.680  1.00  0.00           H
ATOM    243 2HG  GLU B   4       5.174   6.933  10.408  1.00  0.00           H
ATOM    244  N   CYS B   5       5.825  10.109   8.910  1.00  0.00           N
ATOM    245  CA  CYS B   5       4.911  11.121   9.409  1.00  0.00           C
ATOM    246  C   CYS B   5       3.668  11.127   8.564  1.00  0.00           C
ATOM    247  O   CYS B   5       3.743  11.202   7.334  1.00  0.00           O
ATOM    248  CB  CYS B   5       5.543  12.503   9.351  1.00  0.00           C
ATOM    249  SG  CYS B   5       7.056  12.670  10.287  1.00  0.00           S
ATOM    250  H   CYS B   5       5.996  10.018   7.908  1.00  0.00           H
ATOM    251  HA  CYS B   5       4.643  10.882  10.431  1.00  0.00           H
ATOM    252 1HB  CYS B   5       5.758  12.759   8.313  1.00  0.00           H
ATOM    253 2HB  CYS B   5       4.830  13.236   9.728  1.00  0.00           H
ATOM    254  N   GLY B   6       2.513  11.073   9.192  1.00  0.00           N
ATOM    255  CA  GLY B   6       1.316  11.041   8.375  1.00  0.00           C
ATOM    256  C   GLY B   6       1.455   9.847   7.398  1.00  0.00           C
ATOM    257  O   GLY B   6       1.782   8.745   7.841  1.00  0.00           O
ATOM    258  H   GLY B   6       2.487  11.063  10.216  1.00  0.00           H
ATOM    259 1HA  GLY B   6       0.441  10.906   9.011  1.00  0.00           H
ATOM    260 2HA  GLY B   6       1.210  11.993   7.869  1.00  0.00           H
ATOM    261  N   PRO B   7       1.197  10.031   6.082  1.00  0.00           N
ATOM    262  CA  PRO B   7       1.316   9.040   5.012  1.00  0.00           C
ATOM    263  C   PRO B   7       2.687   8.881   4.303  1.00  0.00           C
ATOM    264  O   PRO B   7       2.769   8.122   3.334  1.00  0.00           O
ATOM    265  CB  PRO B   7       0.260   9.554   4.027  1.00  0.00           C
ATOM    266  CG  PRO B   7       0.332  11.061   4.152  1.00  0.00           C
ATOM    267  CD  PRO B   7       0.642  11.328   5.621  1.00  0.00           C
ATOM    268  HA  PRO B   7       1.003   8.065   5.415  1.00  0.00           H
ATOM    269 1HB  PRO B   7       0.495   9.202   3.011  1.00  0.00           H
ATOM    270 2HB  PRO B   7      -0.727   9.147   4.287  1.00  0.00           H
ATOM    271 1HG  PRO B   7       1.088  11.466   3.476  1.00  0.00           H
ATOM    272 2HG  PRO B   7      -0.626  11.504   3.841  1.00  0.00           H
ATOM    273 1HD  PRO B   7       1.411  12.121   5.680  1.00  0.00           H
ATOM    274 2HD  PRO B   7      -0.282  11.583   6.165  1.00  0.00           H
ATOM    275  N   THR B   8       3.738   9.609   4.718  1.00  0.00           N
ATOM    276  CA  THR B   8       5.010   9.568   3.970  1.00  0.00           C
ATOM    277  C   THR B   8       6.208   9.200   4.845  1.00  0.00           C
ATOM    278  O   THR B   8       6.145   9.249   6.075  1.00  0.00           O
ATOM    279  CB  THR B   8       5.313  10.906   3.253  1.00  0.00           C
ATOM    280  CG2 THR B   8       4.163  11.280   2.342  1.00  0.00           C
ATOM    281  OG1 THR B   8       5.501  11.949   4.218  1.00  0.00           O
ATOM    282  H   THR B   8       3.676  10.207   5.545  1.00  0.00           H
ATOM    283  HA  THR B   8       4.930   8.799   3.203  1.00  0.00           H
ATOM    284  HB  THR B   8       6.222  10.798   2.664  1.00  0.00           H
ATOM    285  HG1 THR B   8       5.972  12.685   3.813  1.00  0.00           H
ATOM    286 1HG2 THR B   8       4.388  12.217   1.836  1.00  0.00           H
ATOM    287 2HG2 THR B   8       4.013  10.493   1.603  1.00  0.00           H
ATOM    288 3HG2 THR B   8       3.270  11.398   2.928  1.00  0.00           H
ATOM    289  N   ARG B   9       7.335   8.849   4.215  1.00  0.00           N
ATOM    290  CA  ARG B   9       8.510   8.459   4.994  1.00  0.00           C
ATOM    291  C   ARG B   9       9.834   8.573   4.257  1.00  0.00           C
ATOM    292  O   ARG B   9       9.872   8.683   3.030  1.00  0.00           O
ATOM    293  CB  ARG B   9       8.332   7.024   5.461  1.00  0.00           C
ATOM    294  CG  ARG B   9       8.214   6.005   4.373  1.00  0.00           C
ATOM    295  CD  ARG B   9       7.849   4.678   4.927  1.00  0.00           C
ATOM    296  NE  ARG B   9       6.518   4.693   5.569  1.00  0.00           N
ATOM    297  CZ  ARG B   9       5.325   4.590   4.934  1.00  0.00           C
ATOM    298  NH1 ARG B   9       5.244   4.484   3.617  1.00  0.00           N1+
ATOM    299  NH2 ARG B   9       4.233   4.595   5.670  1.00  0.00           N
ATOM    300  H   ARG B   9       7.369   8.840   3.205  1.00  0.00           H
ATOM    301  HA  ARG B   9       8.563   9.104   5.869  1.00  0.00           H
ATOM    302 1HB  ARG B   9       9.171   6.718   6.069  1.00  0.00           H
ATOM    303 2HB  ARG B   9       7.448   6.957   6.062  1.00  0.00           H
ATOM    304 1HG  ARG B   9       7.451   6.316   3.664  1.00  0.00           H
ATOM    305 2HG  ARG B   9       9.172   5.910   3.861  1.00  0.00           H
ATOM    306 1HD  ARG B   9       7.849   3.930   4.139  1.00  0.00           H
ATOM    307 2HD  ARG B   9       8.583   4.400   5.686  1.00  0.00           H
ATOM    308  HE  ARG B   9       6.469   4.775   6.602  1.00  0.00           H
ATOM    309 1HH1 ARG B   9       6.079   4.478   3.054  1.00  0.00           H
ATOM    310 2HH1 ARG B   9       4.340   4.408   3.171  1.00  0.00           H
ATOM    311 1HH2 ARG B   9       4.338   4.656   6.698  1.00  0.00           H
ATOM    312 2HH2 ARG B   9       3.323   4.523   5.246  1.00  0.00           H
ATOM    313  N   GLU B  10      10.918   8.512   5.033  1.00  0.00           N
ATOM    314  CA  GLU B  10      12.282   8.534   4.509  1.00  0.00           C
ATOM    315  C   GLU B  10      13.223   7.750   5.413  1.00  0.00           C
ATOM    316  O   GLU B  10      13.002   7.661   6.621  1.00  0.00           O
ATOM    317  CB  GLU B  10      12.783   9.983   4.391  1.00  0.00           C
ATOM    318  CG  GLU B  10      12.904  10.734   5.741  1.00  0.00           C
ATOM    319  CD  GLU B  10      13.368  12.172   5.606  1.00  0.00           C
ATOM    320  OE1 GLU B  10      13.577  12.614   4.509  1.00  0.00           O
ATOM    321  OE2 GLU B  10      13.550  12.827   6.614  1.00  0.00           O1-
ATOM    322  H   GLU B  10      10.779   8.426   6.041  1.00  0.00           H
ATOM    323  HA  GLU B  10      12.287   8.068   3.523  1.00  0.00           H
ATOM    324 1HB  GLU B  10      13.766   9.988   3.920  1.00  0.00           H
ATOM    325 2HB  GLU B  10      12.109  10.551   3.748  1.00  0.00           H
ATOM    326 1HG  GLU B  10      11.931  10.724   6.231  1.00  0.00           H
ATOM    327 2HG  GLU B  10      13.606  10.204   6.384  1.00  0.00           H
ATOM    328  N   CYS B  11      14.300   7.220   4.841  1.00  0.00           N
ATOM    329  CA  CYS B  11      15.269   6.482   5.643  1.00  0.00           C
ATOM    330  C   CYS B  11      16.646   7.111   5.571  1.00  0.00           C
ATOM    331  O   CYS B  11      17.032   7.648   4.525  1.00  0.00           O
ATOM    332  CB  CYS B  11      15.325   5.041   5.171  1.00  0.00           C
ATOM    333  SG  CYS B  11      13.729   4.208   5.289  1.00  0.00           S
ATOM    334  H   CYS B  11      14.445   7.325   3.847  1.00  0.00           H
ATOM    335  HA  CYS B  11      14.955   6.495   6.679  1.00  0.00           H
ATOM    336 1HB  CYS B  11      15.661   5.000   4.139  1.00  0.00           H
ATOM    337 2HB  CYS B  11      16.045   4.491   5.781  1.00  0.00           H
ATOM    338  N   LYS B  12      17.366   7.045   6.688  1.00  0.00           N
ATOM    339  CA  LYS B  12      18.704   7.609   6.801  1.00  0.00           C
ATOM    340  C   LYS B  12      19.683   6.646   7.466  1.00  0.00           C
ATOM    341  O   LYS B  12      19.488   5.430   7.431  1.00  0.00           O
ATOM    342  CB  LYS B  12      18.625   8.935   7.568  1.00  0.00           C
ATOM    343  CG  LYS B  12      17.796   9.986   6.831  1.00  0.00           C
ATOM    344  CD  LYS B  12      17.695  11.308   7.539  1.00  0.00           C
ATOM    345  CE  LYS B  12      16.855  12.244   6.682  1.00  0.00           C
ATOM    346  NZ  LYS B  12      16.549  13.532   7.343  1.00  0.00           N1+
ATOM    347  OXT LYS B  12      20.756   7.078   7.886  1.00  0.00           O1-
ATOM    348  H   LYS B  12      16.946   6.570   7.492  1.00  0.00           H
ATOM    349  HA  LYS B  12      19.078   7.812   5.797  1.00  0.00           H
ATOM    350 1HB  LYS B  12      18.179   8.765   8.550  1.00  0.00           H
ATOM    351 2HB  LYS B  12      19.627   9.332   7.721  1.00  0.00           H
ATOM    352 1HG  LYS B  12      18.219  10.139   5.837  1.00  0.00           H
ATOM    353 2HG  LYS B  12      16.781   9.620   6.710  1.00  0.00           H
ATOM    354 1HD  LYS B  12      17.218  11.176   8.511  1.00  0.00           H
ATOM    355 2HD  LYS B  12      18.688  11.729   7.684  1.00  0.00           H
ATOM    356 1HE  LYS B  12      17.393  12.446   5.761  1.00  0.00           H
ATOM    357 2HE  LYS B  12      15.935  11.741   6.440  1.00  0.00           H
ATOM    358 1HZ  LYS B  12      17.399  14.023   7.566  1.00  0.00           H
ATOM    359 2HZ  LYS B  12      15.981  14.100   6.707  1.00  0.00           H
ATOM    360 3HZ  LYS B  12      16.022  13.358   8.187  1.00  0.00           H
END
