# Supplementary material for: De novo design and directed folding of disulfide-bridged peptide heterodimers
Source: Nat Commun. 2022 Mar 22;13:1539. doi: 10.1038/s41467-022-29210-x (PMC8941120; doi:10.1038/s41467-022-29210-x)
Supplement: Supplementary file 4 — Supplementary Data 1 [file 41467_2022_29210_MOESM4_ESM.zip › hd3.pdb]

SSBOND     PEN B    5    CYS A   23                                       2.04  
SSBOND     PEN B   12    CYS A   16                                       2.10  
SSBOND     PEN B   16    CYS A   12                                       2.04  
SSBOND     PEN B   23    CYS A    5                                       2.12  
ATOM      1  N   ALA B   1      23.291  23.386 -23.109  1.00  0.00           N  
ATOM      2  CA  ALA B   1      23.457  24.683 -22.456  1.00  0.00           C  
ATOM      3  C   ALA B   1      24.163  24.531 -21.118  1.00  0.00           C  
ATOM      4  O   ALA B   1      23.564  24.736 -20.066  1.00  0.00           O  
ATOM      5  CB  ALA B   1      22.105  25.343 -22.242  1.00  0.00           C  
ATOM      6 1H   ALA B   1      22.315  23.238 -23.337  1.00  0.00           H  
ATOM      7 2H   ALA B   1      23.851  23.312 -23.940  1.00  0.00           H  
ATOM      8 3H   ALA B   1      23.520  22.638 -22.466  1.00  0.00           H  
ATOM      9  HA  ALA B   1      24.072  25.311 -23.098  1.00  0.00           H  
ATOM     10 1HB  ALA B   1      22.240  26.313 -21.772  1.00  0.00           H  
ATOM     11 2HB  ALA B   1      21.608  25.466 -23.201  1.00  0.00           H  
ATOM     12 3HB  ALA B   1      21.498  24.708 -21.602  1.00  0.00           H  
ATOM     13  N   ALA B   2      25.476  24.298 -21.141  1.00  0.00           N  
ATOM     14  CA  ALA B   2      26.224  24.120 -19.888  1.00  0.00           C  
ATOM     15  C   ALA B   2      26.100  25.320 -18.947  1.00  0.00           C  
ATOM     16  O   ALA B   2      26.018  25.153 -17.734  1.00  0.00           O  
ATOM     17  CB  ALA B   2      27.691  23.878 -20.177  1.00  0.00           C  
ATOM     18  H   ALA B   2      25.965  24.187 -22.018  1.00  0.00           H  
ATOM     19  HA  ALA B   2      25.817  23.246 -19.382  1.00  0.00           H  
ATOM     20 1HB  ALA B   2      28.221  23.712 -19.238  1.00  0.00           H  
ATOM     21 2HB  ALA B   2      27.800  23.001 -20.814  1.00  0.00           H  
ATOM     22 3HB  ALA B   2      28.112  24.747 -20.680  1.00  0.00           H  
ATOM     23  N   GLU B   3      26.028  26.529 -19.491  1.00  0.00           N  
ATOM     24  CA  GLU B   3      25.898  27.707 -18.641  1.00  0.00           C  
ATOM     25  C   GLU B   3      24.676  27.615 -17.729  1.00  0.00           C  
ATOM     26  O   GLU B   3      24.689  28.105 -16.596  1.00  0.00           O  
ATOM     27  CB  GLU B   3      25.801  28.979 -19.480  1.00  0.00           C  
ATOM     28  CG  GLU B   3      25.691  30.250 -18.646  1.00  0.00           C  
ATOM     29  CD  GLU B   3      25.700  31.524 -19.465  1.00  0.00           C  
ATOM     30  OE1 GLU B   3      25.861  31.454 -20.660  1.00  0.00           O  
ATOM     31  OE2 GLU B   3      25.516  32.576 -18.877  1.00  0.00           O  
ATOM     32  H   GLU B   3      26.081  26.634 -20.492  1.00  0.00           H  
ATOM     33  HA  GLU B   3      26.786  27.773 -18.011  1.00  0.00           H  
ATOM     34 1HB  GLU B   3      26.679  29.064 -20.119  1.00  0.00           H  
ATOM     35 2HB  GLU B   3      24.925  28.921 -20.127  1.00  0.00           H  
ATOM     36 1HG  GLU B   3      24.761  30.205 -18.080  1.00  0.00           H  
ATOM     37 2HG  GLU B   3      26.513  30.275 -17.932  1.00  0.00           H  
ATOM     38  N   ALA B   4      23.600  27.004 -18.231  1.00  0.00           N  
ATOM     39  CA  ALA B   4      22.361  26.892 -17.491  1.00  0.00           C  
ATOM     40  C   ALA B   4      22.570  26.136 -16.202  1.00  0.00           C  
ATOM     41  O   ALA B   4      21.904  26.417 -15.195  1.00  0.00           O  
ATOM     42  CB  ALA B   4      21.312  26.174 -18.322  1.00  0.00           C  
ATOM     43  H   ALA B   4      23.655  26.554 -19.141  1.00  0.00           H  
ATOM     44  HA  ALA B   4      22.017  27.896 -17.252  1.00  0.00           H  
ATOM     45 1HB  ALA B   4      20.381  26.111 -17.762  1.00  0.00           H  
ATOM     46 2HB  ALA B   4      21.143  26.719 -19.250  1.00  0.00           H  
ATOM     47 3HB  ALA B   4      21.661  25.174 -18.548  1.00  0.00           H  
ATOM     48  N   PEN B   5      23.487  25.181 -16.223  1.00  0.00           N  
ATOM     49  CA  PEN B   5      23.652  24.345 -15.063  1.00  0.00           C  
ATOM     50  C   PEN B   5      24.834  24.781 -14.237  1.00  0.00           C  
ATOM     51  O   PEN B   5      24.880  24.502 -13.039  1.00  0.00           O  
ATOM     52  CB  PEN B   5      23.770  22.892 -15.471  1.00  0.00           C  
ATOM     53  SG  PEN B   5      22.313  22.354 -16.384  1.00  0.00           S  
ATOM     54  CG1 PEN B   5      24.949  22.644 -16.396  1.00  0.00           C  
ATOM     55  CG2 PEN B   5      23.983  22.026 -14.240  1.00  0.00           C  
ATOM     56  H   PEN B   5      24.077  25.032 -17.035  1.00  0.00           H  
ATOM     57  HA  PEN B   5      22.763  24.448 -14.455  1.00  0.00           H  
ATOM     58 1HG1 PEN B   5      25.189  21.583 -16.398  1.00  0.00           H  
ATOM     59 2HG1 PEN B   5      24.680  22.956 -17.403  1.00  0.00           H  
ATOM     60 3HG1 PEN B   5      25.816  23.206 -16.057  1.00  0.00           H  
ATOM     61 1HG2 PEN B   5      23.777  20.989 -14.488  1.00  0.00           H  
ATOM     62 2HG2 PEN B   5      25.017  22.119 -13.907  1.00  0.00           H  
ATOM     63 3HG2 PEN B   5      23.316  22.351 -13.442  1.00  0.00           H  
ATOM     64  N   GLU B   6      25.771  25.518 -14.818  1.00  0.00           N  
ATOM     65  CA  GLU B   6      26.803  26.023 -13.952  1.00  0.00           C  
ATOM     66  C   GLU B   6      26.086  27.001 -13.016  1.00  0.00           C  
ATOM     67  O   GLU B   6      26.341  27.034 -11.804  1.00  0.00           O  
ATOM     68  CB  GLU B   6      27.916  26.700 -14.758  1.00  0.00           C  
ATOM     69  CG  GLU B   6      28.790  25.739 -15.612  1.00  0.00           C  
ATOM     70  CD  GLU B   6      29.612  24.762 -14.785  1.00  0.00           C  
ATOM     71  OE1 GLU B   6      30.285  25.210 -13.889  1.00  0.00           O  
ATOM     72  OE2 GLU B   6      29.595  23.569 -15.066  1.00  0.00           O  
ATOM     73  H   GLU B   6      25.780  25.698 -15.822  1.00  0.00           H  
ATOM     74  HA  GLU B   6      27.221  25.207 -13.363  1.00  0.00           H  
ATOM     75 1HB  GLU B   6      27.467  27.427 -15.439  1.00  0.00           H  
ATOM     76 2HB  GLU B   6      28.573  27.246 -14.084  1.00  0.00           H  
ATOM     77 1HG  GLU B   6      28.132  25.169 -16.266  1.00  0.00           H  
ATOM     78 2HG  GLU B   6      29.453  26.330 -16.241  1.00  0.00           H  
ATOM     79  N   ARG B   7      25.120  27.752 -13.578  1.00  0.00           N  
ATOM     80  CA  ARG B   7      24.326  28.681 -12.794  1.00  0.00           C  
ATOM     81  C   ARG B   7      23.355  27.962 -11.856  1.00  0.00           C  
ATOM     82  O   ARG B   7      23.280  28.317 -10.678  1.00  0.00           O  
ATOM     83  CB  ARG B   7      23.550  29.614 -13.711  1.00  0.00           C  
ATOM     84  CG  ARG B   7      24.405  30.655 -14.439  1.00  0.00           C  
ATOM     85  CD  ARG B   7      23.584  31.537 -15.313  1.00  0.00           C  
ATOM     86  NE  ARG B   7      24.399  32.501 -16.054  1.00  0.00           N  
ATOM     87  CZ  ARG B   7      24.832  33.678 -15.591  1.00  0.00           C  
ATOM     88  NH1 ARG B   7      24.550  34.085 -14.369  1.00  0.00           N  
ATOM     89  NH2 ARG B   7      25.550  34.414 -16.405  1.00  0.00           N  
ATOM     90  H   ARG B   7      24.960  27.700 -14.587  1.00  0.00           H  
ATOM     91  HA  ARG B   7      25.005  29.282 -12.191  1.00  0.00           H  
ATOM     92 1HB  ARG B   7      23.044  29.020 -14.476  1.00  0.00           H  
ATOM     93 2HB  ARG B   7      22.785  30.138 -13.143  1.00  0.00           H  
ATOM     94 1HG  ARG B   7      24.923  31.275 -13.711  1.00  0.00           H  
ATOM     95 2HG  ARG B   7      25.137  30.143 -15.067  1.00  0.00           H  
ATOM     96 1HD  ARG B   7      23.055  30.917 -16.039  1.00  0.00           H  
ATOM     97 2HD  ARG B   7      22.865  32.087 -14.712  1.00  0.00           H  
ATOM     98  HE  ARG B   7      24.675  32.281 -17.021  1.00  0.00           H  
ATOM     99 1HH1 ARG B   7      23.995  33.503 -13.758  1.00  0.00           H  
ATOM    100 2HH1 ARG B   7      24.888  34.979 -14.044  1.00  0.00           H  
ATOM    101 1HH2 ARG B   7      25.732  34.041 -17.350  1.00  0.00           H  
ATOM    102 2HH2 ARG B   7      25.904  35.311 -16.116  1.00  0.00           H  
ATOM    103  N   THR B   8      22.670  26.904 -12.333  1.00  0.00           N  
ATOM    104  CA  THR B   8      21.735  26.188 -11.466  1.00  0.00           C  
ATOM    105  C   THR B   8      22.441  25.580 -10.277  1.00  0.00           C  
ATOM    106  O   THR B   8      21.966  25.710  -9.151  1.00  0.00           O  
ATOM    107  CB  THR B   8      20.998  25.056 -12.199  1.00  0.00           C  
ATOM    108  OG1 THR B   8      20.212  25.603 -13.269  1.00  0.00           O  
ATOM    109  CG2 THR B   8      20.106  24.287 -11.232  1.00  0.00           C  
ATOM    110  H   THR B   8      22.730  26.634 -13.314  1.00  0.00           H  
ATOM    111  HA  THR B   8      20.997  26.899 -11.094  1.00  0.00           H  
ATOM    112  HB  THR B   8      21.713  24.362 -12.598  1.00  0.00           H  
ATOM    113  HG1 THR B   8      20.814  25.962 -13.960  1.00  0.00           H  
ATOM    114 1HG2 THR B   8      19.604  23.482 -11.770  1.00  0.00           H  
ATOM    115 2HG2 THR B   8      20.717  23.864 -10.432  1.00  0.00           H  
ATOM    116 3HG2 THR B   8      19.365  24.961 -10.806  1.00  0.00           H  
ATOM    117  N   TRP B   9      23.578  24.921 -10.517  1.00  0.00           N  
ATOM    118  CA  TRP B   9      24.308  24.307  -9.429  1.00  0.00           C  
ATOM    119  C   TRP B   9      24.741  25.379  -8.448  1.00  0.00           C  
ATOM    120  O   TRP B   9      24.608  25.208  -7.240  1.00  0.00           O  
ATOM    121  CB  TRP B   9      25.527  23.528  -9.893  1.00  0.00           C  
ATOM    122  CG  TRP B   9      26.227  22.837  -8.726  1.00  0.00           C  
ATOM    123  CD1 TRP B   9      25.958  21.583  -8.225  1.00  0.00           C  
ATOM    124  CD2 TRP B   9      27.295  23.372  -7.903  1.00  0.00           C  
ATOM    125  NE1 TRP B   9      26.795  21.309  -7.164  1.00  0.00           N  
ATOM    126  CE2 TRP B   9      27.610  22.392  -6.951  1.00  0.00           C  
ATOM    127  CE3 TRP B   9      28.000  24.584  -7.897  1.00  0.00           C  
ATOM    128  CZ2 TRP B   9      28.599  22.588  -6.002  1.00  0.00           C  
ATOM    129  CZ3 TRP B   9      28.986  24.781  -6.944  1.00  0.00           C  
ATOM    130  CH2 TRP B   9      29.279  23.809  -6.019  1.00  0.00           C  
ATOM    131  H   TRP B   9      23.936  24.842 -11.463  1.00  0.00           H  
ATOM    132  HA  TRP B   9      23.654  23.601  -8.931  1.00  0.00           H  
ATOM    133 1HB  TRP B   9      25.227  22.777 -10.625  1.00  0.00           H  
ATOM    134 2HB  TRP B   9      26.231  24.208 -10.383  1.00  0.00           H  
ATOM    135  HD1 TRP B   9      25.203  20.902  -8.609  1.00  0.00           H  
ATOM    136  HE1 TRP B   9      26.832  20.422  -6.596  1.00  0.00           H  
ATOM    137  HE3 TRP B   9      27.776  25.357  -8.629  1.00  0.00           H  
ATOM    138  HZ2 TRP B   9      28.843  21.822  -5.262  1.00  0.00           H  
ATOM    139  HZ3 TRP B   9      29.526  25.728  -6.948  1.00  0.00           H  
ATOM    140  HH2 TRP B   9      30.062  23.995  -5.284  1.00  0.00           H  
ATOM    141  N   ALA B  10      25.273  26.497  -8.946  1.00  0.00           N  
ATOM    142  CA  ALA B  10      25.692  27.538  -8.030  1.00  0.00           C  
ATOM    143  C   ALA B  10      24.523  28.045  -7.182  1.00  0.00           C  
ATOM    144  O   ALA B  10      24.686  28.280  -5.983  1.00  0.00           O  
ATOM    145  CB  ALA B  10      26.306  28.682  -8.804  1.00  0.00           C  
ATOM    146  H   ALA B  10      25.404  26.633  -9.952  1.00  0.00           H  
ATOM    147  HA  ALA B  10      26.440  27.118  -7.360  1.00  0.00           H  
ATOM    148 1HB  ALA B  10      26.645  29.451  -8.115  1.00  0.00           H  
ATOM    149 2HB  ALA B  10      27.149  28.312  -9.387  1.00  0.00           H  
ATOM    150 3HB  ALA B  10      25.557  29.099  -9.477  1.00  0.00           H  
ATOM    151  N   GLU B  11      23.328  28.180  -7.777  1.00  0.00           N  
ATOM    152  CA  GLU B  11      22.180  28.661  -7.015  1.00  0.00           C  
ATOM    153  C   GLU B  11      21.856  27.753  -5.847  1.00  0.00           C  
ATOM    154  O   GLU B  11      21.618  28.235  -4.729  1.00  0.00           O  
ATOM    155  CB  GLU B  11      20.928  28.800  -7.891  1.00  0.00           C  
ATOM    156  CG  GLU B  11      19.701  29.282  -7.100  1.00  0.00           C  
ATOM    157  CD  GLU B  11      18.429  29.498  -7.914  1.00  0.00           C  
ATOM    158  OE1 GLU B  11      18.458  29.401  -9.115  1.00  0.00           O  
ATOM    159  OE2 GLU B  11      17.411  29.737  -7.294  1.00  0.00           O  
ATOM    160  H   GLU B  11      23.234  27.989  -8.777  1.00  0.00           H  
ATOM    161  HA  GLU B  11      22.428  29.644  -6.615  1.00  0.00           H  
ATOM    162 1HB  GLU B  11      21.124  29.504  -8.701  1.00  0.00           H  
ATOM    163 2HB  GLU B  11      20.687  27.839  -8.344  1.00  0.00           H  
ATOM    164 1HG  GLU B  11      19.492  28.537  -6.332  1.00  0.00           H  
ATOM    165 2HG  GLU B  11      19.960  30.211  -6.596  1.00  0.00           H  
ATOM    166  N   PEN B  12      21.838  26.450  -6.107  1.00  0.00           N  
ATOM    167  CA  PEN B  12      21.496  25.529  -5.040  1.00  0.00           C  
ATOM    168  C   PEN B  12      22.630  25.521  -4.032  1.00  0.00           C  
ATOM    169  O   PEN B  12      22.359  25.538  -2.834  1.00  0.00           O  
ATOM    170  CB  PEN B  12      21.143  24.119  -5.551  1.00  0.00           C  
ATOM    171  SG  PEN B  12      20.828  22.858  -4.279  1.00  0.00           S  
ATOM    172  CG1 PEN B  12      19.880  24.211  -6.392  1.00  0.00           C  
ATOM    173  CG2 PEN B  12      22.190  23.585  -6.509  1.00  0.00           C  
ATOM    174  H   PEN B  12      22.037  26.107  -7.046  1.00  0.00           H  
ATOM    175  HA  PEN B  12      20.614  25.924  -4.540  1.00  0.00           H  
ATOM    176 1HG1 PEN B  12      19.384  23.241  -6.412  1.00  0.00           H  
ATOM    177 2HG1 PEN B  12      19.209  24.954  -5.961  1.00  0.00           H  
ATOM    178 3HG1 PEN B  12      20.144  24.506  -7.409  1.00  0.00           H  
ATOM    179 1HG2 PEN B  12      21.923  22.577  -6.821  1.00  0.00           H  
ATOM    180 2HG2 PEN B  12      22.219  24.231  -7.375  1.00  0.00           H  
ATOM    181 3HG2 PEN B  12      23.166  23.573  -6.038  1.00  0.00           H  
ATOM    182  N   ALA B  13      23.883  25.509  -4.503  1.00  0.00           N  
ATOM    183  CA  ALA B  13      25.022  25.439  -3.617  1.00  0.00           C  
ATOM    184  C   ALA B  13      25.023  26.610  -2.639  1.00  0.00           C  
ATOM    185  O   ALA B  13      25.325  26.443  -1.452  1.00  0.00           O  
ATOM    186  CB  ALA B  13      26.294  25.429  -4.431  1.00  0.00           C  
ATOM    187  H   ALA B  13      24.062  25.504  -5.505  1.00  0.00           H  
ATOM    188  HA  ALA B  13      24.964  24.510  -3.063  1.00  0.00           H  
ATOM    189 1HB  ALA B  13      26.268  24.581  -5.113  1.00  0.00           H  
ATOM    190 2HB  ALA B  13      26.358  26.351  -5.003  1.00  0.00           H  
ATOM    191 3HB  ALA B  13      27.152  25.347  -3.774  1.00  0.00           H  
ATOM    192  N   GLU B  14      24.656  27.801  -3.103  1.00  0.00           N  
ATOM    193  CA  GLU B  14      24.593  28.931  -2.190  1.00  0.00           C  
ATOM    194  C   GLU B  14      23.509  28.724  -1.139  1.00  0.00           C  
ATOM    195  O   GLU B  14      23.743  28.926   0.058  1.00  0.00           O  
ATOM    196  CB  GLU B  14      24.345  30.245  -2.935  1.00  0.00           C  
ATOM    197  CG  GLU B  14      24.286  31.470  -2.004  1.00  0.00           C  
ATOM    198  CD  GLU B  14      24.142  32.814  -2.718  1.00  0.00           C  
ATOM    199  OE1 GLU B  14      24.136  32.852  -3.924  1.00  0.00           O  
ATOM    200  OE2 GLU B  14      24.019  33.805  -2.023  1.00  0.00           O  
ATOM    201  H   GLU B  14      24.442  27.926  -4.095  1.00  0.00           H  
ATOM    202  HA  GLU B  14      25.551  29.006  -1.676  1.00  0.00           H  
ATOM    203 1HB  GLU B  14      25.135  30.403  -3.669  1.00  0.00           H  
ATOM    204 2HB  GLU B  14      23.400  30.179  -3.480  1.00  0.00           H  
ATOM    205 1HG  GLU B  14      23.434  31.340  -1.337  1.00  0.00           H  
ATOM    206 2HG  GLU B  14      25.186  31.487  -1.391  1.00  0.00           H  
ATOM    207  N   LYS B  15      22.323  28.284  -1.572  1.00  0.00           N  
ATOM    208  CA  LYS B  15      21.214  28.117  -0.645  1.00  0.00           C  
ATOM    209  C   LYS B  15      21.514  27.110   0.456  1.00  0.00           C  
ATOM    210  O   LYS B  15      21.102  27.314   1.605  1.00  0.00           O  
ATOM    211  CB  LYS B  15      19.953  27.709  -1.408  1.00  0.00           C  
ATOM    212  CG  LYS B  15      19.355  28.828  -2.258  1.00  0.00           C  
ATOM    213  CD  LYS B  15      18.130  28.358  -3.035  1.00  0.00           C  
ATOM    214  CE  LYS B  15      17.542  29.491  -3.876  1.00  0.00           C  
ATOM    215  NZ  LYS B  15      16.359  29.048  -4.674  1.00  0.00           N  
ATOM    216  H   LYS B  15      22.177  28.114  -2.574  1.00  0.00           H  
ATOM    217  HA  LYS B  15      21.027  29.080  -0.170  1.00  0.00           H  
ATOM    218 1HB  LYS B  15      20.189  26.879  -2.079  1.00  0.00           H  
ATOM    219 2HB  LYS B  15      19.192  27.364  -0.710  1.00  0.00           H  
ATOM    220 1HG  LYS B  15      19.068  29.656  -1.612  1.00  0.00           H  
ATOM    221 2HG  LYS B  15      20.105  29.186  -2.962  1.00  0.00           H  
ATOM    222 1HD  LYS B  15      18.423  27.543  -3.702  1.00  0.00           H  
ATOM    223 2HD  LYS B  15      17.373  27.991  -2.345  1.00  0.00           H  
ATOM    224 1HE  LYS B  15      17.240  30.302  -3.219  1.00  0.00           H  
ATOM    225 2HE  LYS B  15      18.307  29.857  -4.555  1.00  0.00           H  
ATOM    226 1HZ  LYS B  15      16.006  29.831  -5.221  1.00  0.00           H  
ATOM    227 2HZ  LYS B  15      16.632  28.297  -5.301  1.00  0.00           H  
ATOM    228 3HZ  LYS B  15      15.637  28.720  -4.056  1.00  0.00           H  
ATOM    229  N   PEN B  16      22.230  26.042   0.119  1.00  0.00           N  
ATOM    230  CA  PEN B  16      22.545  25.023   1.108  1.00  0.00           C  
ATOM    231  C   PEN B  16      23.659  25.500   2.021  1.00  0.00           C  
ATOM    232  O   PEN B  16      23.613  25.232   3.222  1.00  0.00           O  
ATOM    233  CB  PEN B  16      22.861  23.668   0.494  1.00  0.00           C  
ATOM    234  SG  PEN B  16      23.371  22.392   1.669  1.00  0.00           S  
ATOM    235  CG1 PEN B  16      21.657  23.205  -0.304  1.00  0.00           C  
ATOM    236  CG2 PEN B  16      24.007  23.783  -0.484  1.00  0.00           C  
ATOM    237  H   PEN B  16      22.529  25.921  -0.846  1.00  0.00           H  
ATOM    238  HA  PEN B  16      21.655  24.891   1.720  1.00  0.00           H  
ATOM    239 1HG1 PEN B  16      21.789  22.168  -0.602  1.00  0.00           H  
ATOM    240 2HG1 PEN B  16      20.757  23.307   0.298  1.00  0.00           H  
ATOM    241 3HG1 PEN B  16      21.558  23.824  -1.194  1.00  0.00           H  
ATOM    242 1HG2 PEN B  16      24.122  22.844  -1.021  1.00  0.00           H  
ATOM    243 2HG2 PEN B  16      23.785  24.578  -1.181  1.00  0.00           H  
ATOM    244 3HG2 PEN B  16      24.931  24.005   0.047  1.00  0.00           H  
ATOM    245  N   LYS B  17      24.695  26.176   1.517  1.00  0.00           N  
ATOM    246  CA  LYS B  17      25.721  26.613   2.443  1.00  0.00           C  
ATOM    247  C   LYS B  17      25.091  27.594   3.433  1.00  0.00           C  
ATOM    248  O   LYS B  17      25.387  27.553   4.637  1.00  0.00           O  
ATOM    249  CB  LYS B  17      26.879  27.292   1.705  1.00  0.00           C  
ATOM    250  CG  LYS B  17      27.760  26.371   0.837  1.00  0.00           C  
ATOM    251  CD  LYS B  17      28.556  25.368   1.665  1.00  0.00           C  
ATOM    252  CE  LYS B  17      29.541  24.587   0.789  1.00  0.00           C  
ATOM    253  NZ  LYS B  17      30.257  23.528   1.555  1.00  0.00           N  
ATOM    254  H   LYS B  17      24.787  26.379   0.518  1.00  0.00           H  
ATOM    255  HA  LYS B  17      26.095  25.749   2.994  1.00  0.00           H  
ATOM    256 1HB  LYS B  17      26.464  28.055   1.039  1.00  0.00           H  
ATOM    257 2HB  LYS B  17      27.519  27.798   2.422  1.00  0.00           H  
ATOM    258 1HG  LYS B  17      27.118  25.811   0.158  1.00  0.00           H  
ATOM    259 2HG  LYS B  17      28.442  26.975   0.242  1.00  0.00           H  
ATOM    260 1HD  LYS B  17      29.106  25.887   2.450  1.00  0.00           H  
ATOM    261 2HD  LYS B  17      27.869  24.654   2.132  1.00  0.00           H  
ATOM    262 1HE  LYS B  17      28.997  24.118  -0.032  1.00  0.00           H  
ATOM    263 2HE  LYS B  17      30.273  25.281   0.379  1.00  0.00           H  
ATOM    264 1HZ  LYS B  17      30.888  23.033   0.949  1.00  0.00           H  
ATOM    265 2HZ  LYS B  17      30.769  23.930   2.320  1.00  0.00           H  
ATOM    266 3HZ  LYS B  17      29.556  22.872   1.911  1.00  0.00           H  
ATOM    267  N   ARG B  18      24.176  28.448   2.946  1.00  0.00           N  
ATOM    268  CA  ARG B  18      23.494  29.375   3.835  1.00  0.00           C  
ATOM    269  C   ARG B  18      22.607  28.627   4.824  1.00  0.00           C  
ATOM    270  O   ARG B  18      22.597  28.964   6.010  1.00  0.00           O  
ATOM    271  CB  ARG B  18      22.668  30.386   3.056  1.00  0.00           C  
ATOM    272  CG  ARG B  18      23.474  31.454   2.312  1.00  0.00           C  
ATOM    273  CD  ARG B  18      22.580  32.425   1.619  1.00  0.00           C  
ATOM    274  NE  ARG B  18      23.324  33.439   0.878  1.00  0.00           N  
ATOM    275  CZ  ARG B  18      23.845  34.556   1.396  1.00  0.00           C  
ATOM    276  NH1 ARG B  18      23.734  34.838   2.680  1.00  0.00           N  
ATOM    277  NH2 ARG B  18      24.472  35.363   0.575  1.00  0.00           N  
ATOM    278  H   ARG B  18      23.968  28.466   1.946  1.00  0.00           H  
ATOM    279  HA  ARG B  18      24.248  29.924   4.399  1.00  0.00           H  
ATOM    280 1HB  ARG B  18      22.071  29.856   2.311  1.00  0.00           H  
ATOM    281 2HB  ARG B  18      21.978  30.891   3.729  1.00  0.00           H  
ATOM    282 1HG  ARG B  18      24.096  32.000   3.019  1.00  0.00           H  
ATOM    283 2HG  ARG B  18      24.107  30.977   1.563  1.00  0.00           H  
ATOM    284 1HD  ARG B  18      21.954  31.881   0.909  1.00  0.00           H  
ATOM    285 2HD  ARG B  18      21.950  32.928   2.348  1.00  0.00           H  
ATOM    286  HE  ARG B  18      23.462  33.317  -0.134  1.00  0.00           H  
ATOM    287 1HH1 ARG B  18      23.246  34.202   3.295  1.00  0.00           H  
ATOM    288 2HH1 ARG B  18      24.135  35.688   3.046  1.00  0.00           H  
ATOM    289 1HH2 ARG B  18      24.518  35.090  -0.418  1.00  0.00           H  
ATOM    290 2HH2 ARG B  18      24.884  36.220   0.906  1.00  0.00           H  
ATOM    291  N   THR B  19      21.921  27.569   4.360  1.00  0.00           N  
ATOM    292  CA  THR B  19      21.069  26.767   5.228  1.00  0.00           C  
ATOM    293  C   THR B  19      21.881  26.154   6.343  1.00  0.00           C  
ATOM    294  O   THR B  19      21.483  26.213   7.498  1.00  0.00           O  
ATOM    295  CB  THR B  19      20.374  25.626   4.461  1.00  0.00           C  
ATOM    296  OG1 THR B  19      19.502  26.175   3.459  1.00  0.00           O  
ATOM    297  CG2 THR B  19      19.590  24.734   5.428  1.00  0.00           C  
ATOM    298  H   THR B  19      21.943  27.346   3.366  1.00  0.00           H  
ATOM    299  HA  THR B  19      20.309  27.412   5.669  1.00  0.00           H  
ATOM    300  HB  THR B  19      21.125  25.017   3.972  1.00  0.00           H  
ATOM    301  HG1 THR B  19      20.032  26.719   2.833  1.00  0.00           H  
ATOM    302 1HG2 THR B  19      19.119  23.926   4.872  1.00  0.00           H  
ATOM    303 2HG2 THR B  19      20.273  24.315   6.167  1.00  0.00           H  
ATOM    304 3HG2 THR B  19      18.827  25.326   5.933  1.00  0.00           H  
ATOM    305  N   HIS B  20      23.039  25.594   6.005  1.00  0.00           N  
ATOM    306  CA  HIS B  20      23.915  24.966   6.979  1.00  0.00           C  
ATOM    307  C   HIS B  20      24.289  25.969   8.065  1.00  0.00           C  
ATOM    308  O   HIS B  20      24.250  25.662   9.260  1.00  0.00           O  
ATOM    309  CB  HIS B  20      25.174  24.420   6.308  1.00  0.00           C  
ATOM    310  CG  HIS B  20      26.104  23.709   7.248  1.00  0.00           C  
ATOM    311  ND1 HIS B  20      27.379  23.319   6.879  1.00  0.00           N  
ATOM    312  CD2 HIS B  20      25.945  23.306   8.539  1.00  0.00           C  
ATOM    313  CE1 HIS B  20      27.963  22.710   7.902  1.00  0.00           C  
ATOM    314  NE2 HIS B  20      27.121  22.690   8.916  1.00  0.00           N  
ATOM    315  H   HIS B  20      23.307  25.585   5.024  1.00  0.00           H  
ATOM    316  HA  HIS B  20      23.401  24.131   7.449  1.00  0.00           H  
ATOM    317 1HB  HIS B  20      24.890  23.732   5.508  1.00  0.00           H  
ATOM    318 2HB  HIS B  20      25.719  25.242   5.845  1.00  0.00           H  
ATOM    319  HD2 HIS B  20      25.056  23.437   9.159  1.00  0.00           H  
ATOM    320  HE1 HIS B  20      28.967  22.289   7.912  1.00  0.00           H  
ATOM    321  HE2 HIS B  20      27.327  22.259   9.843  1.00  0.00           H  
ATOM    322  N   GLU B  21      24.647  27.186   7.674  1.00  0.00           N  
ATOM    323  CA  GLU B  21      24.972  28.155   8.703  1.00  0.00           C  
ATOM    324  C   GLU B  21      23.728  28.510   9.537  1.00  0.00           C  
ATOM    325  O   GLU B  21      23.804  28.579  10.766  1.00  0.00           O  
ATOM    326  CB  GLU B  21      25.561  29.421   8.077  1.00  0.00           C  
ATOM    327  CG  GLU B  21      25.996  30.483   9.082  1.00  0.00           C  
ATOM    328  CD  GLU B  21      27.167  30.074   9.960  1.00  0.00           C  
ATOM    329  OE1 GLU B  21      27.887  29.174   9.598  1.00  0.00           O  
ATOM    330  OE2 GLU B  21      27.331  30.682  11.003  1.00  0.00           O  
ATOM    331  H   GLU B  21      24.705  27.424   6.680  1.00  0.00           H  
ATOM    332  HA  GLU B  21      25.716  27.714   9.366  1.00  0.00           H  
ATOM    333 1HB  GLU B  21      26.422  29.155   7.465  1.00  0.00           H  
ATOM    334 2HB  GLU B  21      24.819  29.870   7.413  1.00  0.00           H  
ATOM    335 1HG  GLU B  21      26.256  31.395   8.547  1.00  0.00           H  
ATOM    336 2HG  GLU B  21      25.138  30.699   9.710  1.00  0.00           H  
ATOM    337  N   GLU B  22      22.566  28.684   8.894  1.00  0.00           N  
ATOM    338  CA  GLU B  22      21.367  29.053   9.643  1.00  0.00           C  
ATOM    339  C   GLU B  22      20.993  28.022  10.690  1.00  0.00           C  
ATOM    340  O   GLU B  22      20.758  28.380  11.855  1.00  0.00           O  
ATOM    341  CB  GLU B  22      20.155  29.243   8.718  1.00  0.00           C  
ATOM    342  CG  GLU B  22      18.872  29.630   9.482  1.00  0.00           C  
ATOM    343  CD  GLU B  22      17.629  29.831   8.618  1.00  0.00           C  
ATOM    344  OE1 GLU B  22      17.699  29.676   7.424  1.00  0.00           O  
ATOM    345  OE2 GLU B  22      16.595  30.148   9.186  1.00  0.00           O  
ATOM    346  H   GLU B  22      22.532  28.608   7.875  1.00  0.00           H  
ATOM    347  HA  GLU B  22      21.565  29.995  10.152  1.00  0.00           H  
ATOM    348 1HB  GLU B  22      20.373  30.018   7.983  1.00  0.00           H  
ATOM    349 2HB  GLU B  22      19.963  28.319   8.172  1.00  0.00           H  
ATOM    350 1HG  GLU B  22      18.665  28.838  10.200  1.00  0.00           H  
ATOM    351 2HG  GLU B  22      19.067  30.542  10.042  1.00  0.00           H  
ATOM    352  N   PEN B  23      20.957  26.754  10.280  1.00  0.00           N  
ATOM    353  CA  PEN B  23      20.566  25.713  11.207  1.00  0.00           C  
ATOM    354  C   PEN B  23      21.625  25.642  12.292  1.00  0.00           C  
ATOM    355  O   PEN B  23      21.275  25.586  13.467  1.00  0.00           O  
ATOM    356  CB  PEN B  23      20.289  24.355  10.505  1.00  0.00           C  
ATOM    357  SG  PEN B  23      19.964  22.891  11.540  1.00  0.00           S  
ATOM    358  CG1 PEN B  23      19.050  24.525   9.640  1.00  0.00           C  
ATOM    359  CG2 PEN B  23      21.364  23.971   9.506  1.00  0.00           C  
ATOM    360  H   PEN B  23      21.180  26.524   9.316  1.00  0.00           H  
ATOM    361  HA  PEN B  23      19.637  26.029  11.678  1.00  0.00           H  
ATOM    362 1HG1 PEN B  23      18.736  23.553   9.259  1.00  0.00           H  
ATOM    363 2HG1 PEN B  23      18.249  24.960  10.235  1.00  0.00           H  
ATOM    364 3HG1 PEN B  23      19.282  25.185   8.803  1.00  0.00           H  
ATOM    365 1HG2 PEN B  23      21.619  22.922   9.624  1.00  0.00           H  
ATOM    366 2HG2 PEN B  23      20.987  24.125   8.498  1.00  0.00           H  
ATOM    367 3HG2 PEN B  23      22.241  24.582   9.661  1.00  0.00           H  
ATOM    368  N   ALA B  24      22.920  25.668  11.970  1.00  0.00           N  
ATOM    369  CA  ALA B  24      23.900  25.547  13.029  1.00  0.00           C  
ATOM    370  C   ALA B  24      23.764  26.675  14.046  1.00  0.00           C  
ATOM    371  O   ALA B  24      23.844  26.437  15.252  1.00  0.00           O  
ATOM    372  CB  ALA B  24      25.288  25.536  12.428  1.00  0.00           C  
ATOM    373  H   ALA B  24      23.244  25.735  11.005  1.00  0.00           H  
ATOM    374  HA  ALA B  24      23.726  24.607  13.549  1.00  0.00           H  
ATOM    375 1HB  ALA B  24      26.027  25.417  13.215  1.00  0.00           H  
ATOM    376 2HB  ALA B  24      25.366  24.706  11.721  1.00  0.00           H  
ATOM    377 3HB  ALA B  24      25.456  26.480  11.901  1.00  0.00           H  
ATOM    378  N   ARG B  25      23.493  27.904  13.591  1.00  0.00           N  
ATOM    379  CA  ARG B  25      23.360  29.025  14.521  1.00  0.00           C  
ATOM    380  C   ARG B  25      22.184  28.838  15.469  1.00  0.00           C  
ATOM    381  O   ARG B  25      22.230  29.251  16.630  1.00  0.00           O  
ATOM    382  CB  ARG B  25      23.174  30.343  13.781  1.00  0.00           C  
ATOM    383  CG  ARG B  25      24.403  30.893  13.056  1.00  0.00           C  
ATOM    384  CD  ARG B  25      24.075  32.162  12.343  1.00  0.00           C  
ATOM    385  NE  ARG B  25      25.214  32.709  11.616  1.00  0.00           N  
ATOM    386  CZ  ARG B  25      25.210  33.900  10.974  1.00  0.00           C  
ATOM    387  NH1 ARG B  25      24.132  34.661  11.003  1.00  0.00           N  
ATOM    388  NH2 ARG B  25      26.282  34.311  10.316  1.00  0.00           N  
ATOM    389  H   ARG B  25      23.424  28.074  12.586  1.00  0.00           H  
ATOM    390  HA  ARG B  25      24.274  29.088  15.110  1.00  0.00           H  
ATOM    391 1HB  ARG B  25      22.394  30.213  13.027  1.00  0.00           H  
ATOM    392 2HB  ARG B  25      22.828  31.104  14.478  1.00  0.00           H  
ATOM    393 1HG  ARG B  25      25.188  31.106  13.780  1.00  0.00           H  
ATOM    394 2HG  ARG B  25      24.775  30.172  12.335  1.00  0.00           H  
ATOM    395 1HD  ARG B  25      23.281  31.961  11.622  1.00  0.00           H  
ATOM    396 2HD  ARG B  25      23.738  32.906  13.059  1.00  0.00           H  
ATOM    397  HE  ARG B  25      26.060  32.122  11.544  1.00  0.00           H  
ATOM    398 1HH1 ARG B  25      23.311  34.355  11.504  1.00  0.00           H  
ATOM    399 2HH1 ARG B  25      24.129  35.550  10.524  1.00  0.00           H  
ATOM    400 1HH2 ARG B  25      27.123  33.742  10.291  1.00  0.00           H  
ATOM    401 2HH2 ARG B  25      26.269  35.199   9.841  1.00  0.00           H  
ATOM    402  N   LYS B  26      21.132  28.205  14.970  1.00  0.00           N  
ATOM    403  CA  LYS B  26      19.911  27.972  15.719  1.00  0.00           C  
ATOM    404  C   LYS B  26      19.849  26.635  16.476  1.00  0.00           C  
ATOM    405  O   LYS B  26      18.799  26.314  17.040  1.00  0.00           O  
ATOM    406  CB  LYS B  26      18.725  28.084  14.762  1.00  0.00           C  
ATOM    407  CG  LYS B  26      18.528  29.495  14.208  1.00  0.00           C  
ATOM    408  CD  LYS B  26      17.361  29.583  13.235  1.00  0.00           C  
ATOM    409  CE  LYS B  26      17.151  31.025  12.775  1.00  0.00           C  
ATOM    410  NZ  LYS B  26      16.055  31.155  11.773  1.00  0.00           N  
ATOM    411  H   LYS B  26      21.159  27.908  13.991  1.00  0.00           H  
ATOM    412  HA  LYS B  26      19.823  28.765  16.460  1.00  0.00           H  
ATOM    413 1HB  LYS B  26      18.886  27.409  13.914  1.00  0.00           H  
ATOM    414 2HB  LYS B  26      17.812  27.777  15.266  1.00  0.00           H  
ATOM    415 1HG  LYS B  26      18.362  30.189  15.030  1.00  0.00           H  
ATOM    416 2HG  LYS B  26      19.436  29.795  13.680  1.00  0.00           H  
ATOM    417 1HD  LYS B  26      17.571  28.960  12.363  1.00  0.00           H  
ATOM    418 2HD  LYS B  26      16.452  29.220  13.709  1.00  0.00           H  
ATOM    419 1HE  LYS B  26      16.901  31.627  13.645  1.00  0.00           H  
ATOM    420 2HE  LYS B  26      18.075  31.402  12.336  1.00  0.00           H  
ATOM    421 1HZ  LYS B  26      15.952  32.121  11.512  1.00  0.00           H  
ATOM    422 2HZ  LYS B  26      16.282  30.616  10.924  1.00  0.00           H  
ATOM    423 3HZ  LYS B  26      15.190  30.820  12.161  1.00  0.00           H  
ATOM    424  N   ALA B  27      20.927  25.839  16.465  1.00  0.00           N  
ATOM    425  CA  ALA B  27      20.880  24.526  17.109  1.00  0.00           C  
ATOM    426  C   ALA B  27      21.968  24.334  18.166  1.00  0.00           C  
ATOM    427  O   ALA B  27      21.634  23.997  19.303  1.00  0.00           O  
ATOM    428  OXT ALA B  27      23.048  23.911  17.756  1.00  0.00           O  
ATOM    429  CB  ALA B  27      21.005  23.443  16.058  1.00  0.00           C  
ATOM    430  H   ALA B  27      21.789  26.141  16.002  1.00  0.00           H  
ATOM    431  HA  ALA B  27      19.915  24.429  17.603  1.00  0.00           H  
ATOM    432 1HB  ALA B  27      20.929  22.469  16.507  1.00  0.00           H  
ATOM    433 2HB  ALA B  27      20.205  23.566  15.325  1.00  0.00           H  
ATOM    434 3HB  ALA B  27      21.972  23.545  15.566  1.00  0.00           H  
TER                                                                             
ATOM    436  N   ALA A   1      22.673  21.486  19.006  1.00  0.00           N  
ATOM    437  CA  ALA A   1      22.817  20.289  18.191  1.00  0.00           C  
ATOM    438  C   ALA A   1      23.449  20.595  16.843  1.00  0.00           C  
ATOM    439  O   ALA A   1      22.875  20.279  15.793  1.00  0.00           O  
ATOM    440  CB  ALA A   1      21.464  19.634  17.970  1.00  0.00           C  
ATOM    441 1H   ALA A   1      21.692  21.710  19.114  1.00  0.00           H  
ATOM    442 2H   ALA A   1      23.077  21.347  19.917  1.00  0.00           H  
ATOM    443 3H   ALA A   1      23.129  22.281  18.564  1.00  0.00           H  
ATOM    444  HA  ALA A   1      23.469  19.598  18.723  1.00  0.00           H  
ATOM    445 1HB  ALA A   1      21.591  18.725  17.386  1.00  0.00           H  
ATOM    446 2HB  ALA A   1      21.020  19.388  18.933  1.00  0.00           H  
ATOM    447 3HB  ALA A   1      20.811  20.317  17.437  1.00  0.00           H  
ATOM    448  N   ALA A   2      24.680  21.105  16.851  1.00  0.00           N  
ATOM    449  CA  ALA A   2      25.341  21.418  15.585  1.00  0.00           C  
ATOM    450  C   ALA A   2      25.436  20.182  14.702  1.00  0.00           C  
ATOM    451  O   ALA A   2      25.313  20.292  13.489  1.00  0.00           O  
ATOM    452  CB  ALA A   2      26.727  21.984  15.822  1.00  0.00           C  
ATOM    453  H   ALA A   2      25.149  21.328  17.717  1.00  0.00           H  
ATOM    454  HA  ALA A   2      24.739  22.166  15.064  1.00  0.00           H  
ATOM    455 1HB  ALA A   2      27.184  22.228  14.860  1.00  0.00           H  
ATOM    456 2HB  ALA A   2      26.652  22.886  16.430  1.00  0.00           H  
ATOM    457 3HB  ALA A   2      27.341  21.247  16.336  1.00  0.00           H  
ATOM    458  N   GLU A   3      25.617  19.001  15.299  1.00  0.00           N  
ATOM    459  CA  GLU A   3      25.695  17.779  14.511  1.00  0.00           C  
ATOM    460  C   GLU A   3      24.455  17.583  13.647  1.00  0.00           C  
ATOM    461  O   GLU A   3      24.543  17.120  12.506  1.00  0.00           O  
ATOM    462  CB  GLU A   3      25.859  16.553  15.405  1.00  0.00           C  
ATOM    463  CG  GLU A   3      25.933  15.247  14.620  1.00  0.00           C  
ATOM    464  CD  GLU A   3      26.172  14.024  15.477  1.00  0.00           C  
ATOM    465  OE1 GLU A   3      26.384  14.166  16.659  1.00  0.00           O  
ATOM    466  OE2 GLU A   3      26.106  12.933  14.937  1.00  0.00           O  
ATOM    467  H   GLU A   3      25.712  18.958  16.300  1.00  0.00           H  
ATOM    468  HA  GLU A   3      26.564  17.853  13.856  1.00  0.00           H  
ATOM    469 1HB  GLU A   3      26.768  16.650  15.997  1.00  0.00           H  
ATOM    470 2HB  GLU A   3      25.017  16.489  16.095  1.00  0.00           H  
ATOM    471 1HG  GLU A   3      24.994  15.117  14.082  1.00  0.00           H  
ATOM    472 2HG  GLU A   3      26.729  15.327  13.880  1.00  0.00           H  
ATOM    473  N   ALA A   4      23.276  17.914  14.181  1.00  0.00           N  
ATOM    474  CA  ALA A   4      22.056  17.736  13.413  1.00  0.00           C  
ATOM    475  C   ALA A   4      22.128  18.598  12.174  1.00  0.00           C  
ATOM    476  O   ALA A   4      21.683  18.211  11.083  1.00  0.00           O  
ATOM    477  CB  ALA A   4      20.843  18.119  14.242  1.00  0.00           C  
ATOM    478  H   ALA A   4      23.227  18.357  15.091  1.00  0.00           H  
ATOM    479  HA  ALA A   4      21.985  16.693  13.109  1.00  0.00           H  
ATOM    480 1HB  ALA A   4      19.941  17.980  13.650  1.00  0.00           H  
ATOM    481 2HB  ALA A   4      20.797  17.495  15.131  1.00  0.00           H  
ATOM    482 3HB  ALA A   4      20.925  19.168  14.536  1.00  0.00           H  
ATOM    483  N   CYS A   5      22.709  19.774  12.356  1.00  0.00           N  
ATOM    484  CA  CYS A   5      22.814  20.743  11.294  1.00  0.00           C  
ATOM    485  C   CYS A   5      23.929  20.417  10.316  1.00  0.00           C  
ATOM    486  O   CYS A   5      23.806  20.677   9.119  1.00  0.00           O  
ATOM    487  CB  CYS A   5      23.018  22.084  11.918  1.00  0.00           C  
ATOM    488  SG  CYS A   5      21.594  22.549  12.847  1.00  0.00           S  
ATOM    489  H   CYS A   5      23.052  20.005  13.295  1.00  0.00           H  
ATOM    490  HA  CYS A   5      21.870  20.754  10.762  1.00  0.00           H  
ATOM    491 1HB  CYS A   5      23.859  22.050  12.595  1.00  0.00           H  
ATOM    492 2HB  CYS A   5      23.242  22.833  11.181  1.00  0.00           H  
ATOM    493  N   ASP A   6      25.000  19.792  10.802  1.00  0.00           N  
ATOM    494  CA  ASP A   6      26.084  19.393   9.914  1.00  0.00           C  
ATOM    495  C   ASP A   6      25.571  18.304   8.987  1.00  0.00           C  
ATOM    496  O   ASP A   6      25.852  18.312   7.783  1.00  0.00           O  
ATOM    497  CB  ASP A   6      27.294  18.898  10.710  1.00  0.00           C  
ATOM    498  CG  ASP A   6      28.093  20.014  11.465  1.00  0.00           C  
ATOM    499  OD1 ASP A   6      27.936  21.202  11.186  1.00  0.00           O  
ATOM    500  OD2 ASP A   6      28.870  19.642  12.316  1.00  0.00           O  
ATOM    501  H   ASP A   6      25.067  19.628  11.804  1.00  0.00           H  
ATOM    502  HA  ASP A   6      26.379  20.235   9.306  1.00  0.00           H  
ATOM    503 1HB  ASP A   6      26.952  18.167  11.444  1.00  0.00           H  
ATOM    504 2HB  ASP A   6      27.974  18.379  10.039  1.00  0.00           H  
ATOM    505  N   ARG A   7      24.758  17.399   9.543  1.00  0.00           N  
ATOM    506  CA  ARG A   7      24.145  16.337   8.763  1.00  0.00           C  
ATOM    507  C   ARG A   7      23.128  16.920   7.779  1.00  0.00           C  
ATOM    508  O   ARG A   7      23.096  16.514   6.615  1.00  0.00           O  
ATOM    509  CB  ARG A   7      23.505  15.317   9.687  1.00  0.00           C  
ATOM    510  CG  ARG A   7      24.518  14.455  10.459  1.00  0.00           C  
ATOM    511  CD  ARG A   7      23.860  13.488  11.377  1.00  0.00           C  
ATOM    512  NE  ARG A   7      24.837  12.707  12.143  1.00  0.00           N  
ATOM    513  CZ  ARG A   7      25.451  11.597  11.720  1.00  0.00           C  
ATOM    514  NH1 ARG A   7      25.212  11.092  10.525  1.00  0.00           N  
ATOM    515  NH2 ARG A   7      26.300  11.027  12.540  1.00  0.00           N  
ATOM    516  H   ARG A   7      24.583  17.435  10.550  1.00  0.00           H  
ATOM    517  HA  ARG A   7      24.926  15.834   8.194  1.00  0.00           H  
ATOM    518 1HB  ARG A   7      22.890  15.836  10.424  1.00  0.00           H  
ATOM    519 2HB  ARG A   7      22.855  14.657   9.118  1.00  0.00           H  
ATOM    520 1HG  ARG A   7      25.128  13.895   9.752  1.00  0.00           H  
ATOM    521 2HG  ARG A   7      25.161  15.104  11.055  1.00  0.00           H  
ATOM    522 1HD  ARG A   7      23.239  14.040  12.085  1.00  0.00           H  
ATOM    523 2HD  ARG A   7      23.241  12.799  10.807  1.00  0.00           H  
ATOM    524  HE  ARG A   7      25.097  13.019  13.092  1.00  0.00           H  
ATOM    525 1HH1 ARG A   7      24.554  11.545   9.907  1.00  0.00           H  
ATOM    526 2HH1 ARG A   7      25.688  10.252  10.227  1.00  0.00           H  
ATOM    527 1HH2 ARG A   7      26.444  11.467  13.463  1.00  0.00           H  
ATOM    528 2HH2 ARG A   7      26.791  10.188  12.277  1.00  0.00           H  
ATOM    529  N   THR A   8      22.358  17.931   8.225  1.00  0.00           N  
ATOM    530  CA  THR A   8      21.387  18.620   7.373  1.00  0.00           C  
ATOM    531  C   THR A   8      22.106  19.253   6.194  1.00  0.00           C  
ATOM    532  O   THR A   8      21.669  19.127   5.046  1.00  0.00           O  
ATOM    533  CB  THR A   8      20.642  19.723   8.161  1.00  0.00           C  
ATOM    534  OG1 THR A   8      19.888  19.125   9.234  1.00  0.00           O  
ATOM    535  CG2 THR A   8      19.730  20.541   7.257  1.00  0.00           C  
ATOM    536  H   THR A   8      22.404  18.199   9.207  1.00  0.00           H  
ATOM    537  HA  THR A   8      20.667  17.895   6.994  1.00  0.00           H  
ATOM    538  HB  THR A   8      21.365  20.396   8.582  1.00  0.00           H  
ATOM    539  HG1 THR A   8      20.503  18.663   9.853  1.00  0.00           H  
ATOM    540 1HG2 THR A   8      19.241  21.317   7.848  1.00  0.00           H  
ATOM    541 2HG2 THR A   8      20.323  21.005   6.466  1.00  0.00           H  
ATOM    542 3HG2 THR A   8      18.978  19.890   6.814  1.00  0.00           H  
ATOM    543  N   GLY A   9      23.225  19.911   6.489  1.00  0.00           N  
ATOM    544  CA  GLY A   9      24.065  20.537   5.494  1.00  0.00           C  
ATOM    545  C   GLY A   9      24.502  19.498   4.477  1.00  0.00           C  
ATOM    546  O   GLY A   9      24.267  19.650   3.282  1.00  0.00           O  
ATOM    547  H   GLY A   9      23.503  19.989   7.462  1.00  0.00           H  
ATOM    548 1HA  GLY A   9      23.530  21.348   5.006  1.00  0.00           H  
ATOM    549 2HA  GLY A   9      24.941  20.967   5.982  1.00  0.00           H  
ATOM    550  N   ALA A  10      25.105  18.407   4.948  1.00  0.00           N  
ATOM    551  CA  ALA A  10      25.577  17.388   4.027  1.00  0.00           C  
ATOM    552  C   ALA A  10      24.450  16.844   3.150  1.00  0.00           C  
ATOM    553  O   ALA A  10      24.647  16.653   1.943  1.00  0.00           O  
ATOM    554  CB  ALA A  10      26.204  16.250   4.808  1.00  0.00           C  
ATOM    555  H   ALA A  10      25.267  18.305   5.951  1.00  0.00           H  
ATOM    556  HA  ALA A  10      26.325  17.841   3.376  1.00  0.00           H  
ATOM    557 1HB  ALA A  10      26.582  15.497   4.120  1.00  0.00           H  
ATOM    558 2HB  ALA A  10      27.021  16.636   5.416  1.00  0.00           H  
ATOM    559 3HB  ALA A  10      25.449  15.805   5.457  1.00  0.00           H  
ATOM    560  N   GLU A  11      23.258  16.640   3.724  1.00  0.00           N  
ATOM    561  CA  GLU A  11      22.156  16.142   2.917  1.00  0.00           C  
ATOM    562  C   GLU A  11      21.805  17.128   1.817  1.00  0.00           C  
ATOM    563  O   GLU A  11      21.639  16.740   0.654  1.00  0.00           O  
ATOM    564  CB  GLU A  11      20.897  15.872   3.749  1.00  0.00           C  
ATOM    565  CG  GLU A  11      19.740  15.305   2.899  1.00  0.00           C  
ATOM    566  CD  GLU A  11      18.441  15.027   3.646  1.00  0.00           C  
ATOM    567  OE1 GLU A  11      18.355  15.278   4.822  1.00  0.00           O  
ATOM    568  OE2 GLU A  11      17.529  14.547   3.005  1.00  0.00           O  
ATOM    569  H   GLU A  11      23.131  16.802   4.723  1.00  0.00           H  
ATOM    570  HA  GLU A  11      22.468  15.209   2.448  1.00  0.00           H  
ATOM    571 1HB  GLU A  11      21.128  15.167   4.548  1.00  0.00           H  
ATOM    572 2HB  GLU A  11      20.562  16.800   4.216  1.00  0.00           H  
ATOM    573 1HG  GLU A  11      19.535  16.024   2.108  1.00  0.00           H  
ATOM    574 2HG  GLU A  11      20.080  14.384   2.426  1.00  0.00           H  
ATOM    575  N   CYS A  12      21.675  18.411   2.160  1.00  0.00           N  
ATOM    576  CA  CYS A  12      21.295  19.321   1.106  1.00  0.00           C  
ATOM    577  C   CYS A  12      22.413  19.511   0.068  1.00  0.00           C  
ATOM    578  O   CYS A  12      22.113  19.736  -1.110  1.00  0.00           O  
ATOM    579  CB  CYS A  12      20.692  20.628   1.681  1.00  0.00           C  
ATOM    580  SG  CYS A  12      21.720  21.810   2.716  1.00  0.00           S  
ATOM    581  H   CYS A  12      21.821  18.724   3.123  1.00  0.00           H  
ATOM    582  HA  CYS A  12      20.462  18.862   0.580  1.00  0.00           H  
ATOM    583 1HB  CYS A  12      20.237  21.176   0.881  1.00  0.00           H  
ATOM    584 2HB  CYS A  12      19.867  20.327   2.323  1.00  0.00           H  
ATOM    585  N   GLU A  13      23.686  19.307   0.445  1.00  0.00           N  
ATOM    586  CA  GLU A  13      24.733  19.420  -0.564  1.00  0.00           C  
ATOM    587  C   GLU A  13      24.606  18.265  -1.555  1.00  0.00           C  
ATOM    588  O   GLU A  13      24.774  18.458  -2.762  1.00  0.00           O  
ATOM    589  CB  GLU A  13      26.146  19.452   0.037  1.00  0.00           C  
ATOM    590  CG  GLU A  13      26.457  20.717   0.830  1.00  0.00           C  
ATOM    591  CD  GLU A  13      27.884  20.850   1.291  1.00  0.00           C  
ATOM    592  OE1 GLU A  13      28.707  20.030   0.959  1.00  0.00           O  
ATOM    593  OE2 GLU A  13      28.144  21.789   2.018  1.00  0.00           O  
ATOM    594  H   GLU A  13      23.910  19.146   1.429  1.00  0.00           H  
ATOM    595  HA  GLU A  13      24.583  20.353  -1.107  1.00  0.00           H  
ATOM    596 1HB  GLU A  13      26.267  18.602   0.711  1.00  0.00           H  
ATOM    597 2HB  GLU A  13      26.884  19.353  -0.758  1.00  0.00           H  
ATOM    598 1HG  GLU A  13      26.202  21.583   0.220  1.00  0.00           H  
ATOM    599 2HG  GLU A  13      25.823  20.731   1.699  1.00  0.00           H  
ATOM    600  N   GLU A  14      24.270  17.064  -1.057  1.00  0.00           N  
ATOM    601  CA  GLU A  14      24.088  15.925  -1.954  1.00  0.00           C  
ATOM    602  C   GLU A  14      22.977  16.229  -2.945  1.00  0.00           C  
ATOM    603  O   GLU A  14      23.105  15.969  -4.147  1.00  0.00           O  
ATOM    604  CB  GLU A  14      23.763  14.636  -1.190  1.00  0.00           C  
ATOM    605  CG  GLU A  14      23.555  13.418  -2.108  1.00  0.00           C  
ATOM    606  CD  GLU A  14      23.319  12.099  -1.375  1.00  0.00           C  
ATOM    607  OE1 GLU A  14      23.500  12.041  -0.183  1.00  0.00           O  
ATOM    608  OE2 GLU A  14      22.920  11.155  -2.031  1.00  0.00           O  
ATOM    609  H   GLU A  14      24.167  16.945  -0.045  1.00  0.00           H  
ATOM    610  HA  GLU A  14      25.012  15.774  -2.512  1.00  0.00           H  
ATOM    611 1HB  GLU A  14      24.570  14.413  -0.492  1.00  0.00           H  
ATOM    612 2HB  GLU A  14      22.855  14.779  -0.604  1.00  0.00           H  
ATOM    613 1HG  GLU A  14      22.692  13.622  -2.743  1.00  0.00           H  
ATOM    614 2HG  GLU A  14      24.424  13.316  -2.756  1.00  0.00           H  
ATOM    615  N   LYS A  15      21.892  16.824  -2.449  1.00  0.00           N  
ATOM    616  CA  LYS A  15      20.783  17.159  -3.322  1.00  0.00           C  
ATOM    617  C   LYS A  15      21.226  18.150  -4.397  1.00  0.00           C  
ATOM    618  O   LYS A  15      20.831  18.015  -5.562  1.00  0.00           O  
ATOM    619  CB  LYS A  15      19.613  17.696  -2.498  1.00  0.00           C  
ATOM    620  CG  LYS A  15      18.924  16.606  -1.663  1.00  0.00           C  
ATOM    621  CD  LYS A  15      17.799  17.150  -0.787  1.00  0.00           C  
ATOM    622  CE  LYS A  15      17.095  16.007  -0.044  1.00  0.00           C  
ATOM    623  NZ  LYS A  15      16.062  16.499   0.915  1.00  0.00           N  
ATOM    624  H   LYS A  15      21.836  17.007  -1.444  1.00  0.00           H  
ATOM    625  HA  LYS A  15      20.454  16.250  -3.822  1.00  0.00           H  
ATOM    626 1HB  LYS A  15      19.969  18.472  -1.826  1.00  0.00           H  
ATOM    627 2HB  LYS A  15      18.875  18.145  -3.159  1.00  0.00           H  
ATOM    628 1HG  LYS A  15      18.521  15.842  -2.325  1.00  0.00           H  
ATOM    629 2HG  LYS A  15      19.671  16.139  -1.014  1.00  0.00           H  
ATOM    630 1HD  LYS A  15      18.215  17.842  -0.053  1.00  0.00           H  
ATOM    631 2HD  LYS A  15      17.076  17.682  -1.401  1.00  0.00           H  
ATOM    632 1HE  LYS A  15      16.612  15.365  -0.777  1.00  0.00           H  
ATOM    633 2HE  LYS A  15      17.832  15.422   0.500  1.00  0.00           H  
ATOM    634 1HZ  LYS A  15      15.621  15.704   1.372  1.00  0.00           H  
ATOM    635 2HZ  LYS A  15      16.508  17.078   1.613  1.00  0.00           H  
ATOM    636 3HZ  LYS A  15      15.363  17.032   0.422  1.00  0.00           H  
ATOM    637  N   CYS A  16      22.089  19.109  -4.047  1.00  0.00           N  
ATOM    638  CA  CYS A  16      22.567  20.052  -5.054  1.00  0.00           C  
ATOM    639  C   CYS A  16      23.393  19.373  -6.123  1.00  0.00           C  
ATOM    640  O   CYS A  16      23.243  19.671  -7.312  1.00  0.00           O  
ATOM    641  CB  CYS A  16      23.460  21.121  -4.455  1.00  0.00           C  
ATOM    642  SG  CYS A  16      22.661  22.289  -3.418  1.00  0.00           S  
ATOM    643  H   CYS A  16      22.376  19.205  -3.070  1.00  0.00           H  
ATOM    644  HA  CYS A  16      21.706  20.505  -5.532  1.00  0.00           H  
ATOM    645 1HB  CYS A  16      24.226  20.637  -3.856  1.00  0.00           H  
ATOM    646 2HB  CYS A  16      23.984  21.648  -5.241  1.00  0.00           H  
ATOM    647  N   ASP A  17      24.256  18.444  -5.722  1.00  0.00           N  
ATOM    648  CA  ASP A  17      25.078  17.766  -6.711  1.00  0.00           C  
ATOM    649  C   ASP A  17      24.211  16.933  -7.648  1.00  0.00           C  
ATOM    650  O   ASP A  17      24.432  16.931  -8.865  1.00  0.00           O  
ATOM    651  CB  ASP A  17      26.141  16.902  -6.040  1.00  0.00           C  
ATOM    652  CG  ASP A  17      27.266  17.733  -5.381  1.00  0.00           C  
ATOM    653  OD1 ASP A  17      27.356  18.928  -5.632  1.00  0.00           O  
ATOM    654  OD2 ASP A  17      28.043  17.156  -4.654  1.00  0.00           O  
ATOM    655  H   ASP A  17      24.353  18.236  -4.723  1.00  0.00           H  
ATOM    656  HA  ASP A  17      25.588  18.520  -7.309  1.00  0.00           H  
ATOM    657 1HB  ASP A  17      25.663  16.291  -5.266  1.00  0.00           H  
ATOM    658 2HB  ASP A  17      26.578  16.225  -6.770  1.00  0.00           H  
ATOM    659  N   ARG A  18      23.185  16.277  -7.090  1.00  0.00           N  
ATOM    660  CA  ARG A  18      22.258  15.487  -7.892  1.00  0.00           C  
ATOM    661  C   ARG A  18      21.447  16.384  -8.827  1.00  0.00           C  
ATOM    662  O   ARG A  18      21.222  16.031  -9.988  1.00  0.00           O  
ATOM    663  CB  ARG A  18      21.342  14.663  -7.002  1.00  0.00           C  
ATOM    664  CG  ARG A  18      22.032  13.478  -6.309  1.00  0.00           C  
ATOM    665  CD  ARG A  18      21.090  12.696  -5.464  1.00  0.00           C  
ATOM    666  NE  ARG A  18      21.752  11.582  -4.787  1.00  0.00           N  
ATOM    667  CZ  ARG A  18      21.982  10.375  -5.319  1.00  0.00           C  
ATOM    668  NH1 ARG A  18      21.614  10.086  -6.552  1.00  0.00           N  
ATOM    669  NH2 ARG A  18      22.588   9.489  -4.566  1.00  0.00           N  
ATOM    670  H   ARG A  18      23.063  16.310  -6.075  1.00  0.00           H  
ATOM    671  HA  ARG A  18      22.839  14.796  -8.502  1.00  0.00           H  
ATOM    672 1HB  ARG A  18      20.933  15.304  -6.221  1.00  0.00           H  
ATOM    673 2HB  ARG A  18      20.508  14.279  -7.585  1.00  0.00           H  
ATOM    674 1HG  ARG A  18      22.458  12.814  -7.061  1.00  0.00           H  
ATOM    675 2HG  ARG A  18      22.831  13.856  -5.665  1.00  0.00           H  
ATOM    676 1HD  ARG A  18      20.670  13.353  -4.701  1.00  0.00           H  
ATOM    677 2HD  ARG A  18      20.288  12.295  -6.080  1.00  0.00           H  
ATOM    678  HE  ARG A  18      22.079  11.706  -3.818  1.00  0.00           H  
ATOM    679 1HH1 ARG A  18      21.148  10.782  -7.116  1.00  0.00           H  
ATOM    680 2HH1 ARG A  18      21.799   9.169  -6.931  1.00  0.00           H  
ATOM    681 1HH2 ARG A  18      22.848   9.772  -3.609  1.00  0.00           H  
ATOM    682 2HH2 ARG A  18      22.787   8.565  -4.913  1.00  0.00           H  
ATOM    683  N   THR A  19      21.059  17.567  -8.334  1.00  0.00           N  
ATOM    684  CA  THR A  19      20.327  18.555  -9.115  1.00  0.00           C  
ATOM    685  C   THR A  19      21.188  18.983 -10.291  1.00  0.00           C  
ATOM    686  O   THR A  19      20.717  19.061 -11.430  1.00  0.00           O  
ATOM    687  CB  THR A  19      19.955  19.776  -8.241  1.00  0.00           C  
ATOM    688  OG1 THR A  19      19.086  19.344  -7.177  1.00  0.00           O  
ATOM    689  CG2 THR A  19      19.292  20.872  -9.061  1.00  0.00           C  
ATOM    690  H   THR A  19      21.253  17.783  -7.358  1.00  0.00           H  
ATOM    691  HA  THR A  19      19.414  18.099  -9.499  1.00  0.00           H  
ATOM    692  HB  THR A  19      20.854  20.182  -7.804  1.00  0.00           H  
ATOM    693  HG1 THR A  19      19.586  18.728  -6.593  1.00  0.00           H  
ATOM    694 1HG2 THR A  19      19.059  21.715  -8.413  1.00  0.00           H  
ATOM    695 2HG2 THR A  19      19.975  21.197  -9.847  1.00  0.00           H  
ATOM    696 3HG2 THR A  19      18.377  20.490  -9.508  1.00  0.00           H  
ATOM    697  N   GLY A  20      22.468  19.228 -10.009  1.00  0.00           N  
ATOM    698  CA  GLY A  20      23.443  19.598 -11.012  1.00  0.00           C  
ATOM    699  C   GLY A  20      23.499  18.535 -12.102  1.00  0.00           C  
ATOM    700  O   GLY A  20      23.368  18.853 -13.282  1.00  0.00           O  
ATOM    701  H   GLY A  20      22.774  19.166  -9.039  1.00  0.00           H  
ATOM    702 1HA  GLY A  20      23.183  20.566 -11.441  1.00  0.00           H  
ATOM    703 2HA  GLY A  20      24.421  19.696 -10.541  1.00  0.00           H  
ATOM    704  N   GLU A  21      23.700  17.270 -11.724  1.00  0.00           N  
ATOM    705  CA  GLU A  21      23.763  16.215 -12.734  1.00  0.00           C  
ATOM    706  C   GLU A  21      22.480  16.110 -13.567  1.00  0.00           C  
ATOM    707  O   GLU A  21      22.550  16.021 -14.800  1.00  0.00           O  
ATOM    708  CB  GLU A  21      24.063  14.855 -12.099  1.00  0.00           C  
ATOM    709  CG  GLU A  21      24.176  13.719 -13.128  1.00  0.00           C  
ATOM    710  CD  GLU A  21      24.541  12.365 -12.538  1.00  0.00           C  
ATOM    711  OE1 GLU A  21      24.722  12.264 -11.347  1.00  0.00           O  
ATOM    712  OE2 GLU A  21      24.631  11.427 -13.307  1.00  0.00           O  
ATOM    713  H   GLU A  21      23.816  17.052 -10.732  1.00  0.00           H  
ATOM    714  HA  GLU A  21      24.580  16.452 -13.412  1.00  0.00           H  
ATOM    715 1HB  GLU A  21      24.996  14.910 -11.539  1.00  0.00           H  
ATOM    716 2HB  GLU A  21      23.270  14.602 -11.392  1.00  0.00           H  
ATOM    717 1HG  GLU A  21      23.217  13.628 -13.640  1.00  0.00           H  
ATOM    718 2HG  GLU A  21      24.921  13.995 -13.874  1.00  0.00           H  
ATOM    719  N   GLU A  22      21.305  16.142 -12.919  1.00  0.00           N  
ATOM    720  CA  GLU A  22      20.066  16.038 -13.686  1.00  0.00           C  
ATOM    721  C   GLU A  22      19.969  17.161 -14.699  1.00  0.00           C  
ATOM    722  O   GLU A  22      19.636  16.934 -15.861  1.00  0.00           O  
ATOM    723  CB  GLU A  22      18.818  16.081 -12.798  1.00  0.00           C  
ATOM    724  CG  GLU A  22      17.516  15.962 -13.620  1.00  0.00           C  
ATOM    725  CD  GLU A  22      16.228  15.987 -12.825  1.00  0.00           C  
ATOM    726  OE1 GLU A  22      16.267  16.078 -11.622  1.00  0.00           O  
ATOM    727  OE2 GLU A  22      15.185  15.917 -13.456  1.00  0.00           O  
ATOM    728  H   GLU A  22      21.280  16.218 -11.900  1.00  0.00           H  
ATOM    729  HA  GLU A  22      20.076  15.092 -14.226  1.00  0.00           H  
ATOM    730 1HB  GLU A  22      18.854  15.268 -12.073  1.00  0.00           H  
ATOM    731 2HB  GLU A  22      18.798  17.021 -12.240  1.00  0.00           H  
ATOM    732 1HG  GLU A  22      17.495  16.789 -14.329  1.00  0.00           H  
ATOM    733 2HG  GLU A  22      17.558  15.039 -14.193  1.00  0.00           H  
ATOM    734  N   CYS A  23      20.278  18.376 -14.256  1.00  0.00           N  
ATOM    735  CA  CYS A  23      20.249  19.542 -15.111  1.00  0.00           C  
ATOM    736  C   CYS A  23      21.210  19.367 -16.275  1.00  0.00           C  
ATOM    737  O   CYS A  23      20.831  19.541 -17.436  1.00  0.00           O  
ATOM    738  CB  CYS A  23      20.630  20.784 -14.274  1.00  0.00           C  
ATOM    739  SG  CYS A  23      20.704  22.427 -15.132  1.00  0.00           S  
ATOM    740  H   CYS A  23      20.541  18.502 -13.277  1.00  0.00           H  
ATOM    741  HA  CYS A  23      19.239  19.665 -15.499  1.00  0.00           H  
ATOM    742 1HB  CYS A  23      19.911  20.879 -13.461  1.00  0.00           H  
ATOM    743 2HB  CYS A  23      21.577  20.604 -13.800  1.00  0.00           H  
ATOM    744  N   ARG A  24      22.452  19.005 -15.963  1.00  0.00           N  
ATOM    745  CA  ARG A  24      23.528  18.895 -16.935  1.00  0.00           C  
ATOM    746  C   ARG A  24      23.207  17.926 -18.061  1.00  0.00           C  
ATOM    747  O   ARG A  24      23.556  18.166 -19.216  1.00  0.00           O  
ATOM    748  CB  ARG A  24      24.805  18.500 -16.223  1.00  0.00           C  
ATOM    749  CG  ARG A  24      26.064  18.591 -17.036  1.00  0.00           C  
ATOM    750  CD  ARG A  24      27.242  18.288 -16.191  1.00  0.00           C  
ATOM    751  NE  ARG A  24      27.360  19.233 -15.071  1.00  0.00           N  
ATOM    752  CZ  ARG A  24      27.932  20.463 -15.128  1.00  0.00           C  
ATOM    753  NH1 ARG A  24      28.454  20.935 -16.232  1.00  0.00           N  
ATOM    754  NH2 ARG A  24      27.988  21.232 -14.064  1.00  0.00           N  
ATOM    755  H   ARG A  24      22.681  18.843 -14.985  1.00  0.00           H  
ATOM    756  HA  ARG A  24      23.683  19.877 -17.376  1.00  0.00           H  
ATOM    757 1HB  ARG A  24      24.937  19.124 -15.348  1.00  0.00           H  
ATOM    758 2HB  ARG A  24      24.707  17.472 -15.870  1.00  0.00           H  
ATOM    759 1HG  ARG A  24      26.022  17.866 -17.849  1.00  0.00           H  
ATOM    760 2HG  ARG A  24      26.171  19.594 -17.445  1.00  0.00           H  
ATOM    761 1HD  ARG A  24      27.141  17.284 -15.779  1.00  0.00           H  
ATOM    762 2HD  ARG A  24      28.150  18.349 -16.789  1.00  0.00           H  
ATOM    763  HE  ARG A  24      26.979  18.943 -14.182  1.00  0.00           H  
ATOM    764 1HH1 ARG A  24      28.447  20.395 -17.083  1.00  0.00           H  
ATOM    765 2HH1 ARG A  24      28.874  21.882 -16.193  1.00  0.00           H  
ATOM    766 1HH2 ARG A  24      27.607  20.928 -13.185  1.00  0.00           H  
ATOM    767 2HH2 ARG A  24      28.450  22.151 -14.159  1.00  0.00           H  
ATOM    768  N   ARG A  25      22.513  16.840 -17.735  1.00  0.00           N  
ATOM    769  CA  ARG A  25      22.142  15.837 -18.725  1.00  0.00           C  
ATOM    770  C   ARG A  25      20.940  16.241 -19.596  1.00  0.00           C  
ATOM    771  O   ARG A  25      20.597  15.527 -20.542  1.00  0.00           O  
ATOM    772  CB  ARG A  25      21.820  14.514 -18.045  1.00  0.00           C  
ATOM    773  CG  ARG A  25      23.008  13.785 -17.410  1.00  0.00           C  
ATOM    774  CD  ARG A  25      22.587  12.479 -16.816  1.00  0.00           C  
ATOM    775  NE  ARG A  25      23.689  11.765 -16.170  1.00  0.00           N  
ATOM    776  CZ  ARG A  25      24.567  10.968 -16.790  1.00  0.00           C  
ATOM    777  NH1 ARG A  25      24.514  10.768 -18.093  1.00  0.00           N  
ATOM    778  NH2 ARG A  25      25.484  10.390 -16.053  1.00  0.00           N  
ATOM    779  H   ARG A  25      22.267  16.682 -16.753  1.00  0.00           H  
ATOM    780  HA  ARG A  25      22.999  15.683 -19.380  1.00  0.00           H  
ATOM    781 1HB  ARG A  25      21.096  14.705 -17.245  1.00  0.00           H  
ATOM    782 2HB  ARG A  25      21.351  13.841 -18.758  1.00  0.00           H  
ATOM    783 1HG  ARG A  25      23.769  13.596 -18.164  1.00  0.00           H  
ATOM    784 2HG  ARG A  25      23.429  14.402 -16.614  1.00  0.00           H  
ATOM    785 1HD  ARG A  25      21.824  12.670 -16.059  1.00  0.00           H  
ATOM    786 2HD  ARG A  25      22.175  11.840 -17.593  1.00  0.00           H  
ATOM    787  HE  ARG A  25      23.813  11.847 -15.151  1.00  0.00           H  
ATOM    788 1HH1 ARG A  25      23.800  11.223 -18.644  1.00  0.00           H  
ATOM    789 2HH1 ARG A  25      25.187  10.162 -18.539  1.00  0.00           H  
ATOM    790 1HH2 ARG A  25      25.468  10.576 -15.039  1.00  0.00           H  
ATOM    791 2HH2 ARG A  25      26.169   9.778 -16.465  1.00  0.00           H  
ATOM    792  N   LYS A  26      20.281  17.355 -19.264  1.00  0.00           N  
ATOM    793  CA  LYS A  26      19.103  17.817 -19.991  1.00  0.00           C  
ATOM    794  C   LYS A  26      19.287  19.179 -20.691  1.00  0.00           C  
ATOM    795  O   LYS A  26      18.667  19.425 -21.728  1.00  0.00           O  
ATOM    796  CB  LYS A  26      17.912  17.871 -19.027  1.00  0.00           C  
ATOM    797  CG  LYS A  26      17.483  16.492 -18.498  1.00  0.00           C  
ATOM    798  CD  LYS A  26      16.294  16.568 -17.535  1.00  0.00           C  
ATOM    799  CE  LYS A  26      15.839  15.160 -17.126  1.00  0.00           C  
ATOM    800  NZ  LYS A  26      14.695  15.169 -16.153  1.00  0.00           N  
ATOM    801  H   LYS A  26      20.608  17.921 -18.487  1.00  0.00           H  
ATOM    802  HA  LYS A  26      18.877  17.086 -20.764  1.00  0.00           H  
ATOM    803 1HB  LYS A  26      18.180  18.488 -18.162  1.00  0.00           H  
ATOM    804 2HB  LYS A  26      17.061  18.336 -19.517  1.00  0.00           H  
ATOM    805 1HG  LYS A  26      17.226  15.847 -19.337  1.00  0.00           H  
ATOM    806 2HG  LYS A  26      18.323  16.042 -17.965  1.00  0.00           H  
ATOM    807 1HD  LYS A  26      16.593  17.117 -16.637  1.00  0.00           H  
ATOM    808 2HD  LYS A  26      15.466  17.094 -18.005  1.00  0.00           H  
ATOM    809 1HE  LYS A  26      15.526  14.633 -18.024  1.00  0.00           H  
ATOM    810 2HE  LYS A  26      16.678  14.628 -16.677  1.00  0.00           H  
ATOM    811 1HZ  LYS A  26      14.437  14.221 -15.936  1.00  0.00           H  
ATOM    812 2HZ  LYS A  26      14.963  15.633 -15.268  1.00  0.00           H  
ATOM    813 3HZ  LYS A  26      13.906  15.646 -16.552  1.00  0.00           H  
ATOM    814  N   ALA A  27      20.108  20.055 -20.108  1.00  0.00           N  
ATOM    815  CA  ALA A  27      20.302  21.428 -20.577  1.00  0.00           C  
ATOM    816  C   ALA A  27      21.247  21.543 -21.769  1.00  0.00           C  
ATOM    817  O   ALA A  27      20.910  22.230 -22.736  1.00  0.00           O  
ATOM    818  OXT ALA A  27      22.455  21.451 -21.541  1.00  0.00           O  
ATOM    819  CB  ALA A  27      20.854  22.270 -19.449  1.00  0.00           C  
ATOM    820  H   ALA A  27      20.579  19.776 -19.251  1.00  0.00           H  
ATOM    821  HA  ALA A  27      19.329  21.816 -20.876  1.00  0.00           H  
ATOM    822 1HB  ALA A  27      20.965  23.295 -19.772  1.00  0.00           H  
ATOM    823 2HB  ALA A  27      20.176  22.228 -18.595  1.00  0.00           H  
ATOM    824 3HB  ALA A  27      21.824  21.870 -19.168  1.00  0.00           H  
TER                                                                             
CONECT   40   48                                                                
CONECT   48   40   49   56                                                      
CONECT   49   48   50   52   57                                                 
CONECT   50   49   51   64                                                      
CONECT   51   50                                                                
CONECT   52   49   53   54   55                                                 
CONECT   53   52  739                                                           
CONECT   54   52   58   59   60                                                 
CONECT   55   52   61   62   63                                                 
CONECT   56   48                                                                
CONECT   57   49                                                                
CONECT   58   54                                                                
CONECT   59   54                                                                
CONECT   60   54                                                                
CONECT   61   55                                                                
CONECT   62   55                                                                
CONECT   63   55                                                                
CONECT   64   50                                                                
CONECT  153  166                                                                
CONECT  166  153  167  174                                                      
CONECT  167  166  168  170  175                                                 
CONECT  168  167  169  182                                                      
CONECT  169  168                                                                
CONECT  170  167  171  172  173                                                 
CONECT  171  170  642                                                           
CONECT  172  170  176  177  178                                                 
CONECT  173  170  179  180  181                                                 
CONECT  174  166                                                                
CONECT  175  167                                                                
CONECT  176  172                                                                
CONECT  177  172                                                                
CONECT  178  172                                                                
CONECT  179  173                                                                
CONECT  180  173                                                                
CONECT  181  173                                                                
CONECT  182  168                                                                
CONECT  209  229                                                                
CONECT  229  209  230  237                                                      
CONECT  230  229  231  233  238                                                 
CONECT  231  230  232  245                                                      
CONECT  232  231                                                                
CONECT  233  230  234  235  236                                                 
CONECT  234  233  580                                                           
CONECT  235  233  239  240  241                                                 
CONECT  236  233  242  243  244                                                 
CONECT  237  229                                                                
CONECT  238  230                                                                
CONECT  239  235                                                                
CONECT  240  235                                                                
CONECT  241  235                                                                
CONECT  242  236                                                                
CONECT  243  236                                                                
CONECT  244  236                                                                
CONECT  245  231                                                                
CONECT  339  352                                                                
CONECT  352  339  353  360                                                      
CONECT  353  352  354  356  361                                                 
CONECT  354  353  355  368                                                      
CONECT  355  354                                                                
CONECT  356  353  357  358  359                                                 
CONECT  357  356  488                                                           
CONECT  358  356  362  363  364                                                 
CONECT  359  356  365  366  367                                                 
CONECT  360  352                                                                
CONECT  361  353                                                                
CONECT  362  358                                                                
CONECT  363  358                                                                
CONECT  364  358                                                                
CONECT  365  359                                                                
CONECT  366  359                                                                
CONECT  367  359                                                                
CONECT  368  354                                                                
CONECT  488  357                                                                
CONECT  580  234                                                                
CONECT  642  171                                                                
CONECT  739   53                                                                
# All scores below are weighted scores, not raw scores.
#BEGIN_POSE_ENERGIES_TABLE 5g3m_ideal_relax_101.pdb
label fa_atr fa_rep fa_sol fa_intra_rep fa_intra_sol_xover4 lk_ball_wtd fa_elec hbond_sr_bb hbond_lr_bb hbond_bb_sc hbond_sc dslf_fa13 coordinate_constraint omega fa_dun p_aa_pp yhh_planarity ref rama_prepro cart_bonded total
weights 1 0.55 1 0.005 1 1 1 1 1 1 1 1.25 1 0.4 0.7 0.6 0.625 1 0.45 0.5 NA
pose -288.937 27.9572 245.044 0.45134 10.529 -4.74581 -156.473 -50.5984 -2.10089 0 -22.7669 -4.07537 0 1.4005 62.0041 -4.95006 0 -4.14294 -9.08007 23.564 -176.92
ALA:NtermProteinFull_1 -3.09523 0.54991 3.33479 0.00386 0 0.04482 -5.27447 0 0 0 0 0 0 -0.00923 0 0 0 1.32468 0 0.25606 -2.86482
ALA_2 -2.82217 0.45061 2.44311 0.0015 0 -0.17461 -1.09634 0 0 0 0 0 0 -0.0295 0 -0.40277 0 1.32468 -0.28136 0.3714 -0.21544
GLU_3 -4.13167 0.38087 4.18613 0.00967 0.40227 0.07185 -2.45687 0 0 0 -1.17706 0 0 -0.07275 2.98903 -0.29858 0 -2.72453 -0.5476 0.20892 -3.16032
ALA_4 -4.432 0.36765 2.69348 0.00159 0 -0.05641 -2.8727 0 0 0 0 0 0 0.03365 0 -0.33204 0 1.32468 -0.59921 0.239 -3.6323
PEN:disulfide_5 -10.0918 2.02912 4.30908 0.02473 0.08421 -0.50981 -2.30036 0 0 0 0 -0.73493 0 0.492 0.13329 0.11401 0 0 -0.1647 0.6836 -5.93157
GLU_6 -4.72231 0.23453 4.88564 0.00485 0.63943 0.1346 -3.41522 0 0 0 -0.89084 0 0 0.11114 2.8397 -0.28808 0 -2.72453 -0.07008 0.71042 -2.55075
ARG_7 -5.24176 0.33678 5.39665 0.01145 0.31052 0.02331 -3.28273 0 0 0 -1.17706 0 0 0.0106 2.04291 -0.03597 0 -0.09474 -0.29507 0.65402 -1.34109
THR_8 -5.72398 0.49399 4.29756 0.01531 0.0667 -0.0004 -1.87684 0 0 0 0 0 0 -0.00401 -0.00056 -0.01223 0 1.15175 -0.01275 0.4221 -1.18336
TRP_9 -7.59415 0.68945 4.33663 0.02186 0.49313 0.10458 -3.12631 0 0 0 -0.71719 0 0 0.00189 1.20159 -0.21167 0 2.26099 0.00057 0.3844 -2.15423
ALA_10 -4.5132 0.27955 3.41495 0.00152 0 -0.11461 -1.55692 0 0 0 0 0 0 -0.02488 0 -0.31262 0 1.32468 -0.27677 0.37675 -1.40155
GLU_11 -5.04995 0.29153 5.57748 0.01053 0.35591 -0.20454 -3.87927 0 0 0 0 0 0 -0.02229 2.73076 -0.07602 0 -2.72453 -0.33958 0.26819 -3.06177
PEN:disulfide_12 -8.28252 1.66302 3.22146 0.02088 0.08319 -0.20297 -2.14242 0 0 0 0 -0.47685 0 0.00209 0.03289 -0.30153 0 0 -0.15683 0.64328 -5.89633
ALA_13 -5.74668 0.74899 2.79428 0.00155 0 -0.02631 -2.66031 0 0 0 0 0 0 0.07832 0 -0.33045 0 1.32468 -0.27514 0.35795 -3.73312
GLU_14 -5.1895 0.27354 5.58731 0.00779 0.32327 0.06038 -3.64909 0 0 0 -1.17366 0 0 -0.02139 2.80113 -0.1065 0 -2.72453 -0.31641 0.23664 -3.89102
LYS_15 -5.58202 0.18851 5.94715 0.00726 0.11934 -0.10676 -4.65085 0 0 0 0 0 0 -0.04613 0.91557 -0.05029 0 -0.71458 -0.33845 0.19282 -4.11845
PEN:disulfide_16 -9.98016 2.03099 3.97414 0.02101 0.09476 -0.22203 -2.36849 0 0 0 0 -0.44006 0 0.08635 0.08163 -0.27543 0 0 -0.27211 0.61334 -6.65605
LYS_17 -4.90527 0.33632 5.59866 0.00872 0.24052 0.0399 -4.71886 0 0 0 -0.53821 0 0 0.09459 2.30496 -0.03321 0 -0.71458 -0.25614 0.52499 -2.01761
ARG_18 -5.31524 0.2794 5.74142 0.01148 0.31364 0.04136 -3.51977 0 0 0 -1.17366 0 0 0.05159 1.98373 -0.08846 0 -0.09474 -0.4067 0.39771 -1.77826
THR_19 -5.80961 0.49014 4.59659 0.01413 0.06558 -0.01525 -2.30238 0 0 0 0 0 0 -0.00549 0.0137 0.00358 0 1.15175 -0.14282 0.31146 -1.62861
HIS_20 -6.91412 0.5815 5.34569 0.01373 0.62956 -0.02469 -3.14141 0 0 0 -0.93909 0 0 0.03895 2.81965 -0.06461 0 -0.30065 0.03392 0.24887 -1.6727
GLU_21 -5.47493 0.31715 5.71665 0.00933 0.98498 -0.1366 -3.03086 0 0 0 -0.874 0 0 -0.03191 2.88646 -0.21364 0 -2.72453 -0.18112 0.3078 -2.44523
GLU_22 -5.6124 0.21985 6.06747 0.01103 0.34267 0.16022 -4.35531 0 0 0 -0.76637 0 0 -0.01159 2.54188 -0.01287 0 -2.72453 -0.19528 0.30319 -4.03204
PEN:disulfide_23 -7.82529 1.65667 3.0588 0.02514 0.07424 -0.13945 -1.8036 0 0 0 0 -0.38584 0 -0.01513 -0.01673 -0.32188 0 0 -0.0574 1.09395 -4.65653
ALA_24 -4.787 0.42023 2.92997 0.00153 0 -0.2329 -1.52965 0 0 0 0 0 0 -0.03141 0 -0.29909 0 1.32468 -0.27053 0.62307 -1.85111
ARG_25 -4.33799 0.2958 4.48706 0.01021 0.19374 -0.09887 -2.36283 0 0 0 -0.874 0 0 -0.05601 1.49413 -0.17263 0 -0.09474 -0.4647 0.23525 -1.74559
LYS_26 -3.48788 0.20756 4.01579 0.00957 0.16253 0.166 -3.02365 0 0 0 -0.76637 0 0 -0.00585 0.89158 -0.04044 0 -0.71458 -0.44378 0.38397 -2.64557
ALA:CtermProteinFull_27 -3.80557 0.60065 3.8137 0.00332 0 -0.42389 -4.31777 0 0 0 0 0 0 0 0 0 0 1.32468 -0.20575 0.7347 -2.27594
ALA:NtermProteinFull_28 -3.22965 0.55862 3.32279 0.00412 0 -0.3464 -4.85184 0 0 0 0 0 0 0.00297 0 0 0 1.32468 0 0.16338 -3.05135
ALA_29 -3.32865 0.30889 3.24678 0.00144 0 -0.28119 -1.06203 0 0 0 0 0 0 -0.01363 0 -0.40093 0 1.32468 -0.28759 0.22728 -0.26494
GLU_30 -4.38891 0.4735 4.66161 0.01098 0.39996 -0.03167 -2.45852 0 0 0 -1.17727 0 0 -0.04462 2.90845 -0.23763 0 -2.72453 -0.53769 0.22432 -2.92202
ALA_31 -4.12031 0.22563 3.20256 0.00141 0 -0.08764 -2.28318 0 0 0 0 0 0 -0.04946 0 -0.30231 0 1.32468 -0.51425 0.25499 -2.34787
CYS:disulfide_32 -8.05579 1.68506 4.59156 0.0041 0.01339 -0.42404 -1.3992 0 0 0 0 -0.38584 0 0.17567 0.16235 0.39553 0 3.25479 -0.22676 0.83322 0.62404
ASP_33 -5.29784 0.26448 5.85204 0.0026 0.25612 -0.09825 -3.07292 0 0 0 -0.93909 0 0 0.13667 1.42496 0.16387 0 -2.14574 -0.07152 0.47723 -3.04738
ARG_34 -5.25637 0.22503 5.48851 0.0116 0.31195 0.03332 -3.51832 0 0 0 -1.17727 0 0 0.13867 1.96602 -0.08582 0 -0.09474 -0.26278 0.4269 -1.7933
THR_35 -5.42118 0.2528 4.46802 0.01008 0.06221 -0.015 -2.20438 0 0 0 0 0 0 0.07523 0.01425 0.00752 0 1.15175 -0.12239 0.37105 -1.35004
GLY_36 -5.0667 0.37046 4.36147 0.00014 0 -0.1765 -1.49509 0 0 0 0 0 0 -0.07877 0 0.11234 0 0.79816 0.58195 0.19298 -0.39957
ALA_37 -3.79853 0.15786 3.68442 0.00155 0 -0.10651 -1.81562 0 0 0 0 0 0 0.00537 0 -0.31708 0 1.32468 0.34935 0.19262 -0.32189
GLU_38 -4.92451 0.33465 5.71749 0.01 0.34598 -0.34997 -2.9187 0 0 0 0 0 0 -0.01725 2.63726 -0.05116 0 -2.72453 -0.25616 0.38445 -1.81246
CYS:disulfide_39 -6.99239 0.76293 4.08216 0.00112 0.01927 -0.09064 -1.57029 0 0 0 0 -0.44006 0 0.14326 0.8526 0.27816 0 3.25479 -0.21769 1.48293 1.56614
GLU_40 -6.66868 0.56529 6.9373 0.00467 0.21865 -0.15659 -3.69642 0 0 0 -0.53821 0 0 0.09333 2.87499 -0.28369 0 -2.72453 -0.35477 1.20856 -2.52011
GLU_41 -5.20747 0.25416 5.77557 0.00769 0.33051 0.10572 -3.65293 0 0 0 -1.16435 0 0 -0.00258 2.95407 -0.16361 0 -2.72453 -0.39732 0.29617 -3.5889
LYS_42 -5.86019 0.29294 6.21412 0.00718 0.11323 -0.31903 -3.94031 0 0 0 0 0 0 0.05187 0.99451 -0.03581 0 -0.71458 -0.43972 0.28773 -3.34806
CYS:disulfide_43 -7.93098 1.33798 4.45541 0.00273 0.0133 -0.28817 -2.07461 0 0 0 0 -0.47685 0 -0.01353 0.12172 0.26726 0 3.25479 -0.09245 0.61588 -0.80752
ASP_44 -4.69064 0.14485 5.37948 0.00378 0.28971 -0.0232 -2.827 0 0 0 -0.71719 0 0 0.09244 1.34586 0.19579 0 -2.14574 0.02182 0.28879 -2.64124
ARG_45 -5.23746 0.196 5.69401 0.01156 0.31405 0.09016 -3.5954 0 0 0 -1.16435 0 0 0.10944 1.95224 -0.11066 0 -0.09474 -0.30816 0.27682 -1.86649
THR_46 -5.14935 0.22855 4.44169 0.00813 0.06056 -0.09918 -2.9535 0 0 0 0 0 0 0.08686 0.00999 0.00491 0 1.15175 -0.17233 0.30685 -2.07506
GLY_47 -4.50556 0.30145 4.03049 0.00015 0 -0.0696 -2.27987 0 0 0 0 0 0 -0.0701 0 0.18171 0 0.79816 0.53085 0.18067 -0.90166
GLU_48 -5.11272 0.21085 5.57607 0.00889 0.34517 0.08518 -3.34837 0 0 0 -1.19898 0 0 -0.00845 2.64581 -0.08684 0 -2.72453 0.39368 0.21248 -3.00176
GLU_49 -4.75217 0.17543 5.65502 0.01075 0.3607 0.12611 -3.18314 0 0 0 -0.76646 0 0 0.01851 2.65941 -0.09141 0 -2.72453 -0.24899 0.30058 -2.46022
CYS:disulfide_50 -6.60721 0.86471 4.09135 0.00186 0.03603 -0.2361 -2.8995 0 0 0 0 -0.73493 0 0.05572 0.61342 0.2689 0 3.25479 0.3063 0.54094 -0.4437
ARG_51 -6.20492 0.41005 5.03117 0.0186 0.59221 -0.21748 -2.28462 0 0 0 -0.89084 0 0 -0.03681 2.36621 -0.18445 0 -0.09474 0.22035 0.46778 -0.80748
ARG_52 -3.74216 0.17237 3.91454 0.01229 0.34374 0.07497 -2.67846 0 0 0 -1.19898 0 0 -0.04831 1.71228 -0.05935 0 -0.09474 -0.42913 0.46995 -1.55099
LYS_53 -3.29652 0.16517 4.06154 0.00734 0.12207 0.14877 -2.77394 0 0 0 -0.76646 0 0 -0.01561 1.10043 -0.25189 0 -0.71458 -0.11233 0.44252 -1.8835
ALA:CtermProteinFull_54 -3.61524 0.60324 3.33498 0.00304 0 -0.14981 -4.91986 0 0 0 0 0 0 0 0 0 0 1.32468 0.10345 0.65302 -2.66248
#END_POSE_ENERGIES_TABLE 5g3m_ideal_relax_101.pdb
