# Supplementary material for: De novo design and directed folding of disulfide-bridged peptide heterodimers
Source: Nat Commun. 2022 Mar 22;13:1539. doi: 10.1038/s41467-022-29210-x (PMC8941120; doi:10.1038/s41467-022-29210-x)
Supplement: Supplementary file 4 — Supplementary Data 1 [file 41467_2022_29210_MOESM4_ESM.zip › hd4.pdb]

ATOM      1  N   GLU B   1      22.846  27.732  -1.037  1.00  0.00           N1+
ATOM      2  CA  GLU B   1      22.545  28.812  -0.103  1.00  0.00           C  
ATOM      3  C   GLU B   1      21.386  28.445   0.793  1.00  0.00           C  
ATOM      4  O   GLU B   1      21.427  28.668   2.002  1.00  0.00           O  
ATOM      5  CB  GLU B   1      22.232  30.115  -0.890  1.00  0.00           C  
ATOM      6  CG  GLU B   1      22.061  31.406  -0.024  1.00  0.00           C  
ATOM      7  CD  GLU B   1      23.245  31.887   0.795  1.00  0.00           C  
ATOM      8  OE1 GLU B   1      24.405  31.525   0.517  1.00  0.00           O  
ATOM      9  OE2 GLU B   1      22.991  32.665   1.737  1.00  0.00           O1-
ATOM     10  HA  GLU B   1      23.429  28.981   0.540  1.00  0.00           H  
ATOM     11 2HB  GLU B   1      21.313  29.975  -1.495  1.00  0.00           H  
ATOM     12 3HB  GLU B   1      23.025  30.303  -1.638  1.00  0.00           H  
ATOM     13 2HG  GLU B   1      21.220  31.306   0.679  1.00  0.00           H  
ATOM     14 3HG  GLU B   1      21.822  32.279  -0.653  1.00  0.00           H  
ATOM     15 1HT  GLU B   1      23.639  28.005  -1.635  1.00  0.00           H  
ATOM     16 2HT  GLU B   1      23.092  26.880  -0.511  1.00  0.00           H  
ATOM     17 3HT  GLU B   1      22.021  27.546  -1.625  1.00  0.00           H  
ATOM     18  N   ALA B   2      20.341  27.813   0.226  1.00  0.00           N  
ATOM     19  CA  ALA B   2      19.176  27.448   1.021  1.00  0.00           C  
ATOM     20  C   ALA B   2      19.537  26.527   2.182  1.00  0.00           C  
ATOM     21  O   ALA B   2      19.001  26.688   3.291  1.00  0.00           O  
ATOM     22  CB  ALA B   2      18.144  26.761   0.140  1.00  0.00           C  
ATOM     23  H   ALA B   2      20.327  27.647  -0.785  1.00  0.00           H  
ATOM     24  HA  ALA B   2      18.751  28.363   1.430  1.00  0.00           H  
ATOM     25 1HB  ALA B   2      17.262  26.520   0.730  1.00  0.00           H  
ATOM     26 2HB  ALA B   2      17.867  27.428  -0.678  1.00  0.00           H  
ATOM     27 3HB  ALA B   2      18.560  25.844  -0.270  1.00  0.00           H  
ATOM     28  N   PEN B   3      20.455  25.594   1.944  1.00  0.00           N  
ATOM     29  CA  PEN B   3      20.817  24.676   3.010  1.00  0.00           C  
ATOM     30  C   PEN B   3      21.772  25.328   3.990  1.00  0.00           C  
ATOM     31  O   PEN B   3      21.677  25.059   5.190  1.00  0.00           O  
ATOM     32  CB  PEN B   3      21.397  23.374   2.461  1.00  0.00           C  
ATOM     33  CG1 PEN B   3      22.584  23.637   1.566  1.00  0.00           C  
ATOM     34  CG2 PEN B   3      21.935  22.518   3.588  1.00  0.00           C  
ATOM     35  SG  PEN B   3      20.239  22.440   1.437  1.00  0.00           S  
ATOM     36  H   PEN B   3      20.862  25.498   1.017  1.00  0.00           H  
ATOM     37  HA  PEN B   3      19.906  24.429   3.552  1.00  0.00           H  
ATOM     38 1HG1 PEN B   3      22.919  22.701   1.117  1.00  0.00           H  
ATOM     39 2HG1 PEN B   3      22.271  24.317   0.787  1.00  0.00           H  
ATOM     40 3HG1 PEN B   3      23.400  24.077   2.139  1.00  0.00           H  
ATOM     41 1HG2 PEN B   3      22.059  21.495   3.244  1.00  0.00           H  
ATOM     42 2HG2 PEN B   3      22.903  22.909   3.885  1.00  0.00           H  
ATOM     43 3HG2 PEN B   3      21.253  22.547   4.437  1.00  0.00           H  
ATOM     44  N   ASP B   4      22.657  26.223   3.555  1.00  0.00           N  
ATOM     45  CA  ASP B   4      23.504  26.869   4.533  1.00  0.00           C  
ATOM     46  C   ASP B   4      22.658  27.746   5.445  1.00  0.00           C  
ATOM     47  O   ASP B   4      22.940  27.835   6.645  1.00  0.00           O  
ATOM     48  CB  ASP B   4      24.635  27.651   3.878  1.00  0.00           C  
ATOM     49  CG  ASP B   4      25.758  26.734   3.338  1.00  0.00           C  
ATOM     50  OD1 ASP B   4      25.791  25.558   3.691  1.00  0.00           O  
ATOM     51  OD2 ASP B   4      26.593  27.223   2.611  1.00  0.00           O1-
ATOM     52  H   ASP B   4      22.772  26.433   2.561  1.00  0.00           H  
ATOM     53  HA  ASP B   4      23.963  26.097   5.147  1.00  0.00           H  
ATOM     54 1HB  ASP B   4      24.224  28.227   3.039  1.00  0.00           H  
ATOM     55 2HB  ASP B   4      25.056  28.357   4.588  1.00  0.00           H  
ATOM     56  N   ARG B   5      21.611  28.381   4.890  1.00  0.00           N  
ATOM     57  CA  ARG B   5      20.713  29.210   5.689  1.00  0.00           C  
ATOM     58  C   ARG B   5      19.951  28.348   6.692  1.00  0.00           C  
ATOM     59  O   ARG B   5      19.765  28.750   7.844  1.00  0.00           O  
ATOM     60  CB  ARG B   5      19.732  29.977   4.815  1.00  0.00           C  
ATOM     61  CG  ARG B   5      20.339  31.117   3.989  1.00  0.00           C  
ATOM     62  CD  ARG B   5      19.307  31.789   3.151  1.00  0.00           C  
ATOM     63  NE  ARG B   5      19.867  32.856   2.329  1.00  0.00           N  
ATOM     64  CZ  ARG B   5      19.134  33.713   1.584  1.00  0.00           C  
ATOM     65  NH1 ARG B   5      17.817  33.634   1.591  1.00  0.00           N1+
ATOM     66  NH2 ARG B   5      19.729  34.636   0.846  1.00  0.00           N  
ATOM     67  H   ARG B   5      21.448  28.298   3.884  1.00  0.00           H  
ATOM     68  HA  ARG B   5      21.313  29.935   6.239  1.00  0.00           H  
ATOM     69 1HB  ARG B   5      19.269  29.284   4.111  1.00  0.00           H  
ATOM     70 2HB  ARG B   5      18.940  30.394   5.433  1.00  0.00           H  
ATOM     71 1HG  ARG B   5      20.772  31.859   4.658  1.00  0.00           H  
ATOM     72 2HG  ARG B   5      21.119  30.732   3.335  1.00  0.00           H  
ATOM     73 1HD  ARG B   5      18.859  31.051   2.486  1.00  0.00           H  
ATOM     74 2HD  ARG B   5      18.540  32.217   3.791  1.00  0.00           H  
ATOM     75  HE  ARG B   5      20.897  32.923   2.271  1.00  0.00           H  
ATOM     76 1HH1 ARG B   5      17.356  32.932   2.153  1.00  0.00           H  
ATOM     77 2HH1 ARG B   5      17.269  34.275   1.035  1.00  0.00           H  
ATOM     78 1HH2 ARG B   5      20.742  34.716   0.837  1.00  0.00           H  
ATOM     79 2HH2 ARG B   5      19.175  35.271   0.294  1.00  0.00           H  
ATOM     80  N   HIS B   6      19.557  27.129   6.284  1.00  0.00           N  
ATOM     81  CA  HIS B   6      18.905  26.220   7.222  1.00  0.00           C  
ATOM     82  C   HIS B   6      19.879  25.983   8.358  1.00  0.00           C  
ATOM     83  O   HIS B   6      19.513  26.103   9.525  1.00  0.00           O  
ATOM     84  CB  HIS B   6      18.520  24.873   6.587  1.00  0.00           C  
ATOM     85  CG  HIS B   6      17.788  23.929   7.554  1.00  0.00           C  
ATOM     86  CD2 HIS B   6      18.191  22.794   8.199  1.00  0.00           C  
ATOM     87  ND1 HIS B   6      16.471  24.132   7.932  1.00  0.00           N  
ATOM     88  CE1 HIS B   6      16.093  23.166   8.766  1.00  0.00           C  
ATOM     89  NE2 HIS B   6      17.107  22.340   8.947  1.00  0.00           N  
ATOM     90  H   HIS B   6      19.679  26.850   5.309  1.00  0.00           H  
ATOM     91  HA  HIS B   6      18.007  26.678   7.631  1.00  0.00           H  
ATOM     92 1HB  HIS B   6      17.886  25.048   5.716  1.00  0.00           H  
ATOM     93 2HB  HIS B   6      19.416  24.366   6.234  1.00  0.00           H  
ATOM     94  HD2 HIS B   6      19.177  22.327   8.137  1.00  0.00           H  
ATOM     95  HE1 HIS B   6      15.109  23.067   9.223  1.00  0.00           H  
ATOM     96  HE2 HIS B   6      17.078  21.482   9.554  1.00  0.00           H  
ATOM     97  N   GLY B   7      21.129  25.677   7.992  1.00  0.00           N  
ATOM     98  CA  GLY B   7      22.204  25.436   8.934  1.00  0.00           C  
ATOM     99  C   GLY B   7      22.310  26.575   9.935  1.00  0.00           C  
ATOM    100  O   GLY B   7      22.272  26.338  11.132  1.00  0.00           O  
ATOM    101  H   GLY B   7      21.338  25.605   7.001  1.00  0.00           H  
ATOM    102 1HA  GLY B   7      22.041  24.493   9.451  1.00  0.00           H  
ATOM    103 2HA  GLY B   7      23.142  25.350   8.389  1.00  0.00           H  
ATOM    104  N   GLU B   8      22.440  27.815   9.463  1.00  0.00           N  
ATOM    105  CA  GLU B   8      22.549  28.943  10.389  1.00  0.00           C  
ATOM    106  C   GLU B   8      21.342  29.022  11.329  1.00  0.00           C  
ATOM    107  O   GLU B   8      21.486  29.228  12.542  1.00  0.00           O  
ATOM    108  CB  GLU B   8      22.688  30.267   9.620  1.00  0.00           C  
ATOM    109  CG  GLU B   8      22.847  31.524  10.514  1.00  0.00           C  
ATOM    110  CD  GLU B   8      23.050  32.822   9.719  1.00  0.00           C  
ATOM    111  OE1 GLU B   8      23.072  32.760   8.513  1.00  0.00           O  
ATOM    112  OE2 GLU B   8      23.179  33.871  10.327  1.00  0.00           O1-
ATOM    113  H   GLU B   8      22.478  27.959   8.455  1.00  0.00           H  
ATOM    114  HA  GLU B   8      23.445  28.797  10.994  1.00  0.00           H  
ATOM    115 1HB  GLU B   8      23.551  30.210   8.957  1.00  0.00           H  
ATOM    116 2HB  GLU B   8      21.806  30.409   8.992  1.00  0.00           H  
ATOM    117 1HG  GLU B   8      21.947  31.621  11.120  1.00  0.00           H  
ATOM    118 2HG  GLU B   8      23.689  31.376  11.189  1.00  0.00           H  
ATOM    119  N   ALA B   9      20.134  28.841  10.790  1.00  0.00           N  
ATOM    120  CA  ALA B   9      18.954  28.928  11.634  1.00  0.00           C  
ATOM    121  C   ALA B   9      19.003  27.882  12.740  1.00  0.00           C  
ATOM    122  O   ALA B   9      18.670  28.170  13.900  1.00  0.00           O  
ATOM    123  CB  ALA B   9      17.702  28.738  10.794  1.00  0.00           C  
ATOM    124  H   ALA B   9      20.038  28.671   9.785  1.00  0.00           H  
ATOM    125  HA  ALA B   9      18.937  29.914  12.094  1.00  0.00           H  
ATOM    126 1HB  ALA B   9      16.820  28.824  11.425  1.00  0.00           H  
ATOM    127 2HB  ALA B   9      17.672  29.500  10.015  1.00  0.00           H  
ATOM    128 3HB  ALA B   9      17.721  27.751  10.330  1.00  0.00           H  
ATOM    129  N   PEN B  10      19.428  26.678  12.387  1.00  0.00           N  
ATOM    130  CA  PEN B  10      19.512  25.647  13.397  1.00  0.00           C  
ATOM    131  C   PEN B  10      20.730  25.824  14.279  1.00  0.00           C  
ATOM    132  O   PEN B  10      20.647  25.510  15.450  1.00  0.00           O  
ATOM    133  CB  PEN B  10      19.303  24.230  12.871  1.00  0.00           C  
ATOM    134  CG1 PEN B  10      19.011  23.316  14.057  1.00  0.00           C  
ATOM    135  CG2 PEN B  10      18.041  24.221  12.028  1.00  0.00           C  
ATOM    136  SG  PEN B  10      20.606  23.517  11.824  1.00  0.00           S  
ATOM    137  H   PEN B  10      19.681  26.473  11.424  1.00  0.00           H  
ATOM    138  HA  PEN B  10      18.661  25.826  14.051  1.00  0.00           H  
ATOM    139 1HG1 PEN B  10      18.965  22.281  13.725  1.00  0.00           H  
ATOM    140 2HG1 PEN B  10      19.789  23.433  14.811  1.00  0.00           H  
ATOM    141 3HG1 PEN B  10      18.052  23.593  14.494  1.00  0.00           H  
ATOM    142 1HG2 PEN B  10      17.587  23.230  12.061  1.00  0.00           H  
ATOM    143 2HG2 PEN B  10      17.337  24.958  12.416  1.00  0.00           H  
ATOM    144 3HG2 PEN B  10      18.291  24.469  10.996  1.00  0.00           H  
ATOM    145  N   ASP B  11      21.868  26.341  13.821  1.00  0.00           N  
ATOM    146  CA  ASP B  11      22.984  26.516  14.741  1.00  0.00           C  
ATOM    147  C   ASP B  11      22.520  27.392  15.900  1.00  0.00           C  
ATOM    148  O   ASP B  11      22.770  27.098  17.075  1.00  0.00           O  
ATOM    149  CB  ASP B  11      24.181  27.183  14.048  1.00  0.00           C  
ATOM    150  CG  ASP B  11      24.974  26.257  13.102  1.00  0.00           C  
ATOM    151  OD1 ASP B  11      24.828  25.053  13.204  1.00  0.00           O  
ATOM    152  OD2 ASP B  11      25.724  26.765  12.295  1.00  0.00           O1-
ATOM    153  H   ASP B  11      21.970  26.582  12.844  1.00  0.00           H  
ATOM    154  HA  ASP B  11      23.294  25.547  15.109  1.00  0.00           H  
ATOM    155 1HB  ASP B  11      23.812  28.029  13.463  1.00  0.00           H  
ATOM    156 2HB  ASP B  11      24.856  27.581  14.800  1.00  0.00           H  
ATOM    157  N   ARG B  12      21.758  28.436  15.572  1.00  0.00           N  
ATOM    158  CA  ARG B  12      21.214  29.345  16.573  1.00  0.00           C  
ATOM    159  C   ARG B  12      20.274  28.604  17.530  1.00  0.00           C  
ATOM    160  O   ARG B  12      20.214  28.905  18.724  1.00  0.00           O  
ATOM    161  CB  ARG B  12      20.484  30.474  15.875  1.00  0.00           C  
ATOM    162  CG  ARG B  12      21.406  31.423  15.130  1.00  0.00           C  
ATOM    163  CD  ARG B  12      20.666  32.471  14.402  1.00  0.00           C  
ATOM    164  NE  ARG B  12      21.560  33.267  13.583  1.00  0.00           N  
ATOM    165  CZ  ARG B  12      22.269  34.326  14.003  1.00  0.00           C  
ATOM    166  NH1 ARG B  12      22.177  34.746  15.250  1.00  0.00           N1+
ATOM    167  NH2 ARG B  12      23.062  34.938  13.148  1.00  0.00           N  
ATOM    168  H   ARG B  12      21.578  28.621  14.580  1.00  0.00           H  
ATOM    169  HA  ARG B  12      22.041  29.762  17.146  1.00  0.00           H  
ATOM    170 1HB  ARG B  12      19.783  30.063  15.153  1.00  0.00           H  
ATOM    171 2HB  ARG B  12      19.913  31.048  16.601  1.00  0.00           H  
ATOM    172 1HG  ARG B  12      22.074  31.907  15.840  1.00  0.00           H  
ATOM    173 2HG  ARG B  12      21.997  30.858  14.408  1.00  0.00           H  
ATOM    174 1HD  ARG B  12      19.933  32.000  13.746  1.00  0.00           H  
ATOM    175 2HD  ARG B  12      20.162  33.129  15.106  1.00  0.00           H  
ATOM    176  HE  ARG B  12      21.678  32.989  12.610  1.00  0.00           H  
ATOM    177 1HH1 ARG B  12      21.566  34.270  15.900  1.00  0.00           H  
ATOM    178 2HH1 ARG B  12      22.716  35.543  15.556  1.00  0.00           H  
ATOM    179 1HH2 ARG B  12      23.126  34.586  12.176  1.00  0.00           H  
ATOM    180 2HH2 ARG B  12      23.607  35.734  13.436  1.00  0.00           H  
ATOM    181  N   ALA B  13      19.566  27.609  16.995  1.00  0.00           N  
ATOM    182  CA  ALA B  13      18.621  26.779  17.732  1.00  0.00           C  
ATOM    183  C   ALA B  13      19.109  25.329  17.881  1.00  0.00           C  
ATOM    184  O   ALA B  13      18.287  24.409  17.887  1.00  0.00           O  
ATOM    185  CB  ALA B  13      17.283  26.784  17.015  1.00  0.00           C  
ATOM    186  H   ALA B  13      19.649  27.447  15.991  1.00  0.00           H  
ATOM    187  HA  ALA B  13      18.505  27.199  18.729  1.00  0.00           H  
ATOM    188 1HB  ALA B  13      16.569  26.187  17.577  1.00  0.00           H  
ATOM    189 2HB  ALA B  13      16.920  27.808  16.932  1.00  0.00           H  
ATOM    190 3HB  ALA B  13      17.411  26.363  16.020  1.00  0.00           H  
ATOM    191  N   ALA B  14      20.433  25.138  17.977  1.00  0.00           N  
ATOM    192  CA  ALA B  14      21.050  23.822  18.110  1.00  0.00           C  
ATOM    193  C   ALA B  14      21.070  23.319  19.558  1.00  0.00           C  
ATOM    194  O   ALA B  14      20.016  23.305  20.193  1.00  0.00           O  
ATOM    195  CB  ALA B  14      22.459  23.872  17.574  1.00  0.00           C  
ATOM    196  OXT ALA B  14      21.864  22.399  19.799  1.00  0.00           O1-
ATOM    197  H   ALA B  14      21.058  25.945  17.909  1.00  0.00           H  
ATOM    198  HA  ALA B  14      20.477  23.120  17.511  1.00  0.00           H  
ATOM    199 1HB  ALA B  14      22.906  22.930  17.641  1.00  0.00           H  
ATOM    200 2HB  ALA B  14      22.428  24.171  16.549  1.00  0.00           H  
ATOM    201 3HB  ALA B  14      23.044  24.588  18.148  1.00  0.00           H  
TER     202      ALA B  14 
ATOM    203  N   ALA A   1      19.929  20.611  20.033  1.00  0.00           N  
ATOM    204  CA  ALA A   1      19.458  20.061  18.773  1.00  0.00           C  
ATOM    205  C   ALA A   1      20.564  20.031  17.727  1.00  0.00           C  
ATOM    206  O   ALA A   1      20.297  19.729  16.561  1.00  0.00           O  
ATOM    207  CB  ALA A   1      18.284  20.864  18.242  1.00  0.00           C  
ATOM    208 1H   ALA A   1      19.478  21.503  20.217  1.00  0.00           H  
ATOM    209 2H   ALA A   1      19.773  19.979  20.800  1.00  0.00           H  
ATOM    210 3H   ALA A   1      20.917  20.825  19.946  1.00  0.00           H  
ATOM    211  HA  ALA A   1      19.135  19.036  18.953  1.00  0.00           H  
ATOM    212 1HB  ALA A   1      17.928  20.425  17.313  1.00  0.00           H  
ATOM    213 2HB  ALA A   1      17.484  20.862  18.977  1.00  0.00           H  
ATOM    214 3HB  ALA A   1      18.598  21.884  18.062  1.00  0.00           H  
ATOM    215  N   ALA A   2      21.817  20.231  18.142  1.00  0.00           N  
ATOM    216  CA  ALA A   2      22.952  20.197  17.206  1.00  0.00           C  
ATOM    217  C   ALA A   2      23.054  18.905  16.405  1.00  0.00           C  
ATOM    218  O   ALA A   2      23.418  18.941  15.230  1.00  0.00           O  
ATOM    219  CB  ALA A   2      24.259  20.382  17.958  1.00  0.00           C  
ATOM    220  H   ALA A   2      21.993  20.540  19.093  1.00  0.00           H  
ATOM    221  HA  ALA A   2      22.822  21.015  16.503  1.00  0.00           H  
ATOM    222 1HB  ALA A   2      25.085  20.395  17.250  1.00  0.00           H  
ATOM    223 2HB  ALA A   2      24.242  21.317  18.514  1.00  0.00           H  
ATOM    224 3HB  ALA A   2      24.395  19.558  18.654  1.00  0.00           H  
ATOM    225  N   GLU A   3      22.734  17.758  16.999  1.00  0.00           N  
ATOM    226  CA  GLU A   3      22.812  16.538  16.204  1.00  0.00           C  
ATOM    227  C   GLU A   3      21.851  16.623  15.025  1.00  0.00           C  
ATOM    228  O   GLU A   3      22.225  16.371  13.875  1.00  0.00           O  
ATOM    229  CB  GLU A   3      22.484  15.306  17.045  1.00  0.00           C  
ATOM    230  CG  GLU A   3      22.529  14.012  16.253  1.00  0.00           C  
ATOM    231  CD  GLU A   3      22.242  12.780  17.075  1.00  0.00           C  
ATOM    232  OE1 GLU A   3      22.089  12.890  18.269  1.00  0.00           O  
ATOM    233  OE2 GLU A   3      22.148  11.721  16.484  1.00  0.00           O1-
ATOM    234  H   GLU A   3      22.444  17.737  17.964  1.00  0.00           H  
ATOM    235  HA  GLU A   3      23.825  16.440  15.814  1.00  0.00           H  
ATOM    236 1HB  GLU A   3      23.192  15.227  17.869  1.00  0.00           H  
ATOM    237 2HB  GLU A   3      21.488  15.408  17.473  1.00  0.00           H  
ATOM    238 1HG  GLU A   3      21.792  14.078  15.454  1.00  0.00           H  
ATOM    239 2HG  GLU A   3      23.510  13.915  15.793  1.00  0.00           H  
ATOM    240  N   ALA A   4      20.604  17.000  15.314  1.00  0.00           N  
ATOM    241  CA  ALA A   4      19.581  17.121  14.290  1.00  0.00           C  
ATOM    242  C   ALA A   4      19.973  18.167  13.264  1.00  0.00           C  
ATOM    243  O   ALA A   4      19.767  17.986  12.068  1.00  0.00           O  
ATOM    244  CB  ALA A   4      18.253  17.494  14.919  1.00  0.00           C  
ATOM    245  H   ALA A   4      20.369  17.215  16.271  1.00  0.00           H  
ATOM    246  HA  ALA A   4      19.487  16.162  13.785  1.00  0.00           H  
ATOM    247 1HB  ALA A   4      17.491  17.565  14.142  1.00  0.00           H  
ATOM    248 2HB  ALA A   4      17.967  16.732  15.642  1.00  0.00           H  
ATOM    249 3HB  ALA A   4      18.348  18.454  15.422  1.00  0.00           H  
ATOM    250  N   CYS A   5      20.586  19.244  13.740  1.00  0.00           N  
ATOM    251  CA  CYS A   5      21.006  20.347  12.898  1.00  0.00           C  
ATOM    252  C   CYS A   5      21.953  19.850  11.820  1.00  0.00           C  
ATOM    253  O   CYS A   5      21.752  20.095  10.622  1.00  0.00           O  
ATOM    254  CB  CYS A   5      21.703  21.391  13.776  1.00  0.00           C  
ATOM    255  SG  CYS A   5      22.172  22.944  13.009  1.00  0.00           S  
ATOM    256  H   CYS A   5      20.723  19.321  14.746  1.00  0.00           H  
ATOM    257  HA  CYS A   5      20.123  20.766  12.423  1.00  0.00           H  
ATOM    258 1HB  CYS A   5      21.119  21.587  14.666  1.00  0.00           H  
ATOM    259 2HB  CYS A   5      22.625  20.958  14.117  1.00  0.00           H  
ATOM    260  N   ARG A   6      22.971  19.103  12.242  1.00  0.00           N  
ATOM    261  CA  ARG A   6      23.940  18.552  11.310  1.00  0.00           C  
ATOM    262  C   ARG A   6      23.317  17.498  10.399  1.00  0.00           C  
ATOM    263  O   ARG A   6      23.614  17.450   9.200  1.00  0.00           O  
ATOM    264  CB  ARG A   6      25.109  17.965  12.079  1.00  0.00           C  
ATOM    265  CG  ARG A   6      25.929  18.989  12.880  1.00  0.00           C  
ATOM    266  CD  ARG A   6      26.828  19.814  11.988  1.00  0.00           C  
ATOM    267  NE  ARG A   6      26.140  20.907  11.278  1.00  0.00           N  
ATOM    268  CZ  ARG A   6      25.759  22.086  11.829  1.00  0.00           C  
ATOM    269  NH1 ARG A   6      25.972  22.359  13.082  1.00  0.00           N1+
ATOM    270  NH2 ARG A   6      25.170  23.016  11.120  1.00  0.00           N  
ATOM    271  H   ARG A   6      23.079  18.931  13.245  1.00  0.00           H  
ATOM    272  HA  ARG A   6      24.313  19.367  10.691  1.00  0.00           H  
ATOM    273 1HB  ARG A   6      24.727  17.228  12.792  1.00  0.00           H  
ATOM    274 2HB  ARG A   6      25.779  17.448  11.397  1.00  0.00           H  
ATOM    275 1HG  ARG A   6      25.245  19.665  13.400  1.00  0.00           H  
ATOM    276 2HG  ARG A   6      26.545  18.467  13.613  1.00  0.00           H  
ATOM    277 1HD  ARG A   6      27.616  20.255  12.597  1.00  0.00           H  
ATOM    278 2HD  ARG A   6      27.279  19.161  11.242  1.00  0.00           H  
ATOM    279  HE  ARG A   6      25.949  20.773  10.295  1.00  0.00           H  
ATOM    280 1HH1 ARG A   6      26.424  21.700  13.691  1.00  0.00           H  
ATOM    281 2HH1 ARG A   6      25.653  23.287  13.415  1.00  0.00           H  
ATOM    282 1HH2 ARG A   6      24.975  22.887  10.144  1.00  0.00           H  
ATOM    283 2HH2 ARG A   6      24.927  23.895  11.617  1.00  0.00           H  
ATOM    284  N   ARG A   7      22.417  16.670  10.939  1.00  0.00           N  
ATOM    285  CA  ARG A   7      21.776  15.665  10.102  1.00  0.00           C  
ATOM    286  C   ARG A   7      20.918  16.314   9.015  1.00  0.00           C  
ATOM    287  O   ARG A   7      20.923  15.854   7.866  1.00  0.00           O  
ATOM    288  CB  ARG A   7      20.931  14.714  10.938  1.00  0.00           C  
ATOM    289  CG  ARG A   7      21.730  13.721  11.807  1.00  0.00           C  
ATOM    290  CD  ARG A   7      20.831  12.808  12.577  1.00  0.00           C  
ATOM    291  NE  ARG A   7      21.572  11.890  13.450  1.00  0.00           N  
ATOM    292  CZ  ARG A   7      22.140  10.741  13.068  1.00  0.00           C  
ATOM    293  NH1 ARG A   7      22.090  10.330  11.816  1.00  0.00           N1+
ATOM    294  NH2 ARG A   7      22.749  10.036  13.990  1.00  0.00           N  
ATOM    295  H   ARG A   7      22.196  16.719  11.935  1.00  0.00           H  
ATOM    296  HA  ARG A   7      22.556  15.080   9.616  1.00  0.00           H  
ATOM    297 1HB  ARG A   7      20.301  15.298  11.605  1.00  0.00           H  
ATOM    298 2HB  ARG A   7      20.273  14.142  10.288  1.00  0.00           H  
ATOM    299 1HG  ARG A   7      22.369  13.116  11.167  1.00  0.00           H  
ATOM    300 2HG  ARG A   7      22.349  14.270  12.514  1.00  0.00           H  
ATOM    301 1HD  ARG A   7      20.173  13.410  13.204  1.00  0.00           H  
ATOM    302 2HD  ARG A   7      20.234  12.217  11.887  1.00  0.00           H  
ATOM    303  HE  ARG A   7      21.664  12.111  14.453  1.00  0.00           H  
ATOM    304 1HH1 ARG A   7      21.614  10.887  11.121  1.00  0.00           H  
ATOM    305 2HH1 ARG A   7      22.526   9.458  11.553  1.00  0.00           H  
ATOM    306 1HH2 ARG A   7      22.747  10.405  14.954  1.00  0.00           H  
ATOM    307 2HH2 ARG A   7      23.194   9.161  13.764  1.00  0.00           H  
ATOM    308  N   ASP A   8      20.207  17.403   9.357  1.00  0.00           N  
ATOM    309  CA  ASP A   8      19.376  18.078   8.369  1.00  0.00           C  
ATOM    310  C   ASP A   8      20.228  18.777   7.341  1.00  0.00           C  
ATOM    311  O   ASP A   8      19.924  18.734   6.149  1.00  0.00           O  
ATOM    312  CB  ASP A   8      18.496  19.178   8.964  1.00  0.00           C  
ATOM    313  CG  ASP A   8      17.318  18.765   9.819  1.00  0.00           C  
ATOM    314  OD1 ASP A   8      16.961  17.606   9.878  1.00  0.00           O  
ATOM    315  OD2 ASP A   8      16.709  19.688  10.344  1.00  0.00           O1-
ATOM    316  H   ASP A   8      20.223  17.738  10.318  1.00  0.00           H  
ATOM    317  HA  ASP A   8      18.753  17.340   7.870  1.00  0.00           H  
ATOM    318 1HB  ASP A   8      19.133  19.828   9.576  1.00  0.00           H  
ATOM    319 2HB  ASP A   8      18.118  19.783   8.146  1.00  0.00           H  
ATOM    320  N   HIS A   9      21.318  19.409   7.783  1.00  0.00           N  
ATOM    321  CA  HIS A   9      22.170  20.120   6.848  1.00  0.00           C  
ATOM    322  C   HIS A   9      22.693  19.127   5.830  1.00  0.00           C  
ATOM    323  O   HIS A   9      22.634  19.374   4.627  1.00  0.00           O  
ATOM    324  CB  HIS A   9      23.332  20.836   7.562  1.00  0.00           C  
ATOM    325  CG  HIS A   9      24.210  21.685   6.629  1.00  0.00           C  
ATOM    326  CD2 HIS A   9      24.130  22.999   6.275  1.00  0.00           C  
ATOM    327  ND1 HIS A   9      25.301  21.175   5.947  1.00  0.00           N  
ATOM    328  CE1 HIS A   9      25.843  22.133   5.200  1.00  0.00           C  
ATOM    329  NE2 HIS A   9      25.156  23.249   5.380  1.00  0.00           N  
ATOM    330  H   HIS A   9      21.534  19.430   8.781  1.00  0.00           H  
ATOM    331  HA  HIS A   9      21.588  20.872   6.318  1.00  0.00           H  
ATOM    332 1HB  HIS A   9      22.929  21.483   8.346  1.00  0.00           H  
ATOM    333 2HB  HIS A   9      23.965  20.093   8.051  1.00  0.00           H  
ATOM    334  HD2 HIS A   9      23.388  23.715   6.615  1.00  0.00           H  
ATOM    335  HE1 HIS A   9      26.707  22.022   4.547  1.00  0.00           H  
ATOM    336  HE2 HIS A   9      25.357  24.163   4.902  1.00  0.00           H  
ATOM    337  N   GLU A  10      23.179  17.997   6.289  1.00  0.00           N  
ATOM    338  CA  GLU A  10      23.719  16.992   5.378  1.00  0.00           C  
ATOM    339  C   GLU A  10      22.651  16.481   4.441  1.00  0.00           C  
ATOM    340  O   GLU A  10      22.908  16.346   3.231  1.00  0.00           O  
ATOM    341  CB  GLU A  10      24.333  15.819   6.194  1.00  0.00           C  
ATOM    342  CG  GLU A  10      24.992  14.679   5.352  1.00  0.00           C  
ATOM    343  CD  GLU A  10      26.242  15.001   4.554  1.00  0.00           C  
ATOM    344  OE1 GLU A  10      26.850  16.075   4.723  1.00  0.00           O  
ATOM    345  OE2 GLU A  10      26.625  14.132   3.743  1.00  0.00           O1-
ATOM    346  H   GLU A  10      23.179  17.816   7.309  1.00  0.00           H  
ATOM    347  HA  GLU A  10      24.512  17.459   4.766  1.00  0.00           H  
ATOM    348 2HB  GLU A  10      23.556  15.370   6.846  1.00  0.00           H  
ATOM    349 3HB  GLU A  10      25.091  16.207   6.902  1.00  0.00           H  
ATOM    350 2HG  GLU A  10      24.274  14.244   4.639  1.00  0.00           H  
ATOM    351 3HG  GLU A  10      25.315  13.843   5.995  1.00  0.00           H  
ATOM    352  N   ALA A  11      21.450  16.166   4.944  1.00  0.00           N  
ATOM    353  CA  ALA A  11      20.379  15.647   4.094  1.00  0.00           C  
ATOM    354  C   ALA A  11      19.971  16.661   3.033  1.00  0.00           C  
ATOM    355  O   ALA A  11      19.747  16.321   1.865  1.00  0.00           O  
ATOM    356  CB  ALA A  11      19.180  15.292   4.950  1.00  0.00           C  
ATOM    357  H   ALA A  11      21.276  16.268   5.946  1.00  0.00           H  
ATOM    358  HA  ALA A  11      20.747  14.755   3.589  1.00  0.00           H  
ATOM    359 1HB  ALA A  11      18.390  14.885   4.322  1.00  0.00           H  
ATOM    360 2HB  ALA A  11      19.475  14.554   5.695  1.00  0.00           H  
ATOM    361 3HB  ALA A  11      18.821  16.190   5.454  1.00  0.00           H  
ATOM    362  N   CYS A  12      19.896  17.914   3.447  1.00  0.00           N  
ATOM    363  CA  CYS A  12      19.531  19.008   2.580  1.00  0.00           C  
ATOM    364  C   CYS A  12      20.612  19.145   1.509  1.00  0.00           C  
ATOM    365  O   CYS A  12      20.309  19.237   0.318  1.00  0.00           O  
ATOM    366  CB  CYS A  12      19.337  20.258   3.451  1.00  0.00           C  
ATOM    367  SG  CYS A  12      18.745  21.802   2.651  1.00  0.00           S  
ATOM    368  H   CYS A  12      20.087  18.130   4.423  1.00  0.00           H  
ATOM    369  HA  CYS A  12      18.583  18.776   2.097  1.00  0.00           H  
ATOM    370 1HB  CYS A  12      18.609  20.010   4.222  1.00  0.00           H  
ATOM    371 2HB  CYS A  12      20.241  20.451   3.978  1.00  0.00           H  
ATOM    372  N   ALA A  13      21.880  19.123   1.922  1.00  0.00           N  
ATOM    373  CA  ALA A  13      22.969  19.241   0.975  1.00  0.00           C  
ATOM    374  C   ALA A  13      22.934  18.091  -0.037  1.00  0.00           C  
ATOM    375  O   ALA A  13      23.173  18.310  -1.224  1.00  0.00           O  
ATOM    376  CB  ALA A  13      24.291  19.277   1.708  1.00  0.00           C  
ATOM    377  H   ALA A  13      22.094  19.049   2.914  1.00  0.00           H  
ATOM    378  HA  ALA A  13      22.842  20.176   0.430  1.00  0.00           H  
ATOM    379 1HB  ALA A  13      25.103  19.394   0.991  1.00  0.00           H  
ATOM    380 2HB  ALA A  13      24.291  20.117   2.408  1.00  0.00           H  
ATOM    381 3HB  ALA A  13      24.421  18.348   2.260  1.00  0.00           H  
ATOM    382  N   ARG A  14      22.594  16.841   0.416  1.00  0.00           N  
ATOM    383  CA  ARG A  14      22.488  15.778  -0.579  1.00  0.00           C  
ATOM    384  C   ARG A  14      21.449  16.113  -1.621  1.00  0.00           C  
ATOM    385  O   ARG A  14      21.655  15.864  -2.801  1.00  0.00           O  
ATOM    386  CB  ARG A  14      22.155  14.443   0.148  1.00  0.00           C  
ATOM    387  CG  ARG A  14      23.283  13.878   1.057  1.00  0.00           C  
ATOM    388  CD  ARG A  14      22.864  12.572   1.754  1.00  0.00           C  
ATOM    389  NE  ARG A  14      23.973  12.091   2.629  1.00  0.00           N  
ATOM    390  CZ  ARG A  14      23.917  11.028   3.426  1.00  0.00           C  
ATOM    391  NH1 ARG A  14      22.868  10.263   3.535  1.00  0.00           N1+
ATOM    392  NH2 ARG A  14      24.962  10.736   4.134  1.00  0.00           N  
ATOM    393  OXT ARG A  14      20.391  16.678  -1.199  1.00  0.00           O1-
ATOM    394  H   ARG A  14      22.424  16.665   1.391  1.00  0.00           H  
ATOM    395  HA  ARG A  14      23.464  15.695  -1.095  1.00  0.00           H  
ATOM    396 2HB  ARG A  14      21.865  13.687  -0.612  1.00  0.00           H  
ATOM    397 3HB  ARG A  14      21.242  14.580   0.761  1.00  0.00           H  
ATOM    398 2HG  ARG A  14      23.564  14.645   1.809  1.00  0.00           H  
ATOM    399 3HG  ARG A  14      24.200  13.696   0.460  1.00  0.00           H  
ATOM    400 2HD  ARG A  14      22.606  11.812   0.985  1.00  0.00           H  
ATOM    401 3HD  ARG A  14      21.939  12.748   2.344  1.00  0.00           H  
ATOM    402  HE  ARG A  14      24.872  12.583   2.658  1.00  0.00           H  
ATOM    403 1HH1 ARG A  14      22.081  10.548   2.949  1.00  0.00           H  
ATOM    404 2HH1 ARG A  14      22.905   9.464   4.171  1.00  0.00           H  
ATOM    405 1HH2 ARG A  14      25.775  11.347   4.034  1.00  0.00           H  
ATOM    406 2HH2 ARG A  14      24.899   9.917   4.742  1.00  0.00           H  
END
