# Supplementary material for: De novo design and directed folding of disulfide-bridged peptide heterodimers
Source: Nat Commun. 2022 Mar 22;13:1539. doi: 10.1038/s41467-022-29210-x (PMC8941120; doi:10.1038/s41467-022-29210-x)
Supplement: Supplementary file 4 — Supplementary Data 1 [file 41467_2022_29210_MOESM4_ESM.zip › hd5.pdb]

ATOM      1  N   ASP A   1       4.776   1.766  37.931  1.00  0.00           N  
ATOM      2  CA  ASP A   1       5.812   1.732  36.905  1.00  0.00           C  
ATOM      3  C   ASP A   1       5.305   1.295  35.519  1.00  0.00           C  
ATOM      4  O   ASP A   1       5.396   2.067  34.552  1.00  0.00           O  
ATOM      5  CB  ASP A   1       6.977   0.861  37.395  1.00  0.00           C  
ATOM      6  CG  ASP A   1       6.509  -0.493  37.862  1.00  0.00           C  
ATOM      7  OD1 ASP A   1       5.298  -0.680  37.835  1.00  0.00           O  
ATOM      8  OD2 ASP A   1       7.297  -1.307  38.231  1.00  0.00           O1-
ATOM      9 1H   ASP A   1       5.113   2.271  38.738  1.00  0.00           H  
ATOM     10 2H   ASP A   1       3.946   2.213  37.574  1.00  0.00           H  
ATOM     11 3H   ASP A   1       4.561   0.809  38.201  1.00  0.00           H  
ATOM     12  HA  ASP A   1       6.199   2.746  36.798  1.00  0.00           H  
ATOM     13 1HB  ASP A   1       7.698   0.723  36.587  1.00  0.00           H  
ATOM     14 2HB  ASP A   1       7.493   1.361  38.215  1.00  0.00           H  
ATOM     15  N   LYS A   2       4.747   0.087  35.432  1.00  0.00           N  
ATOM     16  CA  LYS A   2       4.310  -0.506  34.168  1.00  0.00           C  
ATOM     17  C   LYS A   2       3.385   0.388  33.374  1.00  0.00           C  
ATOM     18  O   LYS A   2       3.538   0.481  32.161  1.00  0.00           O  
ATOM     19  CB  LYS A   2       3.615  -1.844  34.398  1.00  0.00           C  
ATOM     20  CG  LYS A   2       3.178  -2.564  33.104  1.00  0.00           C  
ATOM     21  CD  LYS A   2       2.531  -3.913  33.424  1.00  0.00           C  
ATOM     22  CE  LYS A   2       1.971  -4.600  32.177  1.00  0.00           C  
ATOM     23  NZ  LYS A   2       1.378  -5.934  32.508  1.00  0.00           N1+
ATOM     24  H   LYS A   2       4.682  -0.463  36.287  1.00  0.00           H  
ATOM     25  HA  LYS A   2       5.197  -0.687  33.561  1.00  0.00           H  
ATOM     26 1HB  LYS A   2       4.283  -2.506  34.951  1.00  0.00           H  
ATOM     27 2HB  LYS A   2       2.727  -1.691  35.010  1.00  0.00           H  
ATOM     28 1HG  LYS A   2       2.493  -1.951  32.527  1.00  0.00           H  
ATOM     29 2HG  LYS A   2       4.060  -2.739  32.487  1.00  0.00           H  
ATOM     30 1HD  LYS A   2       3.271  -4.568  33.885  1.00  0.00           H  
ATOM     31 2HD  LYS A   2       1.717  -3.762  34.132  1.00  0.00           H  
ATOM     32 1HE  LYS A   2       1.191  -3.968  31.741  1.00  0.00           H  
ATOM     33 2HE  LYS A   2       2.764  -4.736  31.442  1.00  0.00           H  
ATOM     34 1HZ  LYS A   2       0.993  -6.362  31.643  1.00  0.00           H  
ATOM     35 2HZ  LYS A   2       2.083  -6.541  32.895  1.00  0.00           H  
ATOM     36 3HZ  LYS A   2       0.633  -5.816  33.171  1.00  0.00           H  
ATOM     37  N   ALA A   3       2.465   1.088  34.046  1.00  0.00           N  
ATOM     38  CA  ALA A   3       1.508   1.946  33.360  1.00  0.00           C  
ATOM     39  C   ALA A   3       2.215   3.007  32.524  1.00  0.00           C  
ATOM     40  O   ALA A   3       1.666   3.459  31.516  1.00  0.00           O  
ATOM     41  CB  ALA A   3       0.571   2.616  34.343  1.00  0.00           C  
ATOM     42  H   ALA A   3       2.411   0.977  35.046  1.00  0.00           H  
ATOM     43  HA  ALA A   3       0.908   1.332  32.705  1.00  0.00           H  
ATOM     44 1HB  ALA A   3       0.040   1.864  34.918  1.00  0.00           H  
ATOM     45 2HB  ALA A   3       1.144   3.250  35.016  1.00  0.00           H  
ATOM     46 3HB  ALA A   3      -0.145   3.220  33.795  1.00  0.00           H  
ATOM     47  N   ALA A   4       3.378   3.499  32.979  1.00  0.00           N  
ATOM     48  CA  ALA A   4       4.070   4.516  32.216  1.00  0.00           C  
ATOM     49  C   ALA A   4       4.768   3.860  31.045  1.00  0.00           C  
ATOM     50  O   ALA A   4       4.808   4.405  29.932  1.00  0.00           O  
ATOM     51  CB  ALA A   4       5.068   5.245  33.088  1.00  0.00           C  
ATOM     52  H   ALA A   4       3.836   3.125  33.809  1.00  0.00           H  
ATOM     53  HA  ALA A   4       3.337   5.226  31.832  1.00  0.00           H  
ATOM     54 1HB  ALA A   4       4.547   5.713  33.921  1.00  0.00           H  
ATOM     55 2HB  ALA A   4       5.800   4.530  33.471  1.00  0.00           H  
ATOM     56 3HB  ALA A   4       5.575   6.007  32.502  1.00  0.00           H  
ATOM     57  N   ALA A   5       5.319   2.665  31.283  1.00  0.00           N  
ATOM     58  CA  ALA A   5       6.006   1.999  30.181  1.00  0.00           C  
ATOM     59  C   ALA A   5       5.035   1.664  29.027  1.00  0.00           C  
ATOM     60  O   ALA A   5       5.432   1.766  27.849  1.00  0.00           O  
ATOM     61  CB  ALA A   5       6.652   0.724  30.707  1.00  0.00           C  
ATOM     62  H   ALA A   5       5.299   2.281  32.237  1.00  0.00           H  
ATOM     63  HA  ALA A   5       6.773   2.671  29.799  1.00  0.00           H  
ATOM     64 1HB  ALA A   5       7.345   0.978  31.509  1.00  0.00           H  
ATOM     65 2HB  ALA A   5       5.883   0.054  31.094  1.00  0.00           H  
ATOM     66 3HB  ALA A   5       7.190   0.230  29.901  1.00  0.00           H  
ATOM     67  N   PEN A   6       3.761   1.293  29.361  1.00  0.00           N  
ATOM     68  CA  PEN A   6       2.741   0.994  28.341  1.00  0.00           C  
ATOM     69  C   PEN A   6       2.168   2.321  27.801  1.00  0.00           C  
ATOM     70  O   PEN A   6       1.888   2.358  26.601  1.00  0.00           O  
ATOM     71  CB  PEN A   6       1.734  -0.034  28.806  1.00  0.00           C  
ATOM     72  C0  PEN A   6       0.978   0.292  30.104  1.00  0.00           C  
ATOM     73  C1  PEN A   6       2.317  -1.451  28.967  1.00  0.00           C  
ATOM     74  S2  PEN A   6       0.433  -0.230  27.496  1.00  0.00           S  
ATOM     75  H   PEN A   6       3.531   1.209  30.352  1.00  0.00           H  
ATOM     76  HA  PEN A   6       3.239   0.498  27.505  1.00  0.00           H  
ATOM     77  H0  PEN A   6       0.512   1.314  30.069  1.00  0.00           H  
ATOM     78  H1  PEN A   6       0.107  -0.414  30.244  1.00  0.00           H  
ATOM     79  H2  PEN A   6       1.580   0.175  30.996  1.00  0.00           H  
ATOM     80  H3  PEN A   6       1.552  -2.200  29.264  1.00  0.00           H  
ATOM     81  H4  PEN A   6       3.088  -1.498  29.769  1.00  0.00           H  
ATOM     82  H5  PEN A   6       2.888  -1.795  28.051  1.00  0.00           H  
ATOM     83  N   GLU A   7       1.977   3.450  28.564  1.00  0.00           N  
ATOM     84  CA  GLU A   7       1.438   4.703  27.998  1.00  0.00           C  
ATOM     85  C   GLU A   7       2.299   5.149  26.806  1.00  0.00           C  
ATOM     86  O   GLU A   7       1.770   5.582  25.772  1.00  0.00           O  
ATOM     87  CB  GLU A   7       1.364   5.791  29.066  1.00  0.00           C  
ATOM     88  CG  GLU A   7       0.690   7.080  28.609  1.00  0.00           C  
ATOM     89  CD  GLU A   7       0.523   8.064  29.726  1.00  0.00           C  
ATOM     90  OE1 GLU A   7       1.506   8.485  30.278  1.00  0.00           O  
ATOM     91  OE2 GLU A   7      -0.609   8.364  30.066  1.00  0.00           O1-
ATOM     92  H   GLU A   7       2.173   3.449  29.570  1.00  0.00           H  
ATOM     93  HA  GLU A   7       0.425   4.519  27.639  1.00  0.00           H  
ATOM     94 1HB  GLU A   7       0.817   5.410  29.927  1.00  0.00           H  
ATOM     95 2HB  GLU A   7       2.373   6.031  29.404  1.00  0.00           H  
ATOM     96 1HG  GLU A   7       1.293   7.538  27.824  1.00  0.00           H  
ATOM     97 2HG  GLU A   7      -0.284   6.840  28.187  1.00  0.00           H  
ATOM     98  N   LYS A   8       3.628   5.006  26.949  1.00  0.00           N  
ATOM     99  CA  LYS A   8       4.534   5.337  25.860  1.00  0.00           C  
ATOM    100  C   LYS A   8       4.330   4.379  24.676  1.00  0.00           C  
ATOM    101  O   LYS A   8       4.204   4.830  23.538  1.00  0.00           O  
ATOM    102  CB  LYS A   8       5.986   5.288  26.336  1.00  0.00           C  
ATOM    103  CG  LYS A   8       7.032   5.691  25.273  1.00  0.00           C  
ATOM    104  CD  LYS A   8       8.454   5.667  25.860  1.00  0.00           C  
ATOM    105  CE  LYS A   8       9.512   6.195  24.872  1.00  0.00           C  
ATOM    106  NZ  LYS A   8       9.673   5.315  23.671  1.00  0.00           N1+
ATOM    107  H   LYS A   8       4.000   4.689  27.853  1.00  0.00           H  
ATOM    108  HA  LYS A   8       4.308   6.347  25.519  1.00  0.00           H  
ATOM    109 1HB  LYS A   8       6.104   5.947  27.196  1.00  0.00           H  
ATOM    110 2HB  LYS A   8       6.218   4.274  26.674  1.00  0.00           H  
ATOM    111 1HG  LYS A   8       6.978   4.996  24.429  1.00  0.00           H  
ATOM    112 2HG  LYS A   8       6.808   6.693  24.907  1.00  0.00           H  
ATOM    113 1HD  LYS A   8       8.483   6.277  26.764  1.00  0.00           H  
ATOM    114 2HD  LYS A   8       8.709   4.642  26.130  1.00  0.00           H  
ATOM    115 1HE  LYS A   8       9.224   7.192  24.541  1.00  0.00           H  
ATOM    116 2HE  LYS A   8      10.469   6.258  25.389  1.00  0.00           H  
ATOM    117 1HZ  LYS A   8      10.370   5.693  23.054  1.00  0.00           H  
ATOM    118 2HZ  LYS A   8       9.947   4.389  23.946  1.00  0.00           H  
ATOM    119 3HZ  LYS A   8       8.786   5.253  23.150  1.00  0.00           H  
ATOM    120  N   TRP A   9       4.245   3.065  24.946  1.00  0.00           N  
ATOM    121  CA  TRP A   9       4.051   2.066  23.888  1.00  0.00           C  
ATOM    122  C   TRP A   9       2.758   2.307  23.124  1.00  0.00           C  
ATOM    123  O   TRP A   9       2.724   2.232  21.891  1.00  0.00           O  
ATOM    124  CB  TRP A   9       3.991   0.657  24.480  1.00  0.00           C  
ATOM    125  CG  TRP A   9       3.816  -0.466  23.473  1.00  0.00           C  
ATOM    126  CD1 TRP A   9       4.160  -0.484  22.146  1.00  0.00           C  
ATOM    127  CD2 TRP A   9       3.235  -1.756  23.748  1.00  0.00           C  
ATOM    128  CE2 TRP A   9       3.269  -2.486  22.551  1.00  0.00           C  
ATOM    129  CE3 TRP A   9       2.696  -2.345  24.897  1.00  0.00           C  
ATOM    130  NE1 TRP A   9       3.840  -1.700  21.591  1.00  0.00           N  
ATOM    131  CZ2 TRP A   9       2.785  -3.772  22.473  1.00  0.00           C  
ATOM    132  CZ3 TRP A   9       2.212  -3.636  24.819  1.00  0.00           C  
ATOM    133  CH2 TRP A   9       2.258  -4.332  23.639  1.00  0.00           C  
ATOM    134  H   TRP A   9       4.384   2.736  25.908  1.00  0.00           H  
ATOM    135  HA  TRP A   9       4.890   2.137  23.195  1.00  0.00           H  
ATOM    136 1HB  TRP A   9       4.891   0.469  25.065  1.00  0.00           H  
ATOM    137 2HB  TRP A   9       3.150   0.605  25.159  1.00  0.00           H  
ATOM    138  HD1 TRP A   9       4.630   0.338  21.602  1.00  0.00           H  
ATOM    139  HE1 TRP A   9       4.015  -1.972  20.600  1.00  0.00           H  
ATOM    140  HE3 TRP A   9       2.658  -1.796  25.827  1.00  0.00           H  
ATOM    141  HZ2 TRP A   9       2.810  -4.344  21.545  1.00  0.00           H  
ATOM    142  HZ3 TRP A   9       1.796  -4.086  25.715  1.00  0.00           H  
ATOM    143  HH2 TRP A   9       1.872  -5.351  23.610  1.00  0.00           H  
ATOM    144  N   ASP A  10       1.683   2.567  23.864  1.00  0.00           N  
ATOM    145  CA  ASP A  10       0.376   2.740  23.276  1.00  0.00           C  
ATOM    146  C   ASP A  10       0.389   3.973  22.371  1.00  0.00           C  
ATOM    147  O   ASP A  10      -0.149   3.942  21.256  1.00  0.00           O  
ATOM    148  CB  ASP A  10      -0.668   2.856  24.377  1.00  0.00           C  
ATOM    149  CG  ASP A  10      -2.103   2.709  23.896  1.00  0.00           C  
ATOM    150  OD1 ASP A  10      -2.427   1.646  23.422  1.00  0.00           O  
ATOM    151  OD2 ASP A  10      -2.875   3.648  23.979  1.00  0.00           O1-
ATOM    152  H   ASP A  10       1.781   2.611  24.870  1.00  0.00           H  
ATOM    153  HA  ASP A  10       0.132   1.854  22.717  1.00  0.00           H  
ATOM    154 1HB  ASP A  10      -0.467   2.078  25.083  1.00  0.00           H  
ATOM    155 2HB  ASP A  10      -0.544   3.808  24.901  1.00  0.00           H  
ATOM    156  N   ALA A  11       1.045   5.050  22.819  1.00  0.00           N  
ATOM    157  CA  ALA A  11       1.132   6.230  21.984  1.00  0.00           C  
ATOM    158  C   ALA A  11       1.912   5.939  20.700  1.00  0.00           C  
ATOM    159  O   ALA A  11       1.525   6.403  19.613  1.00  0.00           O  
ATOM    160  CB  ALA A  11       1.801   7.352  22.751  1.00  0.00           C  
ATOM    161  H   ALA A  11       1.425   5.065  23.771  1.00  0.00           H  
ATOM    162  HA  ALA A  11       0.122   6.529  21.710  1.00  0.00           H  
ATOM    163 1HB  ALA A  11       1.230   7.561  23.656  1.00  0.00           H  
ATOM    164 2HB  ALA A  11       2.812   7.042  23.026  1.00  0.00           H  
ATOM    165 3HB  ALA A  11       1.847   8.243  22.132  1.00  0.00           H  
ATOM    166  N   GLU A  12       2.991   5.142  20.802  1.00  0.00           N  
ATOM    167  CA  GLU A  12       3.763   4.863  19.596  1.00  0.00           C  
ATOM    168  C   GLU A  12       2.984   4.046  18.564  1.00  0.00           C  
ATOM    169  O   GLU A  12       3.133   4.348  17.368  1.00  0.00           O  
ATOM    170  CB  GLU A  12       5.042   4.099  19.969  1.00  0.00           C  
ATOM    171  CG  GLU A  12       6.081   4.908  20.725  1.00  0.00           C  
ATOM    172  CD  GLU A  12       7.249   4.067  21.163  1.00  0.00           C  
ATOM    173  OE1 GLU A  12       7.229   2.887  20.905  1.00  0.00           O  
ATOM    174  OE2 GLU A  12       8.161   4.603  21.775  1.00  0.00           O1-
ATOM    175  H   GLU A  12       3.312   4.822  21.727  1.00  0.00           H  
ATOM    176  HA  GLU A  12       4.038   5.813  19.142  1.00  0.00           H  
ATOM    177 1HB  GLU A  12       4.779   3.245  20.596  1.00  0.00           H  
ATOM    178 2HB  GLU A  12       5.509   3.708  19.065  1.00  0.00           H  
ATOM    179 1HG  GLU A  12       6.444   5.700  20.073  1.00  0.00           H  
ATOM    180 2HG  GLU A  12       5.621   5.374  21.587  1.00  0.00           H  
ATOM    181  N   PEN A  13       2.147   3.048  19.002  1.00  0.00           N  
ATOM    182  CA  PEN A  13       1.319   2.254  18.059  1.00  0.00           C  
ATOM    183  C   PEN A  13       0.201   3.145  17.464  1.00  0.00           C  
ATOM    184  O   PEN A  13      -0.194   2.887  16.321  1.00  0.00           O  
ATOM    185  CB  PEN A  13       0.859   0.944  18.650  1.00  0.00           C  
ATOM    186  C0  PEN A  13       0.018   1.055  19.931  1.00  0.00           C  
ATOM    187  C1  PEN A  13       1.998  -0.049  18.924  1.00  0.00           C  
ATOM    188  S2  PEN A  13      -0.177   0.057  17.395  1.00  0.00           S  
ATOM    189  H   PEN A  13       2.120   2.842  20.004  1.00  0.00           H  
ATOM    190  HA  PEN A  13       1.964   1.951  17.228  1.00  0.00           H  
ATOM    191  H0  PEN A  13      -0.881   1.714  19.783  1.00  0.00           H  
ATOM    192  H1  PEN A  13      -0.406   0.052  20.229  1.00  0.00           H  
ATOM    193  H2  PEN A  13       0.603   1.388  20.779  1.00  0.00           H  
ATOM    194  H3  PEN A  13       1.638  -1.016  19.338  1.00  0.00           H  
ATOM    195  H4  PEN A  13       2.718   0.335  19.678  1.00  0.00           H  
ATOM    196  H5  PEN A  13       2.652  -0.213  18.011  1.00  0.00           H  
ATOM    197  N   LYS A  14      -0.344   4.211  18.144  1.00  0.00           N  
ATOM    198  CA  LYS A  14      -1.374   5.072  17.529  1.00  0.00           C  
ATOM    199  C   LYS A  14      -0.766   5.738  16.292  1.00  0.00           C  
ATOM    200  O   LYS A  14      -1.386   5.777  15.221  1.00  0.00           O  
ATOM    201  CB  LYS A  14      -1.886   6.133  18.505  1.00  0.00           C  
ATOM    202  CG  LYS A  14      -2.798   5.604  19.602  1.00  0.00           C  
ATOM    203  CD  LYS A  14      -3.302   6.745  20.510  1.00  0.00           C  
ATOM    204  CE  LYS A  14      -4.365   6.256  21.491  1.00  0.00           C  
ATOM    205  NZ  LYS A  14      -3.827   5.224  22.405  1.00  0.00           N1+
ATOM    206  H   LYS A  14      -0.043   4.407  19.105  1.00  0.00           H  
ATOM    207  HA  LYS A  14      -2.218   4.458  17.209  1.00  0.00           H  
ATOM    208 1HB  LYS A  14      -1.033   6.608  18.990  1.00  0.00           H  
ATOM    209 2HB  LYS A  14      -2.422   6.903  17.955  1.00  0.00           H  
ATOM    210 1HG  LYS A  14      -3.648   5.095  19.149  1.00  0.00           H  
ATOM    211 2HG  LYS A  14      -2.242   4.882  20.195  1.00  0.00           H  
ATOM    212 1HD  LYS A  14      -2.462   7.149  21.076  1.00  0.00           H  
ATOM    213 2HD  LYS A  14      -3.724   7.542  19.899  1.00  0.00           H  
ATOM    214 1HE  LYS A  14      -4.729   7.096  22.079  1.00  0.00           H  
ATOM    215 2HE  LYS A  14      -5.196   5.828  20.931  1.00  0.00           H  
ATOM    216 1HZ  LYS A  14      -4.527   4.884  23.053  1.00  0.00           H  
ATOM    217 2HZ  LYS A  14      -3.501   4.446  21.846  1.00  0.00           H  
ATOM    218 3HZ  LYS A  14      -3.054   5.591  22.947  1.00  0.00           H  
ATOM    219  N   LYS A  15       0.494   6.175  16.432  1.00  0.00           N  
ATOM    220  CA  LYS A  15       1.207   6.785  15.321  1.00  0.00           C  
ATOM    221  C   LYS A  15       1.503   5.762  14.219  1.00  0.00           C  
ATOM    222  O   LYS A  15       1.214   6.024  13.048  1.00  0.00           O  
ATOM    223  CB  LYS A  15       2.514   7.421  15.815  1.00  0.00           C  
ATOM    224  CG  LYS A  15       3.348   8.181  14.748  1.00  0.00           C  
ATOM    225  CD  LYS A  15       4.609   8.793  15.399  1.00  0.00           C  
ATOM    226  CE  LYS A  15       5.417   9.733  14.463  1.00  0.00           C  
ATOM    227  NZ  LYS A  15       6.058   9.030  13.294  1.00  0.00           N1+
ATOM    228  H   LYS A  15       0.922   6.133  17.367  1.00  0.00           H  
ATOM    229  HA  LYS A  15       0.577   7.564  14.894  1.00  0.00           H  
ATOM    230 1HB  LYS A  15       2.288   8.114  16.625  1.00  0.00           H  
ATOM    231 2HB  LYS A  15       3.151   6.642  16.231  1.00  0.00           H  
ATOM    232 1HG  LYS A  15       3.651   7.486  13.960  1.00  0.00           H  
ATOM    233 2HG  LYS A  15       2.746   8.970  14.297  1.00  0.00           H  
ATOM    234 1HD  LYS A  15       4.313   9.358  16.284  1.00  0.00           H  
ATOM    235 2HD  LYS A  15       5.264   7.983  15.718  1.00  0.00           H  
ATOM    236 1HE  LYS A  15       4.760  10.515  14.085  1.00  0.00           H  
ATOM    237 2HE  LYS A  15       6.204  10.193  15.060  1.00  0.00           H  
ATOM    238 1HZ  LYS A  15       6.576   9.701  12.751  1.00  0.00           H  
ATOM    239 2HZ  LYS A  15       6.682   8.311  13.618  1.00  0.00           H  
ATOM    240 3HZ  LYS A  15       5.347   8.611  12.677  1.00  0.00           H  
ATOM    241  N   GLU A  16       2.029   4.576  14.579  1.00  0.00           N  
ATOM    242  CA  GLU A  16       2.365   3.617  13.527  1.00  0.00           C  
ATOM    243  C   GLU A  16       1.129   3.111  12.784  1.00  0.00           C  
ATOM    244  O   GLU A  16       1.153   3.008  11.553  1.00  0.00           O  
ATOM    245  CB  GLU A  16       3.101   2.387  14.087  1.00  0.00           C  
ATOM    246  CG  GLU A  16       4.516   2.594  14.621  1.00  0.00           C  
ATOM    247  CD  GLU A  16       5.141   1.283  15.172  1.00  0.00           C  
ATOM    248  OE1 GLU A  16       4.442   0.285  15.250  1.00  0.00           O  
ATOM    249  OE2 GLU A  16       6.304   1.297  15.492  1.00  0.00           O1-
ATOM    250  H   GLU A  16       2.258   4.387  15.561  1.00  0.00           H  
ATOM    251  HA  GLU A  16       3.014   4.118  12.806  1.00  0.00           H  
ATOM    252 1HB  GLU A  16       2.499   1.929  14.871  1.00  0.00           H  
ATOM    253 2HB  GLU A  16       3.200   1.671  13.287  1.00  0.00           H  
ATOM    254 1HG  GLU A  16       5.142   2.976  13.816  1.00  0.00           H  
ATOM    255 2HG  GLU A  16       4.490   3.343  15.409  1.00  0.00           H  
ATOM    256  N   ARG A  17       0.038   2.846  13.522  1.00  0.00           N  
ATOM    257  CA  ARG A  17      -1.196   2.339  12.945  1.00  0.00           C  
ATOM    258  C   ARG A  17      -1.803   3.352  11.995  1.00  0.00           C  
ATOM    259  O   ARG A  17      -2.275   2.987  10.910  1.00  0.00           O  
ATOM    260  CB  ARG A  17      -2.206   1.972  14.019  1.00  0.00           C  
ATOM    261  CG  ARG A  17      -3.529   1.370  13.484  1.00  0.00           C  
ATOM    262  CD  ARG A  17      -4.409   0.871  14.589  1.00  0.00           C  
ATOM    263  NE  ARG A  17      -4.801   1.950  15.481  1.00  0.00           N  
ATOM    264  CZ  ARG A  17      -5.362   1.807  16.706  1.00  0.00           C  
ATOM    265  NH1 ARG A  17      -5.657   0.611  17.204  1.00  0.00           N1+
ATOM    266  NH2 ARG A  17      -5.611   2.893  17.421  1.00  0.00           N  
ATOM    267  H   ARG A  17       0.084   2.955  14.532  1.00  0.00           H  
ATOM    268  HA  ARG A  17      -0.969   1.425  12.410  1.00  0.00           H  
ATOM    269 1HB  ARG A  17      -1.761   1.248  14.698  1.00  0.00           H  
ATOM    270 2HB  ARG A  17      -2.439   2.860  14.607  1.00  0.00           H  
ATOM    271 1HG  ARG A  17      -4.079   2.126  12.925  1.00  0.00           H  
ATOM    272 2HG  ARG A  17      -3.296   0.528  12.829  1.00  0.00           H  
ATOM    273 1HD  ARG A  17      -5.310   0.422  14.168  1.00  0.00           H  
ATOM    274 2HD  ARG A  17      -3.867   0.117  15.165  1.00  0.00           H  
ATOM    275  HE  ARG A  17      -4.608   2.891  15.169  1.00  0.00           H  
ATOM    276 1HH1 ARG A  17      -5.498  -0.254  16.653  1.00  0.00           H  
ATOM    277 2HH1 ARG A  17      -6.034   0.543  18.165  1.00  0.00           H  
ATOM    278 1HH2 ARG A  17      -5.387   3.805  17.049  1.00  0.00           H  
ATOM    279 2HH2 ARG A  17      -6.033   2.809  18.339  1.00  0.00           H  
ATOM    280  N   LYS A  18      -1.790   4.634  12.388  1.00  0.00           N  
ATOM    281  CA  LYS A  18      -2.332   5.672  11.541  1.00  0.00           C  
ATOM    282  C   LYS A  18      -1.546   5.754  10.244  1.00  0.00           C  
ATOM    283  O   LYS A  18      -2.146   5.808   9.165  1.00  0.00           O  
ATOM    284  CB  LYS A  18      -2.296   7.017  12.281  1.00  0.00           C  
ATOM    285  CG  LYS A  18      -2.900   8.243  11.547  1.00  0.00           C  
ATOM    286  CD  LYS A  18      -2.830   9.486  12.473  1.00  0.00           C  
ATOM    287  CE  LYS A  18      -3.559  10.743  11.927  1.00  0.00           C  
ATOM    288  NZ  LYS A  18      -2.921  11.331  10.700  1.00  0.00           N1+
ATOM    289  H   LYS A  18      -1.440   4.898  13.316  1.00  0.00           H  
ATOM    290  HA  LYS A  18      -3.365   5.425  11.299  1.00  0.00           H  
ATOM    291 1HB  LYS A  18      -2.821   6.909  13.230  1.00  0.00           H  
ATOM    292 2HB  LYS A  18      -1.257   7.254  12.524  1.00  0.00           H  
ATOM    293 1HG  LYS A  18      -2.330   8.435  10.634  1.00  0.00           H  
ATOM    294 2HG  LYS A  18      -3.935   8.042  11.272  1.00  0.00           H  
ATOM    295 1HD  LYS A  18      -3.269   9.231  13.438  1.00  0.00           H  
ATOM    296 2HD  LYS A  18      -1.782   9.739  12.636  1.00  0.00           H  
ATOM    297 1HE  LYS A  18      -4.592  10.487  11.697  1.00  0.00           H  
ATOM    298 2HE  LYS A  18      -3.549  11.497  12.713  1.00  0.00           H  
ATOM    299 1HZ  LYS A  18      -3.437  12.147  10.419  1.00  0.00           H  
ATOM    300 2HZ  LYS A  18      -1.968  11.588  10.889  1.00  0.00           H  
ATOM    301 3HZ  LYS A  18      -2.945  10.661   9.923  1.00  0.00           H  
ATOM    302  N   GLU A  19      -0.205   5.724  10.328  1.00  0.00           N  
ATOM    303  CA  GLU A  19       0.577   5.868   9.106  1.00  0.00           C  
ATOM    304  C   GLU A  19       0.400   4.715   8.110  1.00  0.00           C  
ATOM    305  O   GLU A  19       0.369   5.000   6.898  1.00  0.00           O  
ATOM    306  CB  GLU A  19       2.052   5.986   9.507  1.00  0.00           C  
ATOM    307  CG  GLU A  19       2.394   7.289  10.212  1.00  0.00           C  
ATOM    308  CD  GLU A  19       3.783   7.306  10.781  1.00  0.00           C  
ATOM    309  OE1 GLU A  19       4.465   6.317  10.677  1.00  0.00           O  
ATOM    310  OE2 GLU A  19       4.158   8.314  11.347  1.00  0.00           O1-
ATOM    311  H   GLU A  19       0.263   5.681  11.245  1.00  0.00           H  
ATOM    312  HA  GLU A  19       0.265   6.791   8.617  1.00  0.00           H  
ATOM    313 1HB  GLU A  19       2.306   5.167  10.186  1.00  0.00           H  
ATOM    314 2HB  GLU A  19       2.683   5.894   8.625  1.00  0.00           H  
ATOM    315 1HG  GLU A  19       2.298   8.104   9.496  1.00  0.00           H  
ATOM    316 2HG  GLU A  19       1.676   7.465  11.009  1.00  0.00           H  
ATOM    317  N   PEN A  20       0.264   3.435   8.592  1.00  0.00           N  
ATOM    318  CA  PEN A  20       0.038   2.281   7.686  1.00  0.00           C  
ATOM    319  C   PEN A  20      -1.396   2.349   7.113  1.00  0.00           C  
ATOM    320  O   PEN A  20      -1.561   2.053   5.921  1.00  0.00           O  
ATOM    321  CB  PEN A  20       0.413   0.959   8.319  1.00  0.00           C  
ATOM    322  C0  PEN A  20      -0.354   0.595   9.606  1.00  0.00           C  
ATOM    323  C1  PEN A  20       1.917   0.810   8.608  1.00  0.00           C  
ATOM    324  S2  PEN A  20       0.070  -0.402   7.105  1.00  0.00           S  
ATOM    325  H   PEN A  20       0.344   3.281   9.601  1.00  0.00           H  
ATOM    326  HA  PEN A  20       0.731   2.375   6.845  1.00  0.00           H  
ATOM    327  H0  PEN A  20      -1.466   0.615   9.448  1.00  0.00           H  
ATOM    328  H1  PEN A  20      -0.133  -0.467   9.927  1.00  0.00           H  
ATOM    329  H2  PEN A  20      -0.084   1.219  10.452  1.00  0.00           H  
ATOM    330  H3  PEN A  20       2.538   0.924   7.695  1.00  0.00           H  
ATOM    331  H4  PEN A  20       2.183  -0.193   9.013  1.00  0.00           H  
ATOM    332  H5  PEN A  20       2.267   1.514   9.426  1.00  0.00           H  
ATOM    333  N   ALA A  21      -2.447   2.735   7.900  1.00  0.00           N  
ATOM    334  CA  ALA A  21      -3.818   2.826   7.404  1.00  0.00           C  
ATOM    335  C   ALA A  21      -3.930   3.838   6.267  1.00  0.00           C  
ATOM    336  O   ALA A  21      -4.583   3.577   5.250  1.00  0.00           O  
ATOM    337  CB  ALA A  21      -4.729   3.226   8.539  1.00  0.00           C  
ATOM    338  H   ALA A  21      -2.300   2.955   8.893  1.00  0.00           H  
ATOM    339  HA  ALA A  21      -4.119   1.847   7.029  1.00  0.00           H  
ATOM    340 1HB  ALA A  21      -4.648   2.488   9.337  1.00  0.00           H  
ATOM    341 2HB  ALA A  21      -4.418   4.203   8.917  1.00  0.00           H  
ATOM    342 3HB  ALA A  21      -5.753   3.278   8.187  1.00  0.00           H  
ATOM    343  N   GLU A  22      -3.225   4.966   6.406  1.00  0.00           N  
ATOM    344  CA  GLU A  22      -3.246   5.992   5.379  1.00  0.00           C  
ATOM    345  C   GLU A  22      -2.498   5.553   4.128  1.00  0.00           C  
ATOM    346  O   GLU A  22      -2.948   5.807   3.011  1.00  0.00           O  
ATOM    347  CB  GLU A  22      -2.641   7.277   5.934  1.00  0.00           C  
ATOM    348  CG  GLU A  22      -3.493   7.941   6.997  1.00  0.00           C  
ATOM    349  CD  GLU A  22      -2.818   9.102   7.659  1.00  0.00           C  
ATOM    350  OE1 GLU A  22      -1.682   9.372   7.358  1.00  0.00           O  
ATOM    351  OE2 GLU A  22      -3.446   9.716   8.494  1.00  0.00           O1-
ATOM    352  H   GLU A  22      -2.713   5.144   7.278  1.00  0.00           H  
ATOM    353  HA  GLU A  22      -4.283   6.182   5.107  1.00  0.00           H  
ATOM    354 1HB  GLU A  22      -1.669   7.050   6.381  1.00  0.00           H  
ATOM    355 2HB  GLU A  22      -2.478   7.987   5.126  1.00  0.00           H  
ATOM    356 1HG  GLU A  22      -4.415   8.289   6.534  1.00  0.00           H  
ATOM    357 2HG  GLU A  22      -3.759   7.205   7.752  1.00  0.00           H  
ATOM    358  N   ALA A  23      -1.364   4.876   4.311  1.00  0.00           N  
ATOM    359  CA  ALA A  23      -0.569   4.393   3.199  1.00  0.00           C  
ATOM    360  C   ALA A  23      -1.215   3.217   2.450  1.00  0.00           C  
ATOM    361  O   ALA A  23      -1.033   3.082   1.239  1.00  0.00           O  
ATOM    362  CB  ALA A  23       0.787   3.981   3.715  1.00  0.00           C  
ATOM    363  H   ALA A  23      -0.998   4.745   5.260  1.00  0.00           H  
ATOM    364  HA  ALA A  23      -0.451   5.213   2.493  1.00  0.00           H  
ATOM    365 1HB  ALA A  23       1.257   4.825   4.217  1.00  0.00           H  
ATOM    366 2HB  ALA A  23       0.648   3.173   4.423  1.00  0.00           H  
ATOM    367 3HB  ALA A  23       1.409   3.654   2.890  1.00  0.00           H  
ATOM    368  N   LEU A  24      -1.960   2.362   3.161  1.00  0.00           N  
ATOM    369  CA  LEU A  24      -2.532   1.165   2.550  1.00  0.00           C  
ATOM    370  C   LEU A  24      -3.973   1.268   2.025  1.00  0.00           C  
ATOM    371  O   LEU A  24      -4.286   0.615   1.027  1.00  0.00           O  
ATOM    372  CB  LEU A  24      -2.469   0.003   3.565  1.00  0.00           C  
ATOM    373  CG  LEU A  24      -2.944  -1.428   3.082  1.00  0.00           C  
ATOM    374  CD1 LEU A  24      -2.078  -1.914   1.929  1.00  0.00           C  
ATOM    375  CD2 LEU A  24      -2.831  -2.402   4.236  1.00  0.00           C  
ATOM    376  H   LEU A  24      -2.047   2.500   4.167  1.00  0.00           H  
ATOM    377  HA  LEU A  24      -1.902   0.920   1.703  1.00  0.00           H  
ATOM    378 1HB  LEU A  24      -1.445  -0.087   3.922  1.00  0.00           H  
ATOM    379 2HB  LEU A  24      -3.084   0.279   4.424  1.00  0.00           H  
ATOM    380  HG  LEU A  24      -3.979  -1.380   2.742  1.00  0.00           H  
ATOM    381 1HD1 LEU A  24      -2.406  -2.905   1.616  1.00  0.00           H  
ATOM    382 2HD1 LEU A  24      -2.149  -1.237   1.082  1.00  0.00           H  
ATOM    383 3HD1 LEU A  24      -1.073  -1.964   2.268  1.00  0.00           H  
ATOM    384 1HD2 LEU A  24      -3.160  -3.386   3.913  1.00  0.00           H  
ATOM    385 2HD2 LEU A  24      -1.791  -2.453   4.567  1.00  0.00           H  
ATOM    386 3HD2 LEU A  24      -3.461  -2.064   5.054  1.00  0.00           H  
ATOM    387  N   SER A  25      -4.865   2.014   2.696  1.00  0.00           N  
ATOM    388  CA  SER A  25      -6.273   2.052   2.286  1.00  0.00           C  
ATOM    389  C   SER A  25      -6.644   3.305   1.482  1.00  0.00           C  
ATOM    390  O   SER A  25      -6.372   3.370   0.282  1.00  0.00           O  
ATOM    391  CB  SER A  25      -7.169   1.966   3.506  1.00  0.00           C  
ATOM    392  OG  SER A  25      -8.514   2.111   3.141  1.00  0.00           O  
ATOM    393  OXT SER A  25      -7.563   4.008   1.916  1.00  0.00           O1-
ATOM    394  H   SER A  25      -4.593   2.553   3.523  1.00  0.00           H  
ATOM    395  HA  SER A  25      -6.466   1.183   1.659  1.00  0.00           H  
ATOM    396 1HB  SER A  25      -7.021   1.005   3.996  1.00  0.00           H  
ATOM    397 2HB  SER A  25      -6.893   2.745   4.218  1.00  0.00           H  
ATOM    398  HG  SER A  25      -8.580   3.030   2.811  1.00  0.00           H  
TER     399      SER A  25 
ATOM    400  N   ASP B   1      -4.841  -0.926  37.487  1.00  0.00           N  
ATOM    401  CA  ASP B   1      -5.828  -1.092  36.424  1.00  0.00           C  
ATOM    402  C   ASP B   1      -5.332  -0.645  35.039  1.00  0.00           C  
ATOM    403  O   ASP B   1      -5.285  -1.461  34.103  1.00  0.00           O  
ATOM    404  CB  ASP B   1      -7.131  -0.387  36.830  1.00  0.00           C  
ATOM    405  CG  ASP B   1      -6.889   1.037  37.252  1.00  0.00           C  
ATOM    406  OD1 ASP B   1      -5.718   1.396  37.268  1.00  0.00           O  
ATOM    407  OD2 ASP B   1      -7.803   1.740  37.548  1.00  0.00           O1-
ATOM    408 1H   ASP B   1      -4.969  -1.636  38.192  1.00  0.00           H  
ATOM    409 2H   ASP B   1      -3.904  -0.976  37.118  1.00  0.00           H  
ATOM    410 3H   ASP B   1      -4.977  -0.008  37.901  1.00  0.00           H  
ATOM    411  HA  ASP B   1      -6.055  -2.156  36.353  1.00  0.00           H  
ATOM    412 1HB  ASP B   1      -7.827  -0.391  35.991  1.00  0.00           H  
ATOM    413 2HB  ASP B   1      -7.601  -0.926  37.653  1.00  0.00           H  
ATOM    414  N   LYS B   2      -4.924   0.623  34.935  1.00  0.00           N  
ATOM    415  CA  LYS B   2      -4.509   1.267  33.686  1.00  0.00           C  
ATOM    416  C   LYS B   2      -3.495   0.495  32.882  1.00  0.00           C  
ATOM    417  O   LYS B   2      -3.574   0.476  31.653  1.00  0.00           O  
ATOM    418  CB  LYS B   2      -3.913   2.650  33.980  1.00  0.00           C  
ATOM    419  CG  LYS B   2      -3.412   3.425  32.734  1.00  0.00           C  
ATOM    420  CD  LYS B   2      -2.894   4.822  33.113  1.00  0.00           C  
ATOM    421  CE  LYS B   2      -2.306   5.567  31.899  1.00  0.00           C  
ATOM    422  NZ  LYS B   2      -1.827   6.940  32.266  1.00  0.00           N1+
ATOM    423  H   LYS B   2      -4.973   1.190  35.780  1.00  0.00           H  
ATOM    424  HA  LYS B   2      -5.397   1.395  33.067  1.00  0.00           H  
ATOM    425 1HB  LYS B   2      -4.661   3.263  34.484  1.00  0.00           H  
ATOM    426 2HB  LYS B   2      -3.069   2.541  34.661  1.00  0.00           H  
ATOM    427 1HG  LYS B   2      -2.595   2.878  32.257  1.00  0.00           H  
ATOM    428 2HG  LYS B   2      -4.225   3.522  32.015  1.00  0.00           H  
ATOM    429 1HD  LYS B   2      -3.715   5.410  33.525  1.00  0.00           H  
ATOM    430 2HD  LYS B   2      -2.123   4.728  33.876  1.00  0.00           H  
ATOM    431 1HE  LYS B   2      -1.464   4.997  31.498  1.00  0.00           H  
ATOM    432 2HE  LYS B   2      -3.071   5.656  31.128  1.00  0.00           H  
ATOM    433 1HZ  LYS B   2      -1.434   7.424  31.434  1.00  0.00           H  
ATOM    434 2HZ  LYS B   2      -2.592   7.487  32.624  1.00  0.00           H  
ATOM    435 3HZ  LYS B   2      -1.108   6.873  32.965  1.00  0.00           H  
ATOM    436  N   ALA B   3      -2.506  -0.094  33.542  1.00  0.00           N  
ATOM    437  CA  ALA B   3      -1.476  -0.784  32.805  1.00  0.00           C  
ATOM    438  C   ALA B   3      -2.027  -1.954  32.006  1.00  0.00           C  
ATOM    439  O   ALA B   3      -1.520  -2.248  30.920  1.00  0.00           O  
ATOM    440  CB  ALA B   3      -0.400  -1.286  33.738  1.00  0.00           C  
ATOM    441  H   ALA B   3      -2.469  -0.058  34.549  1.00  0.00           H  
ATOM    442  HA  ALA B   3      -1.046  -0.071  32.113  1.00  0.00           H  
ATOM    443 1HB  ALA B   3       0.026  -0.466  34.291  1.00  0.00           H  
ATOM    444 2HB  ALA B   3      -0.829  -2.006  34.432  1.00  0.00           H  
ATOM    445 3HB  ALA B   3       0.358  -1.760  33.153  1.00  0.00           H  
ATOM    446  N   ARG B   4      -3.033  -2.661  32.538  1.00  0.00           N  
ATOM    447  CA  ARG B   4      -3.528  -3.799  31.798  1.00  0.00           C  
ATOM    448  C   ARG B   4      -4.438  -3.320  30.708  1.00  0.00           C  
ATOM    449  O   ARG B   4      -4.355  -3.777  29.566  1.00  0.00           O  
ATOM    450  CB  ARG B   4      -4.270  -4.802  32.665  1.00  0.00           C  
ATOM    451  CG  ARG B   4      -4.836  -6.022  31.872  1.00  0.00           C  
ATOM    452  CD  ARG B   4      -3.756  -6.862  31.223  1.00  0.00           C  
ATOM    453  NE  ARG B   4      -4.313  -7.951  30.441  1.00  0.00           N  
ATOM    454  CZ  ARG B   4      -3.596  -8.816  29.685  1.00  0.00           C  
ATOM    455  NH1 ARG B   4      -2.270  -8.746  29.616  1.00  0.00           N1+
ATOM    456  NH2 ARG B   4      -4.236  -9.751  28.996  1.00  0.00           N  
ATOM    457  H   ARG B   4      -3.493  -2.375  33.401  1.00  0.00           H  
ATOM    458  HA  ARG B   4      -2.673  -4.296  31.350  1.00  0.00           H  
ATOM    459 1HB  ARG B   4      -3.605  -5.180  33.437  1.00  0.00           H  
ATOM    460 2HB  ARG B   4      -5.106  -4.306  33.160  1.00  0.00           H  
ATOM    461 1HG  ARG B   4      -5.388  -6.666  32.553  1.00  0.00           H  
ATOM    462 2HG  ARG B   4      -5.512  -5.681  31.086  1.00  0.00           H  
ATOM    463 1HD  ARG B   4      -3.168  -6.258  30.543  1.00  0.00           H  
ATOM    464 2HD  ARG B   4      -3.110  -7.282  31.990  1.00  0.00           H  
ATOM    465  HE  ARG B   4      -5.344  -8.024  30.397  1.00  0.00           H  
ATOM    466 1HH1 ARG B   4      -1.735  -8.024  30.117  1.00  0.00           H  
ATOM    467 2HH1 ARG B   4      -1.761  -9.400  29.042  1.00  0.00           H  
ATOM    468 1HH2 ARG B   4      -5.250  -9.810  29.042  1.00  0.00           H  
ATOM    469 2HH2 ARG B   4      -3.722 -10.404  28.427  1.00  0.00           H  
ATOM    470  N   ALA B   5      -5.285  -2.339  31.012  1.00  0.00           N  
ATOM    471  CA  ALA B   5      -6.185  -1.927  29.942  1.00  0.00           C  
ATOM    472  C   ALA B   5      -5.384  -1.422  28.715  1.00  0.00           C  
ATOM    473  O   ALA B   5      -5.817  -1.659  27.568  1.00  0.00           O  
ATOM    474  CB  ALA B   5      -7.103  -0.838  30.477  1.00  0.00           C  
ATOM    475  H   ALA B   5      -5.324  -1.948  31.962  1.00  0.00           H  
ATOM    476  HA  ALA B   5      -6.775  -2.792  29.632  1.00  0.00           H  
ATOM    477 1HB  ALA B   5      -7.660  -1.224  31.331  1.00  0.00           H  
ATOM    478 2HB  ALA B   5      -6.504   0.020  30.795  1.00  0.00           H  
ATOM    479 3HB  ALA B   5      -7.796  -0.530  29.698  1.00  0.00           H  
ATOM    480  N   CYS B   6      -4.213  -0.756  28.962  1.00  0.00           N  
ATOM    481  CA  CYS B   6      -3.313  -0.261  27.901  1.00  0.00           C  
ATOM    482  C   CYS B   6      -2.563  -1.433  27.221  1.00  0.00           C  
ATOM    483  O   CYS B   6      -2.446  -1.360  25.992  1.00  0.00           O  
ATOM    484  CB  CYS B   6      -2.274   0.639  28.683  1.00  0.00           C  
ATOM    485  S0  CYS B   6      -0.950   1.305  27.705  1.00  0.00           S  
ATOM    486  H   CYS B   6      -3.952  -0.579  29.946  1.00  0.00           H  
ATOM    487  HA  CYS B   6      -3.908   0.253  27.140  1.00  0.00           H  
ATOM    488  H0  CYS B   6      -2.894   1.523  29.080  1.00  0.00           H  
ATOM    489  H1  CYS B   6      -1.941   0.080  29.563  1.00  0.00           H  
ATOM    490  N   GLU B   7      -2.072  -2.481  27.955  1.00  0.00           N  
ATOM    491  CA  GLU B   7      -1.378  -3.626  27.368  1.00  0.00           C  
ATOM    492  C   GLU B   7      -2.284  -4.372  26.408  1.00  0.00           C  
ATOM    493  O   GLU B   7      -1.851  -4.789  25.333  1.00  0.00           O  
ATOM    494  CB  GLU B   7      -0.867  -4.566  28.454  1.00  0.00           C  
ATOM    495  CG  GLU B   7      -0.055  -5.762  27.938  1.00  0.00           C  
ATOM    496  CD  GLU B   7       0.586  -6.555  29.055  1.00  0.00           C  
ATOM    497  OE1 GLU B   7      -0.016  -6.714  30.106  1.00  0.00           O  
ATOM    498  OE2 GLU B   7       1.692  -6.985  28.877  1.00  0.00           O1-
ATOM    499  H   GLU B   7      -2.153  -2.476  28.979  1.00  0.00           H  
ATOM    500  HA  GLU B   7      -0.513  -3.263  26.810  1.00  0.00           H  
ATOM    501 1HB  GLU B   7      -0.248  -4.003  29.152  1.00  0.00           H  
ATOM    502 2HB  GLU B   7      -1.717  -4.950  29.014  1.00  0.00           H  
ATOM    503 1HG  GLU B   7      -0.717  -6.423  27.377  1.00  0.00           H  
ATOM    504 2HG  GLU B   7       0.713  -5.406  27.262  1.00  0.00           H  
ATOM    505  N   GLU B   8      -3.559  -4.525  26.775  1.00  0.00           N  
ATOM    506  CA  GLU B   8      -4.467  -5.247  25.902  1.00  0.00           C  
ATOM    507  C   GLU B   8      -4.667  -4.494  24.586  1.00  0.00           C  
ATOM    508  O   GLU B   8      -4.572  -5.096  23.508  1.00  0.00           O  
ATOM    509  CB  GLU B   8      -5.815  -5.451  26.606  1.00  0.00           C  
ATOM    510  CG  GLU B   8      -5.761  -6.426  27.781  1.00  0.00           C  
ATOM    511  CD  GLU B   8      -7.063  -6.545  28.552  1.00  0.00           C  
ATOM    512  OE1 GLU B   8      -7.987  -5.833  28.239  1.00  0.00           O  
ATOM    513  OE2 GLU B   8      -7.113  -7.339  29.480  1.00  0.00           O1-
ATOM    514  H   GLU B   8      -3.871  -4.176  27.688  1.00  0.00           H  
ATOM    515  HA  GLU B   8      -4.033  -6.221  25.681  1.00  0.00           H  
ATOM    516 1HB  GLU B   8      -6.166  -4.490  26.993  1.00  0.00           H  
ATOM    517 2HB  GLU B   8      -6.553  -5.810  25.892  1.00  0.00           H  
ATOM    518 1HG  GLU B   8      -5.480  -7.407  27.406  1.00  0.00           H  
ATOM    519 2HG  GLU B   8      -4.978  -6.088  28.451  1.00  0.00           H  
ATOM    520  N   HIS B   9      -4.834  -3.165  24.651  1.00  0.00           N  
ATOM    521  CA  HIS B   9      -4.994  -2.407  23.418  1.00  0.00           C  
ATOM    522  C   HIS B   9      -3.714  -2.318  22.617  1.00  0.00           C  
ATOM    523  O   HIS B   9      -3.728  -2.579  21.414  1.00  0.00           O  
ATOM    524  CB  HIS B   9      -5.523  -0.993  23.649  1.00  0.00           C  
ATOM    525  CG  HIS B   9      -5.589  -0.220  22.348  1.00  0.00           C  
ATOM    526  CD2 HIS B   9      -6.517  -0.198  21.354  1.00  0.00           C  
ATOM    527  ND1 HIS B   9      -4.562   0.601  21.934  1.00  0.00           N  
ATOM    528  CE1 HIS B   9      -4.850   1.108  20.751  1.00  0.00           C  
ATOM    529  NE2 HIS B   9      -6.035   0.637  20.357  1.00  0.00           N  
ATOM    530  H   HIS B   9      -4.924  -2.706  25.566  1.00  0.00           H  
ATOM    531  HA  HIS B   9      -5.723  -2.915  22.791  1.00  0.00           H  
ATOM    532 1HB  HIS B   9      -6.515  -1.031  24.095  1.00  0.00           H  
ATOM    533 2HB  HIS B   9      -4.861  -0.460  24.340  1.00  0.00           H  
ATOM    534  HD1 HIS B   9      -3.828   0.980  22.556  1.00  0.00           H  
ATOM    535  HD2 HIS B   9      -7.475  -0.701  21.230  1.00  0.00           H  
ATOM    536  HE1 HIS B   9      -4.143   1.783  20.264  1.00  0.00           H  
ATOM    537  N   ALA B  10      -2.614  -1.935  23.269  1.00  0.00           N  
ATOM    538  CA  ALA B  10      -1.348  -1.741  22.591  1.00  0.00           C  
ATOM    539  C   ALA B  10      -0.875  -3.032  21.945  1.00  0.00           C  
ATOM    540  O   ALA B  10      -0.282  -3.008  20.862  1.00  0.00           O  
ATOM    541  CB  ALA B  10      -0.313  -1.212  23.555  1.00  0.00           C  
ATOM    542  H   ALA B  10      -2.666  -1.731  24.262  1.00  0.00           H  
ATOM    543  HA  ALA B  10      -1.505  -0.999  21.818  1.00  0.00           H  
ATOM    544 1HB  ALA B  10      -0.670  -0.280  23.989  1.00  0.00           H  
ATOM    545 2HB  ALA B  10      -0.158  -1.940  24.346  1.00  0.00           H  
ATOM    546 3HB  ALA B  10       0.612  -1.035  23.024  1.00  0.00           H  
ATOM    547  N   ASP B  11      -1.128  -4.181  22.586  1.00  0.00           N  
ATOM    548  CA  ASP B  11      -0.705  -5.430  21.993  1.00  0.00           C  
ATOM    549  C   ASP B  11      -1.575  -5.721  20.786  1.00  0.00           C  
ATOM    550  O   ASP B  11      -1.060  -6.094  19.722  1.00  0.00           O  
ATOM    551  CB  ASP B  11      -0.813  -6.577  23.003  1.00  0.00           C  
ATOM    552  CG  ASP B  11      -0.191  -7.899  22.515  1.00  0.00           C  
ATOM    553  OD1 ASP B  11       1.012  -7.974  22.397  1.00  0.00           O  
ATOM    554  OD2 ASP B  11      -0.931  -8.826  22.212  1.00  0.00           O1-
ATOM    555  H   ASP B  11      -1.571  -4.202  23.508  1.00  0.00           H  
ATOM    556  HA  ASP B  11       0.326  -5.337  21.660  1.00  0.00           H  
ATOM    557 1HB  ASP B  11      -0.326  -6.284  23.933  1.00  0.00           H  
ATOM    558 2HB  ASP B  11      -1.868  -6.742  23.242  1.00  0.00           H  
ATOM    559  N   ALA B  12      -2.900  -5.539  20.912  1.00  0.00           N  
ATOM    560  CA  ALA B  12      -3.719  -5.829  19.749  1.00  0.00           C  
ATOM    561  C   ALA B  12      -3.406  -4.885  18.576  1.00  0.00           C  
ATOM    562  O   ALA B  12      -3.452  -5.347  17.426  1.00  0.00           O  
ATOM    563  CB  ALA B  12      -5.181  -5.695  20.144  1.00  0.00           C  
ATOM    564  H   ALA B  12      -3.335  -5.248  21.797  1.00  0.00           H  
ATOM    565  HA  ALA B  12      -3.513  -6.850  19.431  1.00  0.00           H  
ATOM    566 1HB  ALA B  12      -5.394  -6.382  20.965  1.00  0.00           H  
ATOM    567 2HB  ALA B  12      -5.378  -4.671  20.474  1.00  0.00           H  
ATOM    568 3HB  ALA B  12      -5.816  -5.933  19.294  1.00  0.00           H  
ATOM    569  N   CYS B  13      -3.069  -3.591  18.867  1.00  0.00           N  
ATOM    570  CA  CYS B  13      -2.721  -2.573  17.841  1.00  0.00           C  
ATOM    571  C   CYS B  13      -1.355  -2.886  17.185  1.00  0.00           C  
ATOM    572  O   CYS B  13      -1.250  -2.614  15.962  1.00  0.00           O  
ATOM    573  CB  CYS B  13      -2.629  -1.224  18.679  1.00  0.00           C  
ATOM    574  S0  CYS B  13      -2.192   0.264  17.788  1.00  0.00           S  
ATOM    575  H   CYS B  13      -3.078  -3.307  19.854  1.00  0.00           H  
ATOM    576  HA  CYS B  13      -3.486  -2.589  17.062  1.00  0.00           H  
ATOM    577  H0  CYS B  13      -3.690  -1.072  19.098  1.00  0.00           H  
ATOM    578  H1  CYS B  13      -1.985  -1.423  19.540  1.00  0.00           H  
ATOM    579  N   GLN B  14      -0.335  -3.441  17.919  1.00  0.00           N  
ATOM    580  CA  GLN B  14       0.967  -3.764  17.341  1.00  0.00           C  
ATOM    581  C   GLN B  14       0.750  -4.856  16.290  1.00  0.00           C  
ATOM    582  O   GLN B  14       1.402  -4.856  15.236  1.00  0.00           O  
ATOM    583  CB  GLN B  14       1.952  -4.246  18.414  1.00  0.00           C  
ATOM    584  CG  GLN B  14       3.420  -4.329  17.928  1.00  0.00           C  
ATOM    585  CD  GLN B  14       4.021  -2.918  17.654  1.00  0.00           C  
ATOM    586  NE2 GLN B  14       4.214  -2.573  16.371  1.00  0.00           N  
ATOM    587  OE1 GLN B  14       4.259  -2.144  18.603  1.00  0.00           O  
ATOM    588  H   GLN B  14      -0.459  -3.614  18.924  1.00  0.00           H  
ATOM    589  HA  GLN B  14       1.376  -2.878  16.853  1.00  0.00           H  
ATOM    590 1HB  GLN B  14       1.907  -3.565  19.265  1.00  0.00           H  
ATOM    591 2HB  GLN B  14       1.642  -5.229  18.773  1.00  0.00           H  
ATOM    592 1HG  GLN B  14       4.017  -4.812  18.699  1.00  0.00           H  
ATOM    593 2HG  GLN B  14       3.464  -4.907  17.002  1.00  0.00           H  
ATOM    594 1HE2 GLN B  14       4.557  -1.623  16.108  1.00  0.00           H  
ATOM    595 2HE2 GLN B  14       3.991  -3.221  15.643  1.00  0.00           H  
ATOM    596  N   LYS B  15      -0.183  -5.781  16.590  1.00  0.00           N  
ATOM    597  CA  LYS B  15      -0.523  -6.868  15.677  1.00  0.00           C  
ATOM    598  C   LYS B  15      -1.293  -6.363  14.451  1.00  0.00           C  
ATOM    599  O   LYS B  15      -0.984  -6.775  13.329  1.00  0.00           O  
ATOM    600  CB  LYS B  15      -1.321  -7.949  16.406  1.00  0.00           C  
ATOM    601  CG  LYS B  15      -0.496  -8.745  17.413  1.00  0.00           C  
ATOM    602  CD  LYS B  15      -1.310  -9.869  18.069  1.00  0.00           C  
ATOM    603  CE  LYS B  15      -0.438 -10.727  18.993  1.00  0.00           C  
ATOM    604  NZ  LYS B  15      -0.042  -9.993  20.225  1.00  0.00           N1+
ATOM    605  H   LYS B  15      -0.627  -5.738  17.516  1.00  0.00           H  
ATOM    606  HA  LYS B  15       0.404  -7.316  15.323  1.00  0.00           H  
ATOM    607 1HB  LYS B  15      -2.148  -7.488  16.943  1.00  0.00           H  
ATOM    608 2HB  LYS B  15      -1.744  -8.642  15.681  1.00  0.00           H  
ATOM    609 1HG  LYS B  15       0.369  -9.173  16.908  1.00  0.00           H  
ATOM    610 2HG  LYS B  15      -0.142  -8.062  18.186  1.00  0.00           H  
ATOM    611 1HD  LYS B  15      -2.112  -9.424  18.664  1.00  0.00           H  
ATOM    612 2HD  LYS B  15      -1.753 -10.502  17.303  1.00  0.00           H  
ATOM    613 1HE  LYS B  15      -0.986 -11.623  19.276  1.00  0.00           H  
ATOM    614 2HE  LYS B  15       0.462 -11.018  18.455  1.00  0.00           H  
ATOM    615 1HZ  LYS B  15       0.531 -10.561  20.821  1.00  0.00           H  
ATOM    616 2HZ  LYS B  15       0.474  -9.155  19.995  1.00  0.00           H  
ATOM    617 3HZ  LYS B  15      -0.874  -9.718  20.768  1.00  0.00           H  
ATOM    618  N   GLU B  16      -2.239  -5.424  14.643  1.00  0.00           N  
ATOM    619  CA  GLU B  16      -2.995  -4.867  13.515  1.00  0.00           C  
ATOM    620  C   GLU B  16      -2.063  -4.135  12.562  1.00  0.00           C  
ATOM    621  O   GLU B  16      -2.185  -4.245  11.335  1.00  0.00           O  
ATOM    622  CB  GLU B  16      -4.022  -3.829  14.008  1.00  0.00           C  
ATOM    623  CG  GLU B  16      -5.231  -4.345  14.779  1.00  0.00           C  
ATOM    624  CD  GLU B  16      -6.003  -3.204  15.463  1.00  0.00           C  
ATOM    625  OE1 GLU B  16      -5.470  -2.104  15.516  1.00  0.00           O  
ATOM    626  OE2 GLU B  16      -7.100  -3.430  15.915  1.00  0.00           O1-
ATOM    627  H   GLU B  16      -2.495  -5.155  15.599  1.00  0.00           H  
ATOM    628  HA  GLU B  16      -3.491  -5.677  12.982  1.00  0.00           H  
ATOM    629 1HB  GLU B  16      -3.513  -3.112  14.648  1.00  0.00           H  
ATOM    630 2HB  GLU B  16      -4.399  -3.273  13.152  1.00  0.00           H  
ATOM    631 1HG  GLU B  16      -5.897  -4.848  14.079  1.00  0.00           H  
ATOM    632 2HG  GLU B  16      -4.916  -5.072  15.511  1.00  0.00           H  
ATOM    633  N   THR B  17      -1.118  -3.404  13.150  1.00  0.00           N  
ATOM    634  CA  THR B  17      -0.147  -2.608  12.437  1.00  0.00           C  
ATOM    635  C   THR B  17       0.808  -3.509  11.677  1.00  0.00           C  
ATOM    636  O   THR B  17       1.133  -3.236  10.517  1.00  0.00           O  
ATOM    637  CB  THR B  17       0.609  -1.709  13.418  1.00  0.00           C  
ATOM    638  CG2 THR B  17       1.596  -0.838  12.681  1.00  0.00           C  
ATOM    639  OG1 THR B  17      -0.334  -0.863  14.089  1.00  0.00           O  
ATOM    640  H   THR B  17      -1.111  -3.357  14.168  1.00  0.00           H  
ATOM    641  HA  THR B  17      -0.674  -1.977  11.724  1.00  0.00           H  
ATOM    642  HB  THR B  17       1.133  -2.322  14.152  1.00  0.00           H  
ATOM    643  HG1 THR B  17      -0.817  -1.394  14.758  1.00  0.00           H  
ATOM    644 1HG2 THR B  17       2.092  -0.227  13.412  1.00  0.00           H  
ATOM    645 2HG2 THR B  17       2.332  -1.449  12.162  1.00  0.00           H  
ATOM    646 3HG2 THR B  17       1.084  -0.213  11.972  1.00  0.00           H  
ATOM    647  N   THR B  18       1.255  -4.591  12.324  1.00  0.00           N  
ATOM    648  CA  THR B  18       2.164  -5.524  11.693  1.00  0.00           C  
ATOM    649  C   THR B  18       1.523  -6.163  10.477  1.00  0.00           C  
ATOM    650  O   THR B  18       2.162  -6.241   9.420  1.00  0.00           O  
ATOM    651  CB  THR B  18       2.598  -6.633  12.673  1.00  0.00           C  
ATOM    652  CG2 THR B  18       3.508  -7.632  11.964  1.00  0.00           C  
ATOM    653  OG1 THR B  18       3.298  -6.046  13.780  1.00  0.00           O  
ATOM    654  H   THR B  18       1.005  -4.744  13.301  1.00  0.00           H  
ATOM    655  HA  THR B  18       3.049  -4.979  11.370  1.00  0.00           H  
ATOM    656  HB  THR B  18       1.716  -7.152  13.049  1.00  0.00           H  
ATOM    657  HG1 THR B  18       2.659  -5.537  14.315  1.00  0.00           H  
ATOM    658 1HG2 THR B  18       3.806  -8.404  12.669  1.00  0.00           H  
ATOM    659 2HG2 THR B  18       2.977  -8.092  11.136  1.00  0.00           H  
ATOM    660 3HG2 THR B  18       4.391  -7.118  11.590  1.00  0.00           H  
ATOM    661  N   GLU B  19       0.266  -6.613  10.591  1.00  0.00           N  
ATOM    662  CA  GLU B  19      -0.304  -7.256   9.415  1.00  0.00           C  
ATOM    663  C   GLU B  19      -0.559  -6.251   8.275  1.00  0.00           C  
ATOM    664  O   GLU B  19      -0.411  -6.644   7.101  1.00  0.00           O  
ATOM    665  CB  GLU B  19      -1.584  -7.989   9.824  1.00  0.00           C  
ATOM    666  CG  GLU B  19      -1.322  -9.210  10.733  1.00  0.00           C  
ATOM    667  CD  GLU B  19      -0.434 -10.257  10.073  1.00  0.00           C  
ATOM    668  OE1 GLU B  19      -0.704 -10.620   8.960  1.00  0.00           O  
ATOM    669  OE2 GLU B  19       0.532 -10.679  10.685  1.00  0.00           O1-
ATOM    670  H   GLU B  19      -0.238  -6.562  11.486  1.00  0.00           H  
ATOM    671  HA  GLU B  19       0.408  -7.995   9.053  1.00  0.00           H  
ATOM    672 1HB  GLU B  19      -2.235  -7.301  10.371  1.00  0.00           H  
ATOM    673 2HB  GLU B  19      -2.119  -8.324   8.938  1.00  0.00           H  
ATOM    674 1HG  GLU B  19      -0.840  -8.868  11.650  1.00  0.00           H  
ATOM    675 2HG  GLU B  19      -2.275  -9.661  11.003  1.00  0.00           H  
ATOM    676  N   CYS B  20      -0.909  -4.959   8.596  1.00  0.00           N  
ATOM    677  CA  CYS B  20      -1.080  -3.908   7.543  1.00  0.00           C  
ATOM    678  C   CYS B  20       0.306  -3.617   6.882  1.00  0.00           C  
ATOM    679  O   CYS B  20       0.322  -3.431   5.654  1.00  0.00           O  
ATOM    680  CB  CYS B  20      -1.593  -2.629   8.331  1.00  0.00           C  
ATOM    681  S0  CYS B  20      -1.836  -1.146   7.367  1.00  0.00           S  
ATOM    682  H   CYS B  20      -1.071  -4.713   9.588  1.00  0.00           H  
ATOM    683  HA  CYS B  20      -1.752  -4.289   6.771  1.00  0.00           H  
ATOM    684  H0  CYS B  20      -2.617  -2.942   8.751  1.00  0.00           H  
ATOM    685  H1  CYS B  20      -0.937  -2.493   9.196  1.00  0.00           H  
ATOM    686  N   ALA B  21       1.432  -3.590   7.661  1.00  0.00           N  
ATOM    687  CA  ALA B  21       2.784  -3.364   7.163  1.00  0.00           C  
ATOM    688  C   ALA B  21       3.190  -4.454   6.174  1.00  0.00           C  
ATOM    689  O   ALA B  21       3.863  -4.166   5.175  1.00  0.00           O  
ATOM    690  CB  ALA B  21       3.746  -3.320   8.326  1.00  0.00           C  
ATOM    691  H   ALA B  21       1.335  -3.708   8.674  1.00  0.00           H  
ATOM    692  HA  ALA B  21       2.809  -2.402   6.651  1.00  0.00           H  
ATOM    693 1HB  ALA B  21       3.440  -2.528   9.009  1.00  0.00           H  
ATOM    694 2HB  ALA B  21       3.722  -4.275   8.845  1.00  0.00           H  
ATOM    695 3HB  ALA B  21       4.750  -3.126   7.963  1.00  0.00           H  
ATOM    696  N   LYS B  22       2.774  -5.701   6.451  1.00  0.00           N  
ATOM    697  CA  LYS B  22       3.068  -6.807   5.550  1.00  0.00           C  
ATOM    698  C   LYS B  22       2.310  -6.642   4.241  1.00  0.00           C  
ATOM    699  O   LYS B  22       2.873  -6.847   3.165  1.00  0.00           O  
ATOM    700  CB  LYS B  22       2.672  -8.149   6.173  1.00  0.00           C  
ATOM    701  CG  LYS B  22       3.533  -8.649   7.328  1.00  0.00           C  
ATOM    702  CD  LYS B  22       2.941  -9.959   7.875  1.00  0.00           C  
ATOM    703  CE  LYS B  22       3.732 -10.539   9.029  1.00  0.00           C  
ATOM    704  NZ  LYS B  22       3.028 -11.719   9.622  1.00  0.00           N1+
ATOM    705  H   LYS B  22       2.295  -5.869   7.343  1.00  0.00           H  
ATOM    706  HA  LYS B  22       4.135  -6.809   5.332  1.00  0.00           H  
ATOM    707 1HB  LYS B  22       1.651  -8.078   6.546  1.00  0.00           H  
ATOM    708 2HB  LYS B  22       2.677  -8.914   5.400  1.00  0.00           H  
ATOM    709 1HG  LYS B  22       4.551  -8.821   6.981  1.00  0.00           H  
ATOM    710 2HG  LYS B  22       3.555  -7.902   8.118  1.00  0.00           H  
ATOM    711 1HD  LYS B  22       1.922  -9.772   8.222  1.00  0.00           H  
ATOM    712 2HD  LYS B  22       2.896 -10.696   7.077  1.00  0.00           H  
ATOM    713 1HE  LYS B  22       4.711 -10.851   8.673  1.00  0.00           H  
ATOM    714 2HE  LYS B  22       3.860  -9.785   9.794  1.00  0.00           H  
ATOM    715 1HZ  LYS B  22       3.560 -12.090  10.389  1.00  0.00           H  
ATOM    716 2HZ  LYS B  22       2.093 -11.407   9.970  1.00  0.00           H  
ATOM    717 3HZ  LYS B  22       2.900 -12.434   8.925  1.00  0.00           H  
ATOM    718  N   ALA B  23       1.033  -6.246   4.333  1.00  0.00           N  
ATOM    719  CA  ALA B  23       0.204  -6.024   3.153  1.00  0.00           C  
ATOM    720  C   ALA B  23       0.700  -4.845   2.313  1.00  0.00           C  
ATOM    721  O   ALA B  23       0.626  -4.874   1.083  1.00  0.00           O  
ATOM    722  CB  ALA B  23      -1.229  -5.775   3.578  1.00  0.00           C  
ATOM    723  H   ALA B  23       0.610  -6.155   5.263  1.00  0.00           H  
ATOM    724  HA  ALA B  23       0.249  -6.921   2.538  1.00  0.00           H  
ATOM    725 1HB  ALA B  23      -1.588  -6.626   4.156  1.00  0.00           H  
ATOM    726 2HB  ALA B  23      -1.261  -4.885   4.193  1.00  0.00           H  
ATOM    727 3HB  ALA B  23      -1.853  -5.637   2.700  1.00  0.00           H  
ATOM    728  N   LEU B  24       1.199  -3.813   2.993  1.00  0.00           N  
ATOM    729  CA  LEU B  24       1.695  -2.597   2.372  1.00  0.00           C  
ATOM    730  C   LEU B  24       3.047  -2.759   1.679  1.00  0.00           C  
ATOM    731  O   LEU B  24       3.217  -2.271   0.558  1.00  0.00           O  
ATOM    732  CB  LEU B  24       1.762  -1.512   3.458  1.00  0.00           C  
ATOM    733  CG  LEU B  24       2.231  -0.105   3.072  1.00  0.00           C  
ATOM    734  CD1 LEU B  24       1.317   0.496   1.997  1.00  0.00           C  
ATOM    735  CD2 LEU B  24       2.204   0.753   4.336  1.00  0.00           C  
ATOM    736  H   LEU B  24       1.168  -3.856   4.011  1.00  0.00           H  
ATOM    737  HA  LEU B  24       0.984  -2.306   1.611  1.00  0.00           H  
ATOM    738 1HB  LEU B  24       0.774  -1.423   3.910  1.00  0.00           H  
ATOM    739 2HB  LEU B  24       2.439  -1.871   4.228  1.00  0.00           H  
ATOM    740  HG  LEU B  24       3.254  -0.153   2.677  1.00  0.00           H  
ATOM    741 1HD1 LEU B  24       1.656   1.498   1.745  1.00  0.00           H  
ATOM    742 2HD1 LEU B  24       1.337  -0.114   1.097  1.00  0.00           H  
ATOM    743 3HD1 LEU B  24       0.314   0.545   2.376  1.00  0.00           H  
ATOM    744 1HD2 LEU B  24       2.554   1.751   4.103  1.00  0.00           H  
ATOM    745 2HD2 LEU B  24       1.184   0.802   4.716  1.00  0.00           H  
ATOM    746 3HD2 LEU B  24       2.856   0.310   5.090  1.00  0.00           H  
ATOM    747  N   SER B  25       3.983  -3.461   2.327  1.00  0.00           N  
ATOM    748  CA  SER B  25       5.329  -3.689   1.813  1.00  0.00           C  
ATOM    749  C   SER B  25       5.988  -2.407   1.299  1.00  0.00           C  
ATOM    750  O   SER B  25       6.045  -1.416   2.028  1.00  0.00           O  
ATOM    751  CB  SER B  25       5.299  -4.721   0.703  1.00  0.00           C  
ATOM    752  OG  SER B  25       6.589  -4.931   0.195  1.00  0.00           O  
ATOM    753  OXT SER B  25       6.753  -2.487   0.334  1.00  0.00           O1-
ATOM    754  H   SER B  25       3.778  -3.826   3.260  1.00  0.00           H  
ATOM    755  HA  SER B  25       5.936  -4.080   2.631  1.00  0.00           H  
ATOM    756 1HB  SER B  25       4.895  -5.658   1.094  1.00  0.00           H  
ATOM    757 2HB  SER B  25       4.639  -4.387  -0.095  1.00  0.00           H  
ATOM    758  HG  SER B  25       6.842  -4.070  -0.199  1.00  0.00           H  
END
