# Supplementary material for: De novo design and directed folding of disulfide-bridged peptide heterodimers
Source: Nat Commun. 2022 Mar 22;13:1539. doi: 10.1038/s41467-022-29210-x (PMC8941120; doi:10.1038/s41467-022-29210-x)
Supplement: Supplementary file 4 — Supplementary Data 1 [file 41467_2022_29210_MOESM4_ESM.zip › hd1.pdb]

SSBOND     PEN B    2    CYS B   15                                       2.09  
SSBOND     CYS A    5    PEN B   11                                       2.03  
SSBOND     CYS A    9    PEN B   13                                       2.03  
ATOM      1  N   ASP A   1      20.720   8.941  21.335  1.00  0.00           N  
ATOM      2  CA  ASP A   1      20.528   9.257  19.925  1.00  0.00           C  
ATOM      3  C   ASP A   1      19.073   9.089  19.444  1.00  0.00           C  
ATOM      4  O   ASP A   1      18.615   9.847  18.579  1.00  0.00           O  
ATOM      5  CB  ASP A   1      21.437   8.382  19.058  1.00  0.00           C  
ATOM      6  CG  ASP A   1      22.933   8.584  19.294  1.00  0.00           C  
ATOM      7  OD1 ASP A   1      23.400   9.691  19.170  1.00  0.00           O  
ATOM      8  OD2 ASP A   1      23.595   7.618  19.593  1.00  0.00           O  
ATOM      9 1H   ASP A   1      21.684   9.123  21.579  1.00  0.00           H  
ATOM     10 2H   ASP A   1      20.122   9.531  21.895  1.00  0.00           H  
ATOM     11 3H   ASP A   1      20.513   7.970  21.508  1.00  0.00           H  
ATOM     12  HA  ASP A   1      20.808  10.302  19.777  1.00  0.00           H  
ATOM     13 1HB  ASP A   1      21.182   7.329  19.198  1.00  0.00           H  
ATOM     14 2HB  ASP A   1      21.253   8.632  18.023  1.00  0.00           H  
ATOM     15  N   ASP A   2      18.313   8.134  20.004  1.00  0.00           N  
ATOM     16  CA  ASP A   2      16.967   7.901  19.456  1.00  0.00           C  
ATOM     17  C   ASP A   2      15.947   8.903  19.970  1.00  0.00           C  
ATOM     18  O   ASP A   2      15.070   9.326  19.219  1.00  0.00           O  
ATOM     19  CB  ASP A   2      16.478   6.497  19.821  1.00  0.00           C  
ATOM     20  CG  ASP A   2      17.274   5.359  19.182  1.00  0.00           C  
ATOM     21  OD1 ASP A   2      17.223   5.184  17.974  1.00  0.00           O  
ATOM     22  OD2 ASP A   2      17.954   4.683  19.913  1.00  0.00           O  
ATOM     23  H   ASP A   2      18.652   7.526  20.733  1.00  0.00           H  
ATOM     24  HA  ASP A   2      17.009   7.989  18.372  1.00  0.00           H  
ATOM     25 1HB  ASP A   2      16.506   6.373  20.904  1.00  0.00           H  
ATOM     26 2HB  ASP A   2      15.434   6.395  19.516  1.00  0.00           H  
ATOM     27  N   LYS A   3      16.075   9.336  21.226  1.00  0.00           N  
ATOM     28  CA  LYS A   3      15.133  10.330  21.734  1.00  0.00           C  
ATOM     29  C   LYS A   3      15.317  11.655  20.990  1.00  0.00           C  
ATOM     30  O   LYS A   3      14.383  12.448  20.866  1.00  0.00           O  
ATOM     31  CB  LYS A   3      15.328  10.552  23.241  1.00  0.00           C  
ATOM     32  CG  LYS A   3      16.628  11.291  23.614  1.00  0.00           C  
ATOM     33  CD  LYS A   3      16.782  11.486  25.116  1.00  0.00           C  
ATOM     34  CE  LYS A   3      18.151  12.114  25.474  1.00  0.00           C  
ATOM     35  NZ  LYS A   3      18.334  13.500  24.912  1.00  0.00           N  
ATOM     36  H   LYS A   3      16.801   8.974  21.824  1.00  0.00           H  
ATOM     37  HA  LYS A   3      14.116   9.977  21.554  1.00  0.00           H  
ATOM     38 1HB  LYS A   3      14.495  11.134  23.632  1.00  0.00           H  
ATOM     39 2HB  LYS A   3      15.329   9.592  23.755  1.00  0.00           H  
ATOM     40 1HG  LYS A   3      17.493  10.765  23.219  1.00  0.00           H  
ATOM     41 2HG  LYS A   3      16.599  12.281  23.171  1.00  0.00           H  
ATOM     42 1HD  LYS A   3      15.990  12.143  25.476  1.00  0.00           H  
ATOM     43 2HD  LYS A   3      16.691  10.525  25.619  1.00  0.00           H  
ATOM     44 1HE  LYS A   3      18.232  12.164  26.558  1.00  0.00           H  
ATOM     45 2HE  LYS A   3      18.945  11.475  25.089  1.00  0.00           H  
ATOM     46 1HZ  LYS A   3      19.235  13.853  25.180  1.00  0.00           H  
ATOM     47 2HZ  LYS A   3      18.288  13.495  23.874  1.00  0.00           H  
ATOM     48 3HZ  LYS A   3      17.620  14.109  25.261  1.00  0.00           H  
ATOM     49  N   ASP A   4      16.527  11.862  20.461  1.00  0.00           N  
ATOM     50  CA  ASP A   4      16.877  13.088  19.771  1.00  0.00           C  
ATOM     51  C   ASP A   4      16.290  13.022  18.378  1.00  0.00           C  
ATOM     52  O   ASP A   4      15.719  13.997  17.885  1.00  0.00           O  
ATOM     53  CB  ASP A   4      18.392  13.230  19.745  1.00  0.00           C  
ATOM     54  CG  ASP A   4      18.971  13.359  21.174  1.00  0.00           C  
ATOM     55  OD1 ASP A   4      18.225  13.677  22.089  1.00  0.00           O  
ATOM     56  OD2 ASP A   4      20.126  13.085  21.349  1.00  0.00           O  
ATOM     57  H   ASP A   4      17.224  11.146  20.568  1.00  0.00           H  
ATOM     58  HA  ASP A   4      16.441  13.937  20.299  1.00  0.00           H  
ATOM     59 1HB  ASP A   4      18.836  12.365  19.251  1.00  0.00           H  
ATOM     60 2HB  ASP A   4      18.667  14.113  19.168  1.00  0.00           H  
ATOM     61  N   CYS A   5      16.374  11.841  17.765  1.00  0.00           N  
ATOM     62  CA  CYS A   5      15.746  11.628  16.472  1.00  0.00           C  
ATOM     63  C   CYS A   5      14.242  11.825  16.586  1.00  0.00           C  
ATOM     64  O   CYS A   5      13.628  12.489  15.756  1.00  0.00           O  
ATOM     65  CB  CYS A   5      16.040  10.235  15.936  1.00  0.00           C  
ATOM     66  SG  CYS A   5      15.272   9.882  14.341  1.00  0.00           S  
ATOM     67  H   CYS A   5      16.898  11.082  18.190  1.00  0.00           H  
ATOM     68  HA  CYS A   5      16.144  12.362  15.775  1.00  0.00           H  
ATOM     69 1HB  CYS A   5      17.113  10.108  15.834  1.00  0.00           H  
ATOM     70 2HB  CYS A   5      15.691   9.489  16.650  1.00  0.00           H  
ATOM     71  N   ASP A   6      13.634  11.250  17.618  1.00  0.00           N  
ATOM     72  CA  ASP A   6      12.200  11.397  17.774  1.00  0.00           C  
ATOM     73  C   ASP A   6      11.845  12.894  17.889  1.00  0.00           C  
ATOM     74  O   ASP A   6      10.899  13.361  17.242  1.00  0.00           O  
ATOM     75  CB  ASP A   6      11.730  10.609  19.005  1.00  0.00           C  
ATOM     76  CG  ASP A   6      10.212  10.461  19.138  1.00  0.00           C  
ATOM     77  OD1 ASP A   6       9.621   9.735  18.338  1.00  0.00           O  
ATOM     78  OD2 ASP A   6       9.617  11.103  20.000  1.00  0.00           O  
ATOM     79  H   ASP A   6      14.167  10.687  18.280  1.00  0.00           H  
ATOM     80  HA  ASP A   6      11.713  10.995  16.889  1.00  0.00           H  
ATOM     81 1HB  ASP A   6      12.180   9.609  18.974  1.00  0.00           H  
ATOM     82 2HB  ASP A   6      12.114  11.099  19.903  1.00  0.00           H  
ATOM     83  N   GLU A   7      12.622  13.666  18.678  1.00  0.00           N  
ATOM     84  CA  GLU A   7      12.374  15.106  18.787  1.00  0.00           C  
ATOM     85  C   GLU A   7      12.509  15.797  17.423  1.00  0.00           C  
ATOM     86  O   GLU A   7      11.663  16.615  17.049  1.00  0.00           O  
ATOM     87  CB  GLU A   7      13.318  15.749  19.814  1.00  0.00           C  
ATOM     88  CG  GLU A   7      13.098  17.248  20.008  1.00  0.00           C  
ATOM     89  CD  GLU A   7      13.965  17.888  21.101  1.00  0.00           C  
ATOM     90  OE1 GLU A   7      14.194  17.270  22.107  1.00  0.00           O  
ATOM     91  OE2 GLU A   7      14.393  19.017  20.901  1.00  0.00           O  
ATOM     92  H   GLU A   7      13.376  13.248  19.226  1.00  0.00           H  
ATOM     93  HA  GLU A   7      11.351  15.249  19.136  1.00  0.00           H  
ATOM     94 1HB  GLU A   7      13.198  15.255  20.778  1.00  0.00           H  
ATOM     95 2HB  GLU A   7      14.351  15.598  19.501  1.00  0.00           H  
ATOM     96 1HG  GLU A   7      13.322  17.729  19.059  1.00  0.00           H  
ATOM     97 2HG  GLU A   7      12.047  17.423  20.233  1.00  0.00           H  
ATOM     98  N   TYR A   8      13.552  15.437  16.661  1.00  0.00           N  
ATOM     99  CA  TYR A   8      13.789  15.969  15.318  1.00  0.00           C  
ATOM    100  C   TYR A   8      12.573  15.736  14.441  1.00  0.00           C  
ATOM    101  O   TYR A   8      12.066  16.647  13.773  1.00  0.00           O  
ATOM    102  CB  TYR A   8      15.002  15.280  14.680  1.00  0.00           C  
ATOM    103  CG  TYR A   8      15.262  15.632  13.245  1.00  0.00           C  
ATOM    104  CD1 TYR A   8      15.962  16.772  12.906  1.00  0.00           C  
ATOM    105  CD2 TYR A   8      14.779  14.792  12.254  1.00  0.00           C  
ATOM    106  CE1 TYR A   8      16.190  17.062  11.573  1.00  0.00           C  
ATOM    107  CE2 TYR A   8      14.998  15.076  10.933  1.00  0.00           C  
ATOM    108  CZ  TYR A   8      15.704  16.206  10.586  1.00  0.00           C  
ATOM    109  OH  TYR A   8      15.931  16.496   9.259  1.00  0.00           O  
ATOM    110  H   TYR A   8      14.222  14.765  17.039  1.00  0.00           H  
ATOM    111  HA  TYR A   8      13.963  17.041  15.389  1.00  0.00           H  
ATOM    112 1HB  TYR A   8      15.894  15.515  15.258  1.00  0.00           H  
ATOM    113 2HB  TYR A   8      14.879  14.218  14.725  1.00  0.00           H  
ATOM    114  HD1 TYR A   8      16.337  17.436  13.684  1.00  0.00           H  
ATOM    115  HD2 TYR A   8      14.220  13.899  12.526  1.00  0.00           H  
ATOM    116  HE1 TYR A   8      16.746  17.958  11.298  1.00  0.00           H  
ATOM    117  HE2 TYR A   8      14.613  14.406  10.164  1.00  0.00           H  
ATOM    118  HH  TYR A   8      15.490  15.842   8.712  1.00  0.00           H  
ATOM    119  N   CYS A   9      12.105  14.500  14.443  1.00  0.00           N  
ATOM    120  CA  CYS A   9      10.973  14.115  13.625  1.00  0.00           C  
ATOM    121  C   CYS A   9       9.728  14.901  14.015  1.00  0.00           C  
ATOM    122  O   CYS A   9       8.950  15.312  13.159  1.00  0.00           O  
ATOM    123  CB  CYS A   9      10.723  12.623  13.763  1.00  0.00           C  
ATOM    124  SG  CYS A   9      12.020  11.602  13.030  1.00  0.00           S  
ATOM    125  H   CYS A   9      12.564  13.799  15.015  1.00  0.00           H  
ATOM    126  HA  CYS A   9      11.209  14.334  12.585  1.00  0.00           H  
ATOM    127 1HB  CYS A   9      10.646  12.363  14.819  1.00  0.00           H  
ATOM    128 2HB  CYS A   9       9.795  12.373  13.301  1.00  0.00           H  
ATOM    129  N   LYS A  10       9.535  15.181  15.300  1.00  0.00           N  
ATOM    130  CA  LYS A  10       8.377  15.989  15.649  1.00  0.00           C  
ATOM    131  C   LYS A  10       8.562  17.431  15.189  1.00  0.00           C  
ATOM    132  O   LYS A  10       7.697  17.994  14.515  1.00  0.00           O  
ATOM    133  CB  LYS A  10       8.113  15.945  17.153  1.00  0.00           C  
ATOM    134  CG  LYS A  10       7.595  14.603  17.666  1.00  0.00           C  
ATOM    135  CD  LYS A  10       7.270  14.660  19.150  1.00  0.00           C  
ATOM    136  CE  LYS A  10       6.619  13.367  19.605  1.00  0.00           C  
ATOM    137  NZ  LYS A  10       7.561  12.247  19.542  1.00  0.00           N  
ATOM    138  H   LYS A  10      10.164  14.813  16.018  1.00  0.00           H  
ATOM    139  HA  LYS A  10       7.506  15.610  15.135  1.00  0.00           H  
ATOM    140 1HB  LYS A  10       9.044  16.166  17.684  1.00  0.00           H  
ATOM    141 2HB  LYS A  10       7.390  16.715  17.417  1.00  0.00           H  
ATOM    142 1HG  LYS A  10       6.692  14.326  17.126  1.00  0.00           H  
ATOM    143 2HG  LYS A  10       8.348  13.830  17.494  1.00  0.00           H  
ATOM    144 1HD  LYS A  10       8.194  14.811  19.715  1.00  0.00           H  
ATOM    145 2HD  LYS A  10       6.596  15.490  19.349  1.00  0.00           H  
ATOM    146 1HE  LYS A  10       6.260  13.473  20.626  1.00  0.00           H  
ATOM    147 2HE  LYS A  10       5.775  13.147  18.948  1.00  0.00           H  
ATOM    148 1HZ  LYS A  10       7.134  11.386  19.824  1.00  0.00           H  
ATOM    149 2HZ  LYS A  10       7.896  12.144  18.596  1.00  0.00           H  
ATOM    150 3HZ  LYS A  10       8.378  12.398  20.147  1.00  0.00           H  
ATOM    151  N   LYS A  11       9.736  18.013  15.432  1.00  0.00           N  
ATOM    152  CA  LYS A  11       9.966  19.407  15.052  1.00  0.00           C  
ATOM    153  C   LYS A  11       9.848  19.652  13.555  1.00  0.00           C  
ATOM    154  O   LYS A  11       9.412  20.722  13.127  1.00  0.00           O  
ATOM    155  CB  LYS A  11      11.329  19.887  15.539  1.00  0.00           C  
ATOM    156  CG  LYS A  11      11.414  20.098  17.038  1.00  0.00           C  
ATOM    157  CD  LYS A  11      12.798  20.551  17.454  1.00  0.00           C  
ATOM    158  CE  LYS A  11      12.861  20.806  18.946  1.00  0.00           C  
ATOM    159  NZ  LYS A  11      14.243  21.129  19.398  1.00  0.00           N  
ATOM    160  H   LYS A  11      10.460  17.501  15.938  1.00  0.00           H  
ATOM    161  HA  LYS A  11       9.203  20.014  15.539  1.00  0.00           H  
ATOM    162 1HB  LYS A  11      12.085  19.144  15.265  1.00  0.00           H  
ATOM    163 2HB  LYS A  11      11.589  20.820  15.043  1.00  0.00           H  
ATOM    164 1HG  LYS A  11      10.683  20.845  17.345  1.00  0.00           H  
ATOM    165 2HG  LYS A  11      11.184  19.158  17.545  1.00  0.00           H  
ATOM    166 1HD  LYS A  11      13.519  19.769  17.203  1.00  0.00           H  
ATOM    167 2HD  LYS A  11      13.068  21.460  16.922  1.00  0.00           H  
ATOM    168 1HE  LYS A  11      12.205  21.634  19.201  1.00  0.00           H  
ATOM    169 2HE  LYS A  11      12.512  19.928  19.458  1.00  0.00           H  
ATOM    170 1HZ  LYS A  11      14.241  21.267  20.403  1.00  0.00           H  
ATOM    171 2HZ  LYS A  11      14.867  20.355  19.170  1.00  0.00           H  
ATOM    172 3HZ  LYS A  11      14.569  21.961  18.940  1.00  0.00           H  
ATOM    173  N   THR A  12      10.224  18.664  12.758  1.00  0.00           N  
ATOM    174  CA  THR A  12      10.181  18.795  11.318  1.00  0.00           C  
ATOM    175  C   THR A  12       8.881  18.284  10.665  1.00  0.00           C  
ATOM    176  O   THR A  12       8.746  18.371   9.442  1.00  0.00           O  
ATOM    177  CB  THR A  12      11.408  18.088  10.702  1.00  0.00           C  
ATOM    178  OG1 THR A  12      11.399  16.704  11.056  1.00  0.00           O  
ATOM    179  CG2 THR A  12      12.696  18.715  11.220  1.00  0.00           C  
ATOM    180  H   THR A  12      10.601  17.807  13.166  1.00  0.00           H  
ATOM    181  HA  THR A  12      10.266  19.855  11.081  1.00  0.00           H  
ATOM    182  HB  THR A  12      11.369  18.179   9.620  1.00  0.00           H  
ATOM    183  HG1 THR A  12      11.549  16.627  12.031  1.00  0.00           H  
ATOM    184 1HG2 THR A  12      13.544  18.208  10.776  1.00  0.00           H  
ATOM    185 2HG2 THR A  12      12.721  19.769  10.952  1.00  0.00           H  
ATOM    186 3HG2 THR A  12      12.742  18.616  12.303  1.00  0.00           H  
ATOM    187  N   LYS A  13       7.946  17.717  11.452  1.00  0.00           N  
ATOM    188  CA  LYS A  13       6.705  17.172  10.880  1.00  0.00           C  
ATOM    189  C   LYS A  13       5.398  17.723  11.479  1.00  0.00           C  
ATOM    190  O   LYS A  13       4.409  17.860  10.752  1.00  0.00           O  
ATOM    191  CB  LYS A  13       6.685  15.653  10.988  1.00  0.00           C  
ATOM    192  CG  LYS A  13       7.793  14.900  10.237  1.00  0.00           C  
ATOM    193  CD  LYS A  13       7.666  15.032   8.738  1.00  0.00           C  
ATOM    194  CE  LYS A  13       8.697  14.168   8.026  1.00  0.00           C  
ATOM    195  NZ  LYS A  13       8.616  14.315   6.539  1.00  0.00           N  
ATOM    196  H   LYS A  13       8.077  17.690  12.460  1.00  0.00           H  
ATOM    197  HA  LYS A  13       6.693  17.422   9.821  1.00  0.00           H  
ATOM    198 1HB  LYS A  13       6.737  15.372  12.031  1.00  0.00           H  
ATOM    199 2HB  LYS A  13       5.736  15.297  10.603  1.00  0.00           H  
ATOM    200 1HG  LYS A  13       8.773  15.263  10.556  1.00  0.00           H  
ATOM    201 2HG  LYS A  13       7.729  13.862  10.476  1.00  0.00           H  
ATOM    202 1HD  LYS A  13       6.666  14.718   8.435  1.00  0.00           H  
ATOM    203 2HD  LYS A  13       7.808  16.073   8.450  1.00  0.00           H  
ATOM    204 1HE  LYS A  13       9.694  14.456   8.361  1.00  0.00           H  
ATOM    205 2HE  LYS A  13       8.526  13.123   8.289  1.00  0.00           H  
ATOM    206 1HZ  LYS A  13       9.312  13.729   6.101  1.00  0.00           H  
ATOM    207 2HZ  LYS A  13       7.696  14.039   6.222  1.00  0.00           H  
ATOM    208 3HZ  LYS A  13       8.782  15.281   6.288  1.00  0.00           H  
ATOM    209  N   GLU A  14       5.369  17.992  12.791  1.00  0.00           N  
ATOM    210  CA  GLU A  14       4.148  18.440  13.467  1.00  0.00           C  
ATOM    211  C   GLU A  14       4.364  19.757  14.211  1.00  0.00           C  
ATOM    212  O   GLU A  14       4.018  20.820  13.694  1.00  0.00           O  
ATOM    213  OXT GLU A  14       4.594  19.722  15.420  1.00  0.00           O  
ATOM    214  CB  GLU A  14       3.603  17.370  14.439  1.00  0.00           C  
ATOM    215  CG  GLU A  14       3.045  16.092  13.771  1.00  0.00           C  
ATOM    216  CD  GLU A  14       2.433  15.077  14.768  1.00  0.00           C  
ATOM    217  OE1 GLU A  14       3.152  14.500  15.559  1.00  0.00           O  
ATOM    218  OE2 GLU A  14       1.237  14.866  14.704  1.00  0.00           O  
ATOM    219  H   GLU A  14       6.213  17.882  13.349  1.00  0.00           H  
ATOM    220  HA  GLU A  14       3.384  18.617  12.711  1.00  0.00           H  
ATOM    221 1HB  GLU A  14       4.404  17.060  15.115  1.00  0.00           H  
ATOM    222 2HB  GLU A  14       2.810  17.802  15.048  1.00  0.00           H  
ATOM    223 1HG  GLU A  14       2.270  16.389  13.068  1.00  0.00           H  
ATOM    224 2HG  GLU A  14       3.831  15.621  13.199  1.00  0.00           H  
TER                                                                             
ATOM    226  N   GLU B   1       0.436  12.242  13.526  1.00  0.00           N  
ATOM    227  CA  GLU B   1       1.232  11.693  14.627  1.00  0.00           C  
ATOM    228  C   GLU B   1       2.570  11.149  14.156  1.00  0.00           C  
ATOM    229  O   GLU B   1       2.610  10.198  13.370  1.00  0.00           O  
ATOM    230  CB  GLU B   1       0.464  10.575  15.347  1.00  0.00           C  
ATOM    231  CG  GLU B   1       1.210   9.962  16.544  1.00  0.00           C  
ATOM    232  CD  GLU B   1       0.430   8.868  17.254  1.00  0.00           C  
ATOM    233  OE1 GLU B   1      -0.704   8.642  16.904  1.00  0.00           O  
ATOM    234  OE2 GLU B   1       0.978   8.262  18.146  1.00  0.00           O  
ATOM    235 1H   GLU B   1      -0.273  12.855  13.903  1.00  0.00           H  
ATOM    236 2H   GLU B   1       1.023  12.770  12.897  1.00  0.00           H  
ATOM    237 3H   GLU B   1      -0.008  11.497  12.992  1.00  0.00           H  
ATOM    238  HA  GLU B   1       1.426  12.492  15.343  1.00  0.00           H  
ATOM    239 1HB  GLU B   1      -0.488  10.965  15.708  1.00  0.00           H  
ATOM    240 2HB  GLU B   1       0.242   9.774  14.638  1.00  0.00           H  
ATOM    241 1HG  GLU B   1       2.155   9.546  16.192  1.00  0.00           H  
ATOM    242 2HG  GLU B   1       1.442  10.756  17.254  1.00  0.00           H  
ATOM    243  N   PEN B   2       3.666  11.706  14.662  1.00  0.00           N  
ATOM    244  CA  PEN B   2       4.971  11.222  14.217  1.00  0.00           C  
ATOM    245  C   PEN B   2       5.865  10.741  15.356  1.00  0.00           C  
ATOM    246  O   PEN B   2       5.769  11.203  16.497  1.00  0.00           O  
ATOM    247  CB  PEN B   2       5.668  12.359  13.472  1.00  0.00           C  
ATOM    248  SG  PEN B   2       4.772  12.932  12.001  1.00  0.00           S  
ATOM    249  CG1 PEN B   2       5.867  13.530  14.404  1.00  0.00           C  
ATOM    250  CG2 PEN B   2       7.078  11.984  13.073  1.00  0.00           C  
ATOM    251  H   PEN B   2       3.593  12.517  15.281  1.00  0.00           H  
ATOM    252  HA  PEN B   2       4.824  10.396  13.529  1.00  0.00           H  
ATOM    253 1HG1 PEN B   2       5.642  14.461  13.887  1.00  0.00           H  
ATOM    254 2HG1 PEN B   2       5.213  13.424  15.269  1.00  0.00           H  
ATOM    255 3HG1 PEN B   2       6.903  13.538  14.736  1.00  0.00           H  
ATOM    256 1HG2 PEN B   2       7.458  12.719  12.371  1.00  0.00           H  
ATOM    257 2HG2 PEN B   2       7.711  11.983  13.959  1.00  0.00           H  
ATOM    258 3HG2 PEN B   2       7.081  10.997  12.616  1.00  0.00           H  
ATOM    259  N   THR B   3       6.760   9.828  14.967  1.00  0.00           N  
ATOM    260  CA  THR B   3       7.776   9.238  15.829  1.00  0.00           C  
ATOM    261  C   THR B   3       9.062   8.942  15.040  1.00  0.00           C  
ATOM    262  O   THR B   3       9.026   8.751  13.819  1.00  0.00           O  
ATOM    263  CB  THR B   3       7.256   7.942  16.457  1.00  0.00           C  
ATOM    264  OG1 THR B   3       8.195   7.472  17.435  1.00  0.00           O  
ATOM    265  CG2 THR B   3       7.073   6.885  15.368  1.00  0.00           C  
ATOM    266  H   THR B   3       6.700   9.502  14.001  1.00  0.00           H  
ATOM    267  HA  THR B   3       8.012   9.947  16.619  1.00  0.00           H  
ATOM    268  HB  THR B   3       6.303   8.140  16.946  1.00  0.00           H  
ATOM    269  HG1 THR B   3       8.650   8.255  17.851  1.00  0.00           H  
ATOM    270 1HG2 THR B   3       6.701   5.963  15.811  1.00  0.00           H  
ATOM    271 2HG2 THR B   3       6.357   7.251  14.625  1.00  0.00           H  
ATOM    272 3HG2 THR B   3       8.033   6.695  14.885  1.00  0.00           H  
ATOM    273  N   GLY B   4      10.203   8.874  15.733  1.00  0.00           N  
ATOM    274  CA  GLY B   4      11.461   8.560  15.039  1.00  0.00           C  
ATOM    275  C   GLY B   4      12.471   7.708  15.805  1.00  0.00           C  
ATOM    276  O   GLY B   4      12.373   7.515  17.018  1.00  0.00           O  
ATOM    277  H   GLY B   4      10.177   9.057  16.739  1.00  0.00           H  
ATOM    278 1HA  GLY B   4      11.228   8.063  14.101  1.00  0.00           H  
ATOM    279 2HA  GLY B   4      11.950   9.487  14.776  1.00  0.00           H  
ATOM    280  N   HIS B   5      13.452   7.195  15.058  1.00  0.00           N  
ATOM    281  CA  HIS B   5      14.538   6.372  15.604  1.00  0.00           C  
ATOM    282  C   HIS B   5      15.786   6.422  14.728  1.00  0.00           C  
ATOM    283  O   HIS B   5      15.735   6.821  13.561  1.00  0.00           O  
ATOM    284  CB  HIS B   5      14.102   4.911  15.737  1.00  0.00           C  
ATOM    285  CG  HIS B   5      13.819   4.254  14.414  1.00  0.00           C  
ATOM    286  ND1 HIS B   5      14.801   3.651  13.644  1.00  0.00           N  
ATOM    287  CD2 HIS B   5      12.668   4.126  13.729  1.00  0.00           C  
ATOM    288  CE1 HIS B   5      14.256   3.182  12.535  1.00  0.00           C  
ATOM    289  NE2 HIS B   5      12.950   3.457  12.556  1.00  0.00           N  
ATOM    290  H   HIS B   5      13.431   7.410  14.059  1.00  0.00           H  
ATOM    291  HA  HIS B   5      14.820   6.739  16.593  1.00  0.00           H  
ATOM    292 1HB  HIS B   5      14.890   4.344  16.241  1.00  0.00           H  
ATOM    293 2HB  HIS B   5      13.207   4.851  16.353  1.00  0.00           H  
ATOM    294  HD1 HIS B   5      15.782   3.485  13.905  1.00  0.00           H  
ATOM    295  HD2 HIS B   5      11.653   4.449  13.949  1.00  0.00           H  
ATOM    296  HE1 HIS B   5      14.868   2.670  11.791  1.00  0.00           H  
ATOM    297  N   ILE B   6      16.902   5.973  15.270  1.00  0.00           N  
ATOM    298  CA  ILE B   6      18.124   5.908  14.484  1.00  0.00           C  
ATOM    299  C   ILE B   6      18.156   4.708  13.549  1.00  0.00           C  
ATOM    300  O   ILE B   6      17.742   3.600  13.914  1.00  0.00           O  
ATOM    301  CB  ILE B   6      19.367   5.881  15.382  1.00  0.00           C  
ATOM    302  CG1 ILE B   6      19.379   7.113  16.213  1.00  0.00           C  
ATOM    303  CG2 ILE B   6      20.673   5.772  14.547  1.00  0.00           C  
ATOM    304  CD1 ILE B   6      19.409   8.381  15.419  1.00  0.00           C  
ATOM    305  H   ILE B   6      16.920   5.674  16.255  1.00  0.00           H  
ATOM    306  HA  ILE B   6      18.175   6.806  13.876  1.00  0.00           H  
ATOM    307  HB  ILE B   6      19.296   5.033  16.065  1.00  0.00           H  
ATOM    308 1HG1 ILE B   6      18.494   7.118  16.835  1.00  0.00           H  
ATOM    309 2HG1 ILE B   6      20.239   7.067  16.847  1.00  0.00           H  
ATOM    310 1HG2 ILE B   6      21.527   5.760  15.217  1.00  0.00           H  
ATOM    311 2HG2 ILE B   6      20.674   4.856  13.963  1.00  0.00           H  
ATOM    312 3HG2 ILE B   6      20.758   6.624  13.873  1.00  0.00           H  
ATOM    313 1HD1 ILE B   6      19.416   9.237  16.093  1.00  0.00           H  
ATOM    314 2HD1 ILE B   6      20.301   8.404  14.791  1.00  0.00           H  
ATOM    315 3HD1 ILE B   6      18.523   8.420  14.786  1.00  0.00           H  
ATOM    316  N   GLU B   7      18.586   4.960  12.322  1.00  0.00           N  
ATOM    317  CA  GLU B   7      18.758   3.916  11.327  1.00  0.00           C  
ATOM    318  C   GLU B   7      20.101   4.152  10.660  1.00  0.00           C  
ATOM    319  O   GLU B   7      20.360   5.224  10.108  1.00  0.00           O  
ATOM    320  CB  GLU B   7      17.638   3.941  10.287  1.00  0.00           C  
ATOM    321  CG  GLU B   7      17.709   2.802   9.259  1.00  0.00           C  
ATOM    322  CD  GLU B   7      16.554   2.777   8.277  1.00  0.00           C  
ATOM    323  OE1 GLU B   7      15.713   3.643   8.344  1.00  0.00           O  
ATOM    324  OE2 GLU B   7      16.515   1.883   7.465  1.00  0.00           O  
ATOM    325  H   GLU B   7      18.866   5.917  12.112  1.00  0.00           H  
ATOM    326  HA  GLU B   7      18.777   2.945  11.819  1.00  0.00           H  
ATOM    327 1HB  GLU B   7      16.674   3.909  10.784  1.00  0.00           H  
ATOM    328 2HB  GLU B   7      17.692   4.880   9.740  1.00  0.00           H  
ATOM    329 1HG  GLU B   7      18.639   2.897   8.699  1.00  0.00           H  
ATOM    330 2HG  GLU B   7      17.741   1.855   9.796  1.00  0.00           H  
ATOM    331  N   GLY B   8      20.966   3.156  10.690  1.00  0.00           N  
ATOM    332  CA  GLY B   8      22.285   3.378  10.142  1.00  0.00           C  
ATOM    333  C   GLY B   8      22.898   4.558  10.920  1.00  0.00           C  
ATOM    334  O   GLY B   8      22.817   4.568  12.146  1.00  0.00           O  
ATOM    335  H   GLY B   8      20.721   2.275  11.121  1.00  0.00           H  
ATOM    336 1HA  GLY B   8      22.897   2.484  10.271  1.00  0.00           H  
ATOM    337 2HA  GLY B   8      22.196   3.568   9.079  1.00  0.00           H  
ATOM    338  N   PRO B   9      23.504   5.553  10.245  1.00  0.00           N  
ATOM    339  CA  PRO B   9      24.108   6.753  10.805  1.00  0.00           C  
ATOM    340  C   PRO B   9      23.166   7.954  10.959  1.00  0.00           C  
ATOM    341  O   PRO B   9      23.632   9.055  11.259  1.00  0.00           O  
ATOM    342  CB  PRO B   9      25.175   7.062   9.757  1.00  0.00           C  
ATOM    343  CG  PRO B   9      24.514   6.675   8.449  1.00  0.00           C  
ATOM    344  CD  PRO B   9      23.661   5.454   8.778  1.00  0.00           C  
ATOM    345  HA  PRO B   9      24.568   6.503  11.772  1.00  0.00           H  
ATOM    346 1HB  PRO B   9      25.445   8.128   9.801  1.00  0.00           H  
ATOM    347 2HB  PRO B   9      26.090   6.489   9.966  1.00  0.00           H  
ATOM    348 1HG  PRO B   9      23.905   7.516   8.079  1.00  0.00           H  
ATOM    349 2HG  PRO B   9      25.275   6.472   7.681  1.00  0.00           H  
ATOM    350 1HD  PRO B   9      22.683   5.560   8.276  1.00  0.00           H  
ATOM    351 2HD  PRO B   9      24.194   4.534   8.494  1.00  0.00           H  
ATOM    352  N   THR B  10      21.872   7.780  10.687  1.00  0.00           N  
ATOM    353  CA  THR B  10      20.979   8.930  10.598  1.00  0.00           C  
ATOM    354  C   THR B  10      19.630   8.728  11.295  1.00  0.00           C  
ATOM    355  O   THR B  10      19.440   7.777  12.052  1.00  0.00           O  
ATOM    356  CB  THR B  10      20.775   9.294   9.109  1.00  0.00           C  
ATOM    357  OG1 THR B  10      20.107  10.562   9.002  1.00  0.00           O  
ATOM    358  CG2 THR B  10      19.953   8.214   8.422  1.00  0.00           C  
ATOM    359  H   THR B  10      21.495   6.852  10.486  1.00  0.00           H  
ATOM    360  HA  THR B  10      21.466   9.776  11.083  1.00  0.00           H  
ATOM    361  HB  THR B  10      21.748   9.367   8.621  1.00  0.00           H  
ATOM    362  HG1 THR B  10      20.008  10.792   8.071  1.00  0.00           H  
ATOM    363 1HG2 THR B  10      19.821   8.468   7.373  1.00  0.00           H  
ATOM    364 2HG2 THR B  10      20.477   7.260   8.502  1.00  0.00           H  
ATOM    365 3HG2 THR B  10      18.975   8.122   8.893  1.00  0.00           H  
ATOM    366  N   PEN B  11      18.746   9.703  11.108  1.00  0.00           N  
ATOM    367  CA  PEN B  11      17.435   9.734  11.736  1.00  0.00           C  
ATOM    368  C   PEN B  11      16.305   9.415  10.760  1.00  0.00           C  
ATOM    369  O   PEN B  11      16.160  10.062   9.716  1.00  0.00           O  
ATOM    370  CB  PEN B  11      17.215  11.135  12.321  1.00  0.00           C  
ATOM    371  SG  PEN B  11      15.619  11.445  13.098  1.00  0.00           S  
ATOM    372  CG1 PEN B  11      18.294  11.502  13.325  1.00  0.00           C  
ATOM    373  CG2 PEN B  11      17.321  12.156  11.202  1.00  0.00           C  
ATOM    374  H   PEN B  11      19.011  10.425  10.457  1.00  0.00           H  
ATOM    375  HA  PEN B  11      17.420   8.999  12.540  1.00  0.00           H  
ATOM    376 1HG1 PEN B  11      17.896  12.222  14.039  1.00  0.00           H  
ATOM    377 2HG1 PEN B  11      18.618  10.610  13.851  1.00  0.00           H  
ATOM    378 3HG1 PEN B  11      19.141  11.942  12.801  1.00  0.00           H  
ATOM    379 1HG2 PEN B  11      17.555  13.133  11.623  1.00  0.00           H  
ATOM    380 2HG2 PEN B  11      18.108  11.859  10.509  1.00  0.00           H  
ATOM    381 3HG2 PEN B  11      16.370  12.209  10.672  1.00  0.00           H  
ATOM    382  N   THR B  12      15.505   8.423  11.137  1.00  0.00           N  
ATOM    383  CA  THR B  12      14.351   7.992  10.371  1.00  0.00           C  
ATOM    384  C   THR B  12      13.056   8.325  11.072  1.00  0.00           C  
ATOM    385  O   THR B  12      12.867   8.036  12.261  1.00  0.00           O  
ATOM    386  CB  THR B  12      14.409   6.490  10.062  1.00  0.00           C  
ATOM    387  OG1 THR B  12      15.552   6.233   9.247  1.00  0.00           O  
ATOM    388  CG2 THR B  12      13.138   6.023   9.356  1.00  0.00           C  
ATOM    389  H   THR B  12      15.697   7.937  12.016  1.00  0.00           H  
ATOM    390  HA  THR B  12      14.357   8.525   9.422  1.00  0.00           H  
ATOM    391  HB  THR B  12      14.522   5.937  11.000  1.00  0.00           H  
ATOM    392  HG1 THR B  12      15.601   5.272   9.033  1.00  0.00           H  
ATOM    393 1HG2 THR B  12      13.216   4.953   9.156  1.00  0.00           H  
ATOM    394 2HG2 THR B  12      12.276   6.205   9.992  1.00  0.00           H  
ATOM    395 3HG2 THR B  12      13.017   6.560   8.420  1.00  0.00           H  
ATOM    396  N   PEN B  13      12.142   8.888  10.301  1.00  0.00           N  
ATOM    397  CA  PEN B  13      10.868   9.297  10.826  1.00  0.00           C  
ATOM    398  C   PEN B  13       9.727   8.516  10.201  1.00  0.00           C  
ATOM    399  O   PEN B  13       9.788   8.142   9.026  1.00  0.00           O  
ATOM    400  CB  PEN B  13      10.709  10.760  10.402  1.00  0.00           C  
ATOM    401  SG  PEN B  13      11.959  11.914  11.028  1.00  0.00           S  
ATOM    402  CG1 PEN B  13      10.742  10.855   8.890  1.00  0.00           C  
ATOM    403  CG2 PEN B  13       9.360  11.276  10.816  1.00  0.00           C  
ATOM    404  H   PEN B  13      12.360   9.066   9.331  1.00  0.00           H  
ATOM    405  HA  PEN B  13      10.837   9.196  11.908  1.00  0.00           H  
ATOM    406 1HG1 PEN B  13      11.020  11.866   8.597  1.00  0.00           H  
ATOM    407 2HG1 PEN B  13      11.474  10.149   8.497  1.00  0.00           H  
ATOM    408 3HG1 PEN B  13       9.756  10.617   8.491  1.00  0.00           H  
ATOM    409 1HG2 PEN B  13       9.409  12.355  10.933  1.00  0.00           H  
ATOM    410 2HG2 PEN B  13       8.610  11.018  10.070  1.00  0.00           H  
ATOM    411 3HG2 PEN B  13       9.112  10.814  11.762  1.00  0.00           H  
ATOM    412  N   HIS B  14       8.685   8.322  11.002  1.00  0.00           N  
ATOM    413  CA  HIS B  14       7.488   7.620  10.592  1.00  0.00           C  
ATOM    414  C   HIS B  14       6.254   8.384  11.049  1.00  0.00           C  
ATOM    415  O   HIS B  14       6.120   8.710  12.232  1.00  0.00           O  
ATOM    416  CB  HIS B  14       7.439   6.251  11.263  1.00  0.00           C  
ATOM    417  CG  HIS B  14       8.625   5.400  11.030  1.00  0.00           C  
ATOM    418  ND1 HIS B  14       8.793   4.621   9.903  1.00  0.00           N  
ATOM    419  CD2 HIS B  14       9.710   5.198  11.798  1.00  0.00           C  
ATOM    420  CE1 HIS B  14       9.942   3.967   9.998  1.00  0.00           C  
ATOM    421  NE2 HIS B  14      10.512   4.297  11.143  1.00  0.00           N  
ATOM    422  H   HIS B  14       8.748   8.648  11.965  1.00  0.00           H  
ATOM    423  HA  HIS B  14       7.458   7.512   9.509  1.00  0.00           H  
ATOM    424 1HB  HIS B  14       7.337   6.391  12.338  1.00  0.00           H  
ATOM    425 2HB  HIS B  14       6.558   5.713  10.920  1.00  0.00           H  
ATOM    426  HD2 HIS B  14       9.905   5.661  12.767  1.00  0.00           H  
ATOM    427  HE1 HIS B  14      10.347   3.273   9.264  1.00  0.00           H  
ATOM    428  HE2 HIS B  14      11.410   3.952  11.514  1.00  0.00           H  
ATOM    429  N   CYS B  15       5.332   8.659  10.130  1.00  0.00           N  
ATOM    430  CA  CYS B  15       4.124   9.383  10.518  1.00  0.00           C  
ATOM    431  C   CYS B  15       2.839   8.638  10.177  1.00  0.00           C  
ATOM    432  O   CYS B  15       2.779   7.915   9.177  1.00  0.00           O  
ATOM    433  CB  CYS B  15       4.102  10.764   9.871  1.00  0.00           C  
ATOM    434  SG  CYS B  15       5.485  11.838  10.371  1.00  0.00           S  
ATOM    435  H   CYS B  15       5.470   8.374   9.170  1.00  0.00           H  
ATOM    436  HA  CYS B  15       4.140   9.522  11.590  1.00  0.00           H  
ATOM    437 1HB  CYS B  15       4.124  10.661   8.789  1.00  0.00           H  
ATOM    438 2HB  CYS B  15       3.167  11.264  10.133  1.00  0.00           H  
ATOM    439  N   LYS B  16       1.815   8.858  11.001  1.00  0.00           N  
ATOM    440  CA  LYS B  16       0.481   8.309  10.805  1.00  0.00           C  
ATOM    441  C   LYS B  16      -0.585   9.412  10.751  1.00  0.00           C  
ATOM    442  O   LYS B  16      -0.592  10.347  11.563  1.00  0.00           O  
ATOM    443  OXT LYS B  16      -1.365   9.434   9.801  1.00  0.00           O  
ATOM    444  CB  LYS B  16       0.153   7.303  11.913  1.00  0.00           C  
ATOM    445  CG  LYS B  16       1.044   6.057  11.920  1.00  0.00           C  
ATOM    446  CD  LYS B  16       0.630   5.081  13.016  1.00  0.00           C  
ATOM    447  CE  LYS B  16       1.525   3.846  13.027  1.00  0.00           C  
ATOM    448  NZ  LYS B  16       1.128   2.882  14.092  1.00  0.00           N  
ATOM    449  H   LYS B  16       1.993   9.428  11.823  1.00  0.00           H  
ATOM    450  HA  LYS B  16       0.461   7.784   9.849  1.00  0.00           H  
ATOM    451 1HB  LYS B  16       0.256   7.789  12.888  1.00  0.00           H  
ATOM    452 2HB  LYS B  16      -0.881   6.977  11.817  1.00  0.00           H  
ATOM    453 1HG  LYS B  16       0.982   5.559  10.951  1.00  0.00           H  
ATOM    454 2HG  LYS B  16       2.080   6.353  12.089  1.00  0.00           H  
ATOM    455 1HD  LYS B  16       0.694   5.580  13.988  1.00  0.00           H  
ATOM    456 2HD  LYS B  16      -0.402   4.770  12.854  1.00  0.00           H  
ATOM    457 1HE  LYS B  16       1.460   3.350  12.060  1.00  0.00           H  
ATOM    458 2HE  LYS B  16       2.556   4.154  13.197  1.00  0.00           H  
ATOM    459 1HZ  LYS B  16       1.743   2.081  14.067  1.00  0.00           H  
ATOM    460 2HZ  LYS B  16       1.197   3.331  14.995  1.00  0.00           H  
ATOM    461 3HZ  LYS B  16       0.177   2.582  13.937  1.00  0.00           H  
TER                                                                             
CONECT   66  371                                                                
CONECT  124  401                                                                
CONECT  228  243                                                                
CONECT  243  228  244  251                                                      
CONECT  244  243  245  247  252                                                 
CONECT  245  244  246  259                                                      
CONECT  246  245                                                                
CONECT  247  244  248  249  250                                                 
CONECT  248  247  434                                                           
CONECT  249  247  253  254  255                                                 
CONECT  250  247  256  257  258                                                 
CONECT  251  243                                                                
CONECT  252  244                                                                
CONECT  253  249                                                                
CONECT  254  249                                                                
CONECT  255  249                                                                
CONECT  256  250                                                                
CONECT  257  250                                                                
CONECT  258  250                                                                
CONECT  259  245                                                                
CONECT  354  366                                                                
CONECT  366  354  367  374                                                      
CONECT  367  366  368  370  375                                                 
CONECT  368  367  369  382                                                      
CONECT  369  368                                                                
CONECT  370  367  371  372  373                                                 
CONECT  371   66  370                                                           
CONECT  372  370  376  377  378                                                 
CONECT  373  370  379  380  381                                                 
CONECT  374  366                                                                
CONECT  375  367                                                                
CONECT  376  372                                                                
CONECT  377  372                                                                
CONECT  378  372                                                                
CONECT  379  373                                                                
CONECT  380  373                                                                
CONECT  381  373                                                                
CONECT  382  368                                                                
CONECT  384  396                                                                
CONECT  396  384  397  404                                                      
CONECT  397  396  398  400  405                                                 
CONECT  398  397  399  412                                                      
CONECT  399  398                                                                
CONECT  400  397  401  402  403                                                 
CONECT  401  124  400                                                           
CONECT  402  400  406  407  408                                                 
CONECT  403  400  409  410  411                                                 
CONECT  404  396                                                                
CONECT  405  397                                                                
CONECT  406  402                                                                
CONECT  407  402                                                                
CONECT  408  402                                                                
CONECT  409  403                                                                
CONECT  410  403                                                                
CONECT  411  403                                                                
CONECT  412  398                                                                
CONECT  434  248                                                                
# All scores below are weighted scores, not raw scores.
#BEGIN_POSE_ENERGIES_TABLE 1kv0_designed_and_looped_and_relaxed1.pdb
label fa_atr fa_rep fa_sol fa_intra_rep fa_intra_sol_xover4 lk_ball_wtd fa_elec hbond_sr_bb hbond_lr_bb hbond_bb_sc hbond_sc dslf_fa13 omega fa_dun p_aa_pp yhh_planarity ref rama_prepro cart_bonded total
weights 1 0.55 1 0.005 1 1 1 1 1 1 1 1.25 0.4 0.7 0.6 0.625 1 0.45 0.5 NA
pose -153.083 15.9236 114.97 0.36023 6.35386 -4.57341 -81.8984 -13.4162 -7.18994 -5.9315 -5.86477 -3.40243 1.02026 36.459 -5.52858 0.00194 -6.44483 1.49174 12.0147 -98.7377
ASP:NtermProteinFull_1 -2.87747 0.20734 2.74391 0.00277 0.35239 -0.51722 -1.1759 0 0 0 0 0 0.14968 1.59544 0 0 -2.14574 0 0.29508 -1.36973
ASP_2 -4.44996 0.34357 4.87066 0.00269 0.28024 -0.19108 -3.25001 0 0 -0.75781 0 0 0.12182 2.03542 -0.21786 0 -2.14574 -0.12719 0.43622 -3.04903
LYS_3 -3.58378 0.21162 4.90176 0.01148 0.28395 -0.00565 -3.33116 0 0 0 -0.74702 0 -0.05057 2.59292 -0.03423 0 -0.71458 -0.41023 0.27862 -0.59687
ASP_4 -4.89562 0.48104 6.48757 0.00402 0.29613 -0.25774 -4.54709 0 0 0 -0.74702 0 0.41091 1.92597 -0.08069 0 -2.14574 -0.34312 0.32902 -3.08235
CYS:disulfide_5 -9.10762 0.87308 4.69949 0.00291 0.04755 -0.25213 -1.26853 0 0 0 0 -0.38151 -0.00814 1.03282 0.25937 0 3.25479 0.1885 0.2753 -0.38411
ASP_6 -6.91596 0.72259 9.01822 0.00224 0.56737 0.01734 -8.77056 0 0 -1.01324 -0.41672 0 0.09135 2.86276 0.26671 0 -2.14574 0.22389 0.26714 -5.2226
GLU_7 -5.39848 0.45952 6.56189 0.00674 0.30126 -0.21482 -3.80128 0 0 0 0 0 0.08088 3.31365 -0.13441 0 -2.72453 -0.19888 0.30452 -1.44394
TYR_8 -7.56068 0.56712 4.33451 0.02369 0.26975 0.0194 -3.01537 0 0 0 0 0 -0.01064 1.38043 -0.43792 0.00194 0.58223 -0.12609 0.20066 -3.77097
CYS:disulfide_9 -9.24076 1.10365 4.60009 0.00232 0.01186 -0.33655 -1.373 0 0 0 0 -0.73884 0.12556 0.13427 0.27435 0 3.25479 0.08206 0.32031 -1.77988
LYS_10 -6.29613 0.86598 7.55746 0.00924 0.21379 -0.45203 -6.14223 0 0 0 0 0 -0.02577 2.28966 -0.02796 0 -0.71458 -0.00073 0.44531 -2.27799
LYS_11 -4.00882 0.34267 4.79673 0.00782 0.12591 -0.21716 -3.14639 0 0 0 0 0 -0.06241 0.95089 -0.06417 0 -0.71458 -0.31254 0.36088 -1.94117
THR_12 -4.14773 0.26796 3.54776 0.00718 0.06955 -0.11439 -1.85736 0 0 0 0 0 -0.04532 0.01339 -0.27908 0 1.15175 -0.52719 0.34096 -1.57253
LYS_13 -5.5098 0.59651 3.01685 0.01062 0.28229 -0.16351 -1.15551 0 0 0 0 0 -0.01198 1.22026 -0.21824 0 -0.71458 0.05031 0.48365 -2.11314
GLU:CtermProteinFull_14 -3.59856 0.35966 4.69142 0.00451 0.28608 -0.46115 -3.34217 0 0 -0.3882 0 0 0 3.47969 0 0 -2.72453 0.29965 0.4793 -0.91431
GLU:NtermProteinFull_15 -3.36588 0.27796 4.67078 0.00827 0.42811 -0.00442 -5.39735 0 0 0 0 0 -0.02858 2.48234 0 0 -2.72453 0 0.15547 -3.49783
PEN:disulfide_16 -8.55934 2.05496 2.3838 0.04347 0.08128 -0.58844 -1.66649 0 0 -0.3882 0 -0.58087 0.04189 0.02457 -0.36142 0 0 -0.12571 0.55666 -7.08382
THR_17 -4.4834 0.50472 3.29805 0.01586 0.08232 0.16827 -3.58808 0 0 0 -0.41672 0 0.00826 0.37027 -0.06931 0 1.15175 -0.19919 0.47356 -2.68364
GLY_18 -4.15227 0.38644 2.37317 2e-05 0 -0.048 -1.57769 0 0 -1.01324 0 0 0.01022 0 -1.12724 0 0.79816 0.43594 0.45601 -3.45847
HIS_D_19 -6.67394 0.35904 5.32629 0.00748 1.02227 0.24335 -3.52379 0 0 -0.39451 -1.09593 0 -0.00713 1.41627 -0.31406 0 -0.30065 0.46358 0.34487 -3.12685
ILE_20 -6.65594 0.64742 2.94103 0.05063 0.07912 -0.32349 -2.71689 0 0 -1.15232 0 0 0.00497 0.89509 -0.36168 0 2.30374 -0.2342 0.33109 -4.19143
GLU_21 -4.23817 0.2916 4.0447 0.00615 0.30621 0.15105 -2.64827 0 0 0 -0.67272 0 0.02586 2.54924 0.12567 0 -2.72453 0.06527 0.42024 -2.2977
GLY_22 -1.39074 0.36119 1.20514 8e-05 0 -0.23803 0.29181 0 0 0 0 0 0.01242 0 -0.93655 0 0.79816 0.9207 0.87438 1.89857
PRO_23 -1.67526 0.30285 0.62376 0.0044 0.06535 -0.04819 0.20517 0 0 0 0 0 0.17208 0.04065 0.31296 0 -1.64321 0.88171 0.9724 0.21467
THR_24 -4.3651 0.30821 2.95021 0.01061 0.0575 -0.06033 -2.49168 0 0 -0.41199 0 0 0.01367 0.50773 -0.68991 0 1.15175 0.33933 0.49771 -2.18229
PEN:disulfide_25 -6.17053 0.5971 0.83498 0.03919 0.10024 -0.26816 -1.17126 0 0 -0.41199 0 -0.38151 0.01954 0.03205 -0.65883 0 0 -0.05985 0.33618 -7.16285
THR_26 -6.07234 0.3153 4.59731 0.01056 0.05563 -0.09708 -3.64014 0 0 0 -0.67272 0 -0.00595 0.10136 -0.19072 0 1.15175 -0.14413 0.23614 -4.35502
PEN:disulfide_27 -6.73185 1.08291 0.73631 0.05071 0.08816 -0.51823 -1.35533 0 0 0 0 -0.73884 0.00572 0.26121 -0.3919 0 0 0.01411 0.43078 -7.06624
HIS_28 -5.59048 0.4856 3.39573 0.00539 0.43226 0.17799 -2.72348 0 0 0 -1.09593 0 -0.01939 1.63362 -0.26203 0 -0.30065 0.0441 0.47213 -3.34513
CYS:disulfide_29 -3.58894 0.50711 1.03014 0.00211 0.01033 -0.24014 -0.89658 0 0 0 0 -0.58087 0.00129 0.13127 0.09056 0 3.25479 0.18101 0.45916 0.36122
LYS:CtermProteinFull_30 -1.77759 0.03885 2.73043 0.00708 0.15694 0.26713 -2.82175 0 0 0 0 0 0 1.18573 0 0 -0.71458 0.11061 0.18098 -0.63617
#END_POSE_ENERGIES_TABLE 1kv0_designed_and_looped_and_relaxed1.pdb
