# Supplementary material for: De novo design and directed folding of disulfide-bridged peptide heterodimers
Source: Nat Commun. 2022 Mar 22;13:1539. doi: 10.1038/s41467-022-29210-x (PMC8941120; doi:10.1038/s41467-022-29210-x)
Supplement: Supplementary file 5 — Supplementary Software [file 41467_2022_29210_MOESM5_ESM.zip]

Archive with 7 entries (7 files):
- DSP.params
- Design_Step2.xml
- HBNet_Step1.xml
- input.pdb
- output.pdb
- run.py
- DSC.params
