# Supplementary material for: De novo design and directed folding of disulfide-bridged peptide heterodimers
Source: Nat Commun. 2022 Mar 22;13:1539. doi: 10.1038/s41467-022-29210-x (PMC8941120; doi:10.1038/s41467-022-29210-x)
Supplement: Supplementary file 5 — Supplementary Software [file 41467_2022_29210_MOESM5_ESM.zip › DSP.params]

# Disulfide-Penicillamine
# [CH3]C(=O)[NH][C@H](C(=O)[NH][CH3])C(C)(C)[S:1][S:2][C:3]
NAME DSP
IO_STRING DSP X
TYPE POLYMER
AA UNK
ATOM  N   Nbb   N   -0.604
ATOM  CA  CAbb  C    0.090
ATOM  C   CObb  C    0.688
ATOM  O   OCbb  O   -0.688
ATOM  HA  Hapo  H    0.115
ATOM  H   HNbb  H    0.398
ATOM  CB  CS    C    0.050
ATOM  C0  CS3   C   -0.047
ATOM  C1  CS3   C   -0.047
ATOM  S2  Ssl   X   -0.084
ATOM  H0  HC    H    0.025
ATOM  H1  HC    H    0.025
ATOM  H2  HC    H    0.025
ATOM  H3  HC    H    0.025
ATOM  H4  HC    H    0.025
ATOM  H5  HC    H    0.025
LOWER_CONNECT N
UPPER_CONNECT C
CONNECT S2
BOND H0 C0
BOND H2 C0
BOND C1 H5
BOND O C
BOND CA C
BOND C1 H3
BOND CA CB
BOND H1 C0
BOND CB C0
BOND CA N
BOND CA HA
BOND C1 H4
BOND CB S2
BOND N H
BOND CB C1
PROPERTIES PROTEIN ALPHA_AA L_AA
NBR_ATOM CB
NBR_RADIUS 8.0
FIRST_SIDECHAIN_ATOM CB
ACT_COORD_ATOMS CB END
CHI   1    N   CA   CB   S2
PROTON_CHI 1 SAMPLES 3 60 180 270 EXTRA 0
ICOOR_INTERNAL    N      0.000000    0.000000    0.000000   N     CA    C
ICOOR_INTERNAL    CA     0.000000  180.000000    1.458001   N     CA    C
ICOOR_INTERNAL    C      0.000000   68.800003    1.523258   CA    N     C
ICOOR_INTERNAL  UPPER  149.999985   63.800007    1.328685   C     CA    N
ICOOR_INTERNAL    O   -180.000000   59.200005    1.231015   C     CA  UPPER
ICOOR_INTERNAL    HA   119.000000   71.900000    1.090078   CA    N     C
ICOOR_INTERNAL  LOWER -150.000000   58.300003    1.328685   N     CA    C
ICOOR_INTERNAL    H   -180.000000   60.849998    1.010000   N     CA  LOWER
ICOOR_INTERNAL    CB  -127.842947   68.860738    1.465087   CA    N     C
ICOOR_INTERNAL    C0    61.185236   65.946751    1.520800   CB    CA    N
ICOOR_INTERNAL    S2  -115.668796   72.030457    1.832357   CB    CA    C0
ICOOR_INTERNAL    CONN3   67.567223   77.000000    2.050000   S2    CB    CA
ICOOR_INTERNAL    H0   101.744087   69.767927    1.124154   C0    CB    CA
ICOOR_INTERNAL    H1   114.496940   69.931106    1.131638   C0    CB    H0
ICOOR_INTERNAL    H2  -126.169104   66.043021    1.091197   C0    CB    H0
ICOOR_INTERNAL    C1   126.550531   65.550471    1.514871   CB    CA    C0
ICOOR_INTERNAL    H3  -119.617744   67.998588    1.108313   C1    CB    CA
ICOOR_INTERNAL    H4  -118.084396   68.031891    1.111272   C1    CB    H3
ICOOR_INTERNAL    H5   126.335112   67.918845    1.133264   C1    CB    H3
