# Supplementary material for: De novo design and directed folding of disulfide-bridged peptide heterodimers
Source: Nat Commun. 2022 Mar 22;13:1539. doi: 10.1038/s41467-022-29210-x (PMC8941120; doi:10.1038/s41467-022-29210-x)
Supplement: Supplementary file 5 — Supplementary Software [file 41467_2022_29210_MOESM5_ESM.zip › Design_Step2.xml]

<ROSETTASCRIPTS>
  <SCOREFXNS>
    <ScoreFunction name="soft_cst" weights="/home/sherrb3/weights/beta_soft_rep_cst.wts"/>

    <ScoreFunction name="hard" weights="beta_genpot"/>
    <ScoreFunction name="hard_cart" weights="beta_genpot_cart"/>
    <ScoreFunction name="hard_cst" weights="beta_genpot_cst"/>

    <ScoreFunction name="beta_aa_comp" weights="beta_genpot_cst" > //scorefunction for AAcomp
    <Reweight scoretype="aa_composition" weight="1.0" />
    </ScoreFunction>

    <ScoreFunction name="up_ele" weights="beta_genpot_cst" > //upweigh electtrostatics to increase salt bridges
    <Reweight scoretype="fa_elec" weight="1.2" />
    <Reweight scoretype="hbond_sc" weight="1.2" />
    </ScoreFunction>
  </SCOREFXNS>

  <RESIDUE_SELECTORS>
    <Layer name="surface_SN" select_core="false" select_boundary="false" select_surface="true" use_sidechain_neighbors="true" core_cutoff="3.6" surface_cutoff="3.0"/> //note this is still 3.0 (default is less than this)
    <Layer name="boundary_SN" select_core="false" select_boundary="true" select_surface="false" use_sidechain_neighbors="true" core_cutoff="3.6" surface_cutoff="3.0"/>
    <Layer name="core_SN" select_core="true" select_boundary="false" select_surface="false" use_sidechain_neighbors="true" core_cutoff="3.6" surface_cutoff="3.0"/> //core cutoff 4.2 per Scott, was using 3.6 before, default is 5.2
    <Not name="not_core_SN" selector="core_SN"/>
    <Not name="not_boundary_SN" selector="boundary_SN"/>
    <Not name="not_surface_SN" selector="surface_SN"/>

    <Layer name="surface_SASA" select_core="false" select_boundary="false" select_surface="true" use_sidechain_neighbors="false" core_cutoff="35" surface_cutoff="45"/>
    <Layer name="boundary_SASA" select_core="false" select_boundary="true" select_surface="false" use_sidechain_neighbors="false" core_cutoff="35" surface_cutoff="45"/>
    <Layer name="core_SASA" select_core="true" select_boundary="false" select_surface="false" use_sidechain_neighbors="false" core_cutoff="35" surface_cutoff="45" />
    <Not name="not_core_SASA" selector="core_SASA"/>
    <Not name="not_boundary_SASA" selector="boundary_SASA"/>
    <Not name="not_surface_SASA" selector="surface_SASA"/>

    <ResidueName name="cys" residue_names="DSC,DSP,DSH" />

    <ResiduePDBInfoHasLabel name="hbnet_residues" property="HBNet" />

    <Layer name="hbnet_core" select_core="true" core_cutoff="3.6" />
    <Neighborhood name="around_hbnet" selector="hbnet_residues" distance="5.0" />
    <And name="core_around_hbnet" selectors="hbnet_core,around_hbnet"/>
  </RESIDUE_SELECTORS>

  <TASKOPERATIONS>
    <ConsensusLoopDesign name="disallow_non_abego_aas"/>
    <InitializeFromCommandline name="init"/>
    <IncludeCurrent name="current"/>
    <LimitAromaChi2 name="arochi" />
    <ExtraRotamersGeneric name="ex1_ex2" ex1="1" ex2="1"/>
    <ExtraRotamersGeneric name="ex1" ex1="1"/>

    <DesignRestrictions name="layer_design_SN">
      <Action selector_logic="surface_SN"  aas="GPADEKRSTQNWYH"/> //removed ALA, added QNWY
      <Action selector_logic="boundary_SN" aas="GPAVLIEKSTWY"/>  //charge allowed, added TRP/TYR
      <Action selector_logic="core_SN"     aas="GPAVLIFM"/>
    </DesignRestrictions>

    <DesignRestrictions name="layer_design_SASA">
      <Action selector_logic ="surface_SASA" aas="GPADEKRSTQNWYH"/> //removed ALA, added QNWY
      <Action selector_logic="boundary_SASA" aas="GPAVLIEKSTWYH"/> //charge allowed, added TRP/TYR
      <Action selector_logic="core_SASA"     aas="GPAVLIFM"/>
    </DesignRestrictions>

    <OperateOnResidueSubset name="design_core_SN" selector="not_core_SN">
      <PreventRepackingRLT/>
    </OperateOnResidueSubset>
    <OperateOnResidueSubset name="design_boundary_SN" selector="not_boundary_SN">
      <PreventRepackingRLT/>
    </OperateOnResidueSubset>
    <OperateOnResidueSubset name="design_surface_SN" selector="not_surface_SN">
      <PreventRepackingRLT/>
    </OperateOnResidueSubset>
    <OperateOnResidueSubset name="design_core_SASA" selector="not_core_SASA">
      <PreventRepackingRLT/>
    </OperateOnResidueSubset>
    <OperateOnResidueSubset name="design_boundary_SASA" selector="not_boundary_SASA">
      <PreventRepackingRLT/>
    </OperateOnResidueSubset>
    <OperateOnResidueSubset name="design_surface_SASA" selector="not_surface_SASA">
      <PreventRepackingRLT/>
    </OperateOnResidueSubset>

    <OperateOnResidueSubset name="hbnet_task" selector="hbnet_residues">
      <PreventRepackingRLT/>
    </OperateOnResidueSubset>

    <OperateOnResidueSubset name="do_not_touch_cys" selector="cys">
      <PreventRepackingRLT/>
    </OperateOnResidueSubset>

    <RestrictToRepacking name="repack_only" />
  </TASKOPERATIONS>

  <FILTERS>
    <BuriedUnsatHbonds name="buns3_hbnet" scorefxn="hard" cutoff="2" print_out_info_to_pdb="true" residue_selector="hbnet_residues" use_hbnet_behavior="true" use_sc_neighbors="true" ignore_surface_res="false" confidence="1"/>
    <BuriedUnsatHbonds name="buns3_whole" scorefxn="hard" cutoff="0" print_out_info_to_pdb="true" ignore_surface_res="true" confidence="0"/>
    <Holes name="network_holes" threshold="-0.1" residue_selector="core_around_hbnet" normalize_per_atom="true" exclude_bb_atoms="true" confidence="0"/>
    <Holes name="full_holes" threshold="1.8" confidence="0"/>
  </FILTERS>

  <MOVERS>
    <PackRotamersMover name="softpack_core_SN" scorefxn="soft_cst" task_operations="init,current,arochi,ex1_ex2,disallow_non_abego_aas,hbnet_task,do_not_touch_cys,design_core_SN,layer_design_SN"/> //note ex1_ex2 only called here
    <PackRotamersMover name="softpack_boundary_SN" scorefxn="soft_cst" task_operations="init,current,arochi,disallow_non_abego_aas,hbnet_task,do_not_touch_cys,design_boundary_SN,layer_design_SN"/>
    <PackRotamersMover name="softpack_surface_SN" scorefxn="soft_cst" task_operations="init,current,arochi,disallow_non_abego_aas,hbnet_task,do_not_touch_cys,design_surface_SN,layer_design_SN"/>

    <PackRotamersMover name="hardpack_core_SASA" scorefxn="hard_cst" task_operations="init,current,arochi,ex1_ex2,disallow_non_abego_aas,hbnet_task,do_not_touch_cys,design_core_SASA,layer_design_SASA"/> /note ex1_ex2 only called here
    <PackRotamersMover name="hardpack_boundary_SASA" scorefxn="hard_cst" task_operations="init,current,arochi,ex1_ex2,disallow_non_abego_aas,hbnet_task,do_not_touch_cys,design_boundary_SASA,layer_design_SASA"/>
    <PackRotamersMover name="hardpack_surface_SN_upele" scorefxn="up_ele" task_operations="init,current,arochi,ex1,disallow_non_abego_aas,hbnet_task,do_not_touch_cys,design_surface_SN,layer_design_SN"/>

    <TaskAwareMinMover name="task_hardmin_sconly" scorefxn="hard_cst" chi="1" bb="0" bondangle="0" bondlength="0" task_operations="hbnet_task" /> //keeps nets intact after initial soft design
    <MinMover name="hardmin" scorefxn="hard_cst" chi="1" bb="0" bondangle="0" bondlength="0" /> //minimize backbone and sidechains
    <MinMover name="hardmin_cart" scorefxn="hard_cart" type="lbfgs_armijo_nonmonotone" tolerance="0.0001" chi="1" bb="1" bondangle="1" bondlength="1" jump="ALL" cartesian="1"/>
    <PackRotamersMover name="repack" scorefxn="hard" task_operations="repack_only,arochi,current,ex1_ex2,do_not_touch_cys" />

    <DumpPdb name="dump_start" fname="dump_start.pdb" scorefxn="beta_aa_comp"/>
    <DumpPdb name="dump1" fname="dump1.pdb" scorefxn="beta_aa_comp"/>
    <DumpPdb name="dump2" fname="dump2.pdb" scorefxn="beta_aa_comp"/>
    <DumpPdb name="dump3" fname="dump3.pdb" scorefxn="beta_aa_comp"/>
    <DumpPdb name="dump4" fname="dump4.pdb" scorefxn="beta_aa_comp"/>
    <DumpPdb name="dump5" fname="dump5.pdb" scorefxn="beta_aa_comp"/>
    <DumpPdb name="dump6" fname="dump6.pdb" scorefxn="beta_aa_comp"/>
    <DumpPdb name="dump7" fname="dump7.pdb" scorefxn="beta_aa_comp"/>
    <DumpPdb name="dump8" fname="dump8.pdb" scorefxn="beta_aa_comp"/>
    <DumpPdb name="dump9" fname="dump9.pdb" scorefxn="beta_aa_comp"/>
    <DumpPdb name="dump10" fname="dump10.pdb" scorefxn="beta_aa_comp"/>

  </MOVERS>

  <PROTOCOLS>
    <Add mover="softpack_core_SN"/>
    <Add mover="dump1"/> //DEBUG

    <Add mover="softpack_boundary_SN"/>
    <Add mover="dump2" /> //DEBUG

    <Add mover="softpack_surface_SN"/>
    <Add mover="dump3" />//DEBUG

    <Add mover="task_hardmin_sconly"/>
    <Add mover="dump4" /> //DEBUG

    <Add mover="hardpack_core_SASA"/>
    <Add mover="dump5" /> //DEBUG

    <Add mover="hardpack_boundary_SASA"/>
    <Add mover="dump6" /> //DEBUG

    <Add mover="hardpack_surface_SN_upele"/>
    <Add mover="dump7" /> //DEBUG

    <Add mover="hardmin_cart" />
    <Add mover="dump8"/> //DEBUG

    <Add mover="repack"/>
    <Add mover="dump9"/> //DEBUG
  </PROTOCOLS>
</ROSETTASCRIPTS>
