# Supplementary material for: De novo design and directed folding of disulfide-bridged peptide heterodimers
Source: Nat Commun. 2022 Mar 22;13:1539. doi: 10.1038/s41467-022-29210-x (PMC8941120; doi:10.1038/s41467-022-29210-x)
Supplement: Supplementary file 5 — Supplementary Software [file 41467_2022_29210_MOESM5_ESM.zip › HBNet_Step1.xml]

<ROSETTASCRIPTS>
  
  <SCOREFXNS>
    <ScoreFunction name="beta" weights="beta_cst" />
    <ScoreFunction name="beta_aa_comp" weights="beta_cst" >
      <Reweight scoretype="aa_composition" weight="1.0" />
    </ScoreFunction>
  </SCOREFXNS>

  <RESIDUE_SELECTORS>
    <Layer name="core" select_core="true" core_cutoff="3.6" />
    <Layer name="pick_core_and_boundary" select_core="true" select_boundary="true" core_cutoff="3.6"/>
    <Layer name="pick_core_and_surface" select_core="true" select_surface="true" core_cutoff="3.6"/>
    <Layer name="pick_surface_and_boundary" select_surface="true" select_boundary="true" core_cutoff="3.6"/>
    <ResidueName name="ala" residue_name3="ALA" />
    <Not name="not_ala" selector="ala"/>
  </RESIDUE_SELECTORS>

  <TASKOPERATIONS>
    <OperateOnResidueSubset name="no_design_not_ala" selector="not_ala" >
      <PreventRepackingRLT/>
    </OperateOnResidueSubset>
    <InitializeFromCommandline name="init"/>
    <IncludeCurrent name="current"/>
    <LimitAromaChi2 name="arochi" include_trp="true" />
    <ExtraRotamersGeneric name="ex1_ex2" ex1="1" ex2="1"/>
    <ExtraRotamersGeneric name="ex1" ex1="1"/>
    <RestrictAbsentCanonicalAAS name="ala_only" resnum="0" keep_aas="A" />
    <ConsensusLoopDesign name="disallow_non_abego_aas"/>
    <LayerDesign name="init_layers" layer="Nterm_core_boundary_surface_Cterm" make_pymol_script="0" use_sidechain_neighbors="True" core="3.6">
      <core>
	       <Helix append="HNQYSTDEKR"/>
      </core>
      <boundary>
      </boundary>
      <surface>
      </surface>
    </LayerDesign>
  </TASKOPERATIONS>

  <FILTERS>
  </FILTERS>

  <MOVERS>
    <HBNetStapleInterface name="hbnet" scorefxn="beta" hb_threshold="-0.5" min_helices_contacted_by_network="2" min_networks_per_pose="4" max_networks_per_pose="6" min_network_size="3" max_unsat_Hpol="0" write_network_pdbs="0" monte_carlo_branch="true" total_num_mc_runs="5000000" write_cst_files="0" task_operations="arochi,init_layers,no_design_not_ala" />
  </MOVERS>

  <PROTOCOLS>
    <Add mover="hbnet"/>
  </PROTOCOLS>

</ROSETTASCRIPTS>
