# Supplementary material for: De novo design and directed folding of disulfide-bridged peptide heterodimers
Source: Nat Commun. 2022 Mar 22;13:1539. doi: 10.1038/s41467-022-29210-x (PMC8941120; doi:10.1038/s41467-022-29210-x)
Supplement: Supplementary file 5 — Supplementary Software [file 41467_2022_29210_MOESM5_ESM.zip › input.pdb]

ATOM      1  N   ALA A  24       5.200   2.856  37.262  1.00  0.00           N  
ATOM      2  CA  ALA A  24       6.179   2.631  36.221  1.00  0.00           C  
ATOM      3  C   ALA A  24       5.592   1.804  35.081  1.00  0.00           C  
ATOM      4  O   ALA A  24       5.796   2.133  33.908  1.00  0.00           O  
ATOM      5  CB  ALA A  24       7.379   1.919  36.803  1.00  0.00           C  
ATOM      6  H   ALA A  24       5.335   2.422  38.183  1.00  0.00           H  
ATOM      7  HA  ALA A  24       6.483   3.599  35.823  1.00  0.00           H  
ATOM      8 1HB  ALA A  24       7.800   2.522  37.607  1.00  0.00           H  
ATOM      9 2HB  ALA A  24       7.066   0.953  37.203  1.00  0.00           H  
ATOM     10 3HB  ALA A  24       8.126   1.767  36.029  1.00  0.00           H  
ATOM     11  N   ALA A  25       4.825   0.752  35.413  1.00  0.00           N  
ATOM     12  CA  ALA A  25       4.214  -0.065  34.375  1.00  0.00           C  
ATOM     13  C   ALA A  25       3.210   0.734  33.564  1.00  0.00           C  
ATOM     14  O   ALA A  25       3.131   0.587  32.341  1.00  0.00           O  
ATOM     15  CB  ALA A  25       3.509  -1.255  34.994  1.00  0.00           C  
ATOM     16  H   ALA A  25       4.730   0.469  36.391  1.00  0.00           H  
ATOM     17  HA  ALA A  25       5.003  -0.413  33.710  1.00  0.00           H  
ATOM     18 1HB  ALA A  25       4.225  -1.842  35.570  1.00  0.00           H  
ATOM     19 2HB  ALA A  25       2.718  -0.900  35.651  1.00  0.00           H  
ATOM     20 3HB  ALA A  25       3.076  -1.870  34.210  1.00  0.00           H  
ATOM     21  N   ALA A  26       2.454   1.592  34.251  1.00  0.00           N  
ATOM     22  CA  ALA A  26       1.448   2.410  33.620  1.00  0.00           C  
ATOM     23  C   ALA A  26       2.099   3.390  32.663  1.00  0.00           C  
ATOM     24  O   ALA A  26       1.607   3.600  31.549  1.00  0.00           O  
ATOM     25  CB  ALA A  26       0.643   3.135  34.668  1.00  0.00           C  
ATOM     26  H   ALA A  26       2.564   1.643  35.258  1.00  0.00           H  
ATOM     27  HA  ALA A  26       0.775   1.766  33.073  1.00  0.00           H  
ATOM     28 1HB  ALA A  26       0.186   2.403  35.328  1.00  0.00           H  
ATOM     29 2HB  ALA A  26       1.303   3.783  35.246  1.00  0.00           H  
ATOM     30 3HB  ALA A  26      -0.128   3.731  34.191  1.00  0.00           H  
ATOM     31  N   ALA A  27       3.232   3.970  33.074  1.00  0.00           N  
ATOM     32  CA  ALA A  27       3.933   4.882  32.199  1.00  0.00           C  
ATOM     33  C   ALA A  27       4.474   4.153  30.979  1.00  0.00           C  
ATOM     34  O   ALA A  27       4.410   4.676  29.855  1.00  0.00           O  
ATOM     35  CB  ALA A  27       5.071   5.538  32.950  1.00  0.00           C  
ATOM     36  H   ALA A  27       3.572   3.830  34.032  1.00  0.00           H  
ATOM     37  HA  ALA A  27       3.231   5.643  31.865  1.00  0.00           H  
ATOM     38 1HB  ALA A  27       4.673   6.067  33.817  1.00  0.00           H  
ATOM     39 2HB  ALA A  27       5.769   4.768  33.287  1.00  0.00           H  
ATOM     40 3HB  ALA A  27       5.586   6.237  32.299  1.00  0.00           H  
ATOM     41  N   ALA A  28       4.990   2.929  31.185  1.00  0.00           N  
ATOM     42  CA  ALA A  28       5.543   2.189  30.062  1.00  0.00           C  
ATOM     43  C   ALA A  28       4.487   1.834  29.008  1.00  0.00           C  
ATOM     44  O   ALA A  28       4.818   1.863  27.807  1.00  0.00           O  
ATOM     45  CB  ALA A  28       6.183   0.916  30.596  1.00  0.00           C  
ATOM     46  H   ALA A  28       5.066   2.556  32.140  1.00  0.00           H  
ATOM     47  HA  ALA A  28       6.300   2.811  29.587  1.00  0.00           H  
ATOM     48 1HB  ALA A  28       6.947   1.181  31.328  1.00  0.00           H  
ATOM     49 2HB  ALA A  28       5.424   0.299  31.079  1.00  0.00           H  
ATOM     50 3HB  ALA A  28       6.636   0.362  29.779  1.00  0.00           H  
ATOM     51  N   DSP A  29       3.223   1.520  29.433  1.00  0.00           N  
ATOM     52  CA  DSP A  29       2.143   1.211  28.471  1.00  0.00           C  
ATOM     53  C   DSP A  29       1.591   2.525  27.883  1.00  0.00           C  
ATOM     54  O   DSP A  29       1.207   2.504  26.711  1.00  0.00           O  
ATOM     55  CB  DSP A  29       1.108   0.276  29.037  1.00  0.00           C  
ATOM     56  C0  DSP A  29       0.319   0.813  30.245  1.00  0.00           C  
ATOM     57  C1  DSP A  29       1.648  -1.116  29.406  1.00  0.00           C  
ATOM     58  S2  DSP A  29      -0.121  -0.082  27.693  1.00  0.00           S  
ATOM     59  H   DSP A  29       3.039   1.475  30.438  1.00  0.00           H  
ATOM     60  HA  DSP A  29       2.581   0.642  27.648  1.00  0.00           H  
ATOM     61  H0  DSP A  29      -0.178   1.794  30.015  1.00  0.00           H  
ATOM     62  H1  DSP A  29      -0.530   0.120  30.511  1.00  0.00           H  
ATOM     63  H2  DSP A  29       0.923   0.893  31.144  1.00  0.00           H  
ATOM     64  H3  DSP A  29       0.858  -1.790  29.800  1.00  0.00           H  
ATOM     65  H4  DSP A  29       2.412  -1.071  30.214  1.00  0.00           H  
ATOM     66  H5  DSP A  29       2.213  -1.604  28.551  1.00  0.00           H  
ATOM     67  N   ALA A  30       1.533   3.685  28.612  1.00  0.00           N  
ATOM     68  CA  ALA A  30       1.039   4.945  28.049  1.00  0.00           C  
ATOM     69  C   ALA A  30       1.903   5.335  26.848  1.00  0.00           C  
ATOM     70  O   ALA A  30       1.399   5.813  25.821  1.00  0.00           O  
ATOM     71  CB  ALA A  30       1.084   6.026  29.104  1.00  0.00           C  
ATOM     72  H   ALA A  30       1.812   3.688  29.600  1.00  0.00           H  
ATOM     73  HA  ALA A  30       0.011   4.807  27.713  1.00  0.00           H  
ATOM     74 1HB  ALA A  30       0.464   5.723  29.948  1.00  0.00           H  
ATOM     75 2HB  ALA A  30       2.114   6.154  29.439  1.00  0.00           H  
ATOM     76 3HB  ALA A  30       0.713   6.957  28.690  1.00  0.00           H  
ATOM     77  N   ALA A  31       3.217   5.101  26.988  1.00  0.00           N  
ATOM     78  CA  ALA A  31       4.147   5.374  25.917  1.00  0.00           C  
ATOM     79  C   ALA A  31       3.975   4.387  24.769  1.00  0.00           C  
ATOM     80  O   ALA A  31       3.966   4.788  23.602  1.00  0.00           O  
ATOM     81  CB  ALA A  31       5.559   5.305  26.451  1.00  0.00           C  
ATOM     82  H   ALA A  31       3.571   4.761  27.890  1.00  0.00           H  
ATOM     83  HA  ALA A  31       3.948   6.376  25.540  1.00  0.00           H  
ATOM     84 1HB  ALA A  31       5.674   6.026  27.260  1.00  0.00           H  
ATOM     85 2HB  ALA A  31       5.748   4.298  26.834  1.00  0.00           H  
ATOM     86 3HB  ALA A  31       6.262   5.531  25.656  1.00  0.00           H  
ATOM     87  N   ALA A  32       3.790   3.094  25.089  1.00  0.00           N  
ATOM     88  CA  ALA A  32       3.606   2.101  24.043  1.00  0.00           C  
ATOM     89  C   ALA A  32       2.328   2.346  23.267  1.00  0.00           C  
ATOM     90  O   ALA A  32       2.301   2.187  22.045  1.00  0.00           O  
ATOM     91  CB  ALA A  32       3.550   0.712  24.642  1.00  0.00           C  
ATOM     92  H   ALA A  32       3.854   2.781  26.062  1.00  0.00           H  
ATOM     93  HA  ALA A  32       4.449   2.170  23.358  1.00  0.00           H  
ATOM     94 1HB  ALA A  32       4.470   0.517  25.194  1.00  0.00           H  
ATOM     95 2HB  ALA A  32       2.701   0.650  25.318  1.00  0.00           H  
ATOM     96 3HB  ALA A  32       3.434  -0.023  23.850  1.00  0.00           H  
ATOM     97  N   ALA A  33       1.274   2.743  23.981  1.00  0.00           N  
ATOM     98  CA  ALA A  33      -0.015   2.994  23.387  1.00  0.00           C  
ATOM     99  C   ALA A  33       0.075   4.167  22.430  1.00  0.00           C  
ATOM    100  O   ALA A  33      -0.481   4.121  21.326  1.00  0.00           O  
ATOM    101  CB  ALA A  33      -1.033   3.257  24.469  1.00  0.00           C  
ATOM    102  H   ALA A  33       1.370   2.836  24.986  1.00  0.00           H  
ATOM    103  HA  ALA A  33      -0.323   2.112  22.846  1.00  0.00           H  
ATOM    104 1HB  ALA A  33      -1.076   2.395  25.133  1.00  0.00           H  
ATOM    105 2HB  ALA A  33      -0.734   4.138  25.040  1.00  0.00           H  
ATOM    106 3HB  ALA A  33      -2.008   3.424  24.022  1.00  0.00           H  
ATOM    107  N   ALA A  34       0.809   5.212  22.830  1.00  0.00           N  
ATOM    108  CA  ALA A  34       0.978   6.347  21.954  1.00  0.00           C  
ATOM    109  C   ALA A  34       1.782   5.963  20.723  1.00  0.00           C  
ATOM    110  O   ALA A  34       1.454   6.382  19.602  1.00  0.00           O  
ATOM    111  CB  ALA A  34       1.677   7.464  22.696  1.00  0.00           C  
ATOM    112  H   ALA A  34       1.198   5.246  23.780  1.00  0.00           H  
ATOM    113  HA  ALA A  34      -0.007   6.681  21.633  1.00  0.00           H  
ATOM    114 1HB  ALA A  34       1.789   8.326  22.043  1.00  0.00           H  
ATOM    115 2HB  ALA A  34       1.087   7.739  23.571  1.00  0.00           H  
ATOM    116 3HB  ALA A  34       2.660   7.117  23.019  1.00  0.00           H  
ATOM    117  N   ALA A  35       2.827   5.138  20.918  1.00  0.00           N  
ATOM    118  CA  ALA A  35       3.654   4.755  19.787  1.00  0.00           C  
ATOM    119  C   ALA A  35       2.897   3.924  18.748  1.00  0.00           C  
ATOM    120  O   ALA A  35       3.162   4.108  17.545  1.00  0.00           O  
ATOM    121  CB  ALA A  35       4.840   3.959  20.312  1.00  0.00           C  
ATOM    122  H   ALA A  35       3.084   4.845  21.868  1.00  0.00           H  
ATOM    123  HA  ALA A  35       4.006   5.665  19.303  1.00  0.00           H  
ATOM    124 1HB  ALA A  35       5.387   4.567  21.034  1.00  0.00           H  
ATOM    125 2HB  ALA A  35       4.484   3.053  20.804  1.00  0.00           H  
ATOM    126 3HB  ALA A  35       5.496   3.691  19.488  1.00  0.00           H  
ATOM    127  N   DSP A  36       1.953   3.032  19.185  1.00  0.00           N  
ATOM    128  CA  DSP A  36       1.154   2.228  18.238  1.00  0.00           C  
ATOM    129  C   DSP A  36       0.040   3.106  17.632  1.00  0.00           C  
ATOM    130  O   DSP A  36      -0.273   2.899  16.457  1.00  0.00           O  
ATOM    131  CB  DSP A  36       0.690   0.920  18.821  1.00  0.00           C  
ATOM    132  C0  DSP A  36      -0.282   1.031  20.014  1.00  0.00           C  
ATOM    133  C1  DSP A  36       1.829  -0.032  19.227  1.00  0.00           C  
ATOM    134  S2  DSP A  36      -0.189  -0.008  17.478  1.00  0.00           S  
ATOM    135  H   DSP A  36       1.824   2.907  20.193  1.00  0.00           H  
ATOM    136  HA  DSP A  36       1.813   1.926  17.420  1.00  0.00           H  
ATOM    137  H0  DSP A  36      -1.187   1.644  19.756  1.00  0.00           H  
ATOM    138  H1  DSP A  36      -0.696   0.019  20.294  1.00  0.00           H  
ATOM    139  H2  DSP A  36       0.192   1.411  20.913  1.00  0.00           H  
ATOM    140  H3  DSP A  36       1.456  -1.001  19.624  1.00  0.00           H  
ATOM    141  H4  DSP A  36       2.459   0.386  20.043  1.00  0.00           H  
ATOM    142  H5  DSP A  36       2.577  -0.196  18.389  1.00  0.00           H  
ATOM    143  N   ALA A  37      -0.584   4.091  18.355  1.00  0.00           N  
ATOM    144  CA  ALA A  37      -1.621   4.950  17.778  1.00  0.00           C  
ATOM    145  C   ALA A  37      -1.045   5.717  16.586  1.00  0.00           C  
ATOM    146  O   ALA A  37      -1.702   5.873  15.546  1.00  0.00           O  
ATOM    147  CB  ALA A  37      -2.126   5.911  18.828  1.00  0.00           C  
ATOM    148  H   ALA A  37      -0.352   4.234  19.345  1.00  0.00           H  
ATOM    149  HA  ALA A  37      -2.446   4.326  17.429  1.00  0.00           H  
ATOM    150 1HB  ALA A  37      -2.529   5.342  19.666  1.00  0.00           H  
ATOM    151 2HB  ALA A  37      -1.295   6.527  19.175  1.00  0.00           H  
ATOM    152 3HB  ALA A  37      -2.899   6.542  18.405  1.00  0.00           H  
ATOM    153  N   ALA A  38       0.208   6.165  16.743  1.00  0.00           N  
ATOM    154  CA  ALA A  38       0.891   6.870  15.684  1.00  0.00           C  
ATOM    155  C   ALA A  38       1.261   5.933  14.542  1.00  0.00           C  
ATOM    156  O   ALA A  38       1.070   6.277  13.372  1.00  0.00           O  
ATOM    157  CB  ALA A  38       2.135   7.523  16.239  1.00  0.00           C  
ATOM    158  H   ALA A  38       0.677   6.045  17.649  1.00  0.00           H  
ATOM    159  HA  ALA A  38       0.220   7.634  15.295  1.00  0.00           H  
ATOM    160 1HB  ALA A  38       1.857   8.203  17.043  1.00  0.00           H  
ATOM    161 2HB  ALA A  38       2.801   6.749  16.633  1.00  0.00           H  
ATOM    162 3HB  ALA A  38       2.642   8.073  15.452  1.00  0.00           H  
ATOM    163  N   ALA A  39       1.751   4.724  14.867  1.00  0.00           N  
ATOM    164  CA  ALA A  39       2.115   3.782  13.824  1.00  0.00           C  
ATOM    165  C   ALA A  39       0.908   3.350  13.022  1.00  0.00           C  
ATOM    166  O   ALA A  39       0.990   3.228  11.799  1.00  0.00           O  
ATOM    167  CB  ALA A  39       2.759   2.553  14.431  1.00  0.00           C  
ATOM    168  H   ALA A  39       1.945   4.479  15.843  1.00  0.00           H  
ATOM    169  HA  ALA A  39       2.821   4.274  13.156  1.00  0.00           H  
ATOM    170 1HB  ALA A  39       3.639   2.850  15.001  1.00  0.00           H  
ATOM    171 2HB  ALA A  39       2.044   2.068  15.091  1.00  0.00           H  
ATOM    172 3HB  ALA A  39       3.047   1.864  13.641  1.00  0.00           H  
ATOM    173  N   ALA A  40      -0.215   3.139  13.713  1.00  0.00           N  
ATOM    174  CA  ALA A  40      -1.440   2.704  13.091  1.00  0.00           C  
ATOM    175  C   ALA A  40      -1.947   3.765  12.136  1.00  0.00           C  
ATOM    176  O   ALA A  40      -2.382   3.450  11.022  1.00  0.00           O  
ATOM    177  CB  ALA A  40      -2.470   2.402  14.153  1.00  0.00           C  
ATOM    178  H   ALA A  40      -0.200   3.247  14.721  1.00  0.00           H  
ATOM    179  HA  ALA A  40      -1.247   1.792  12.546  1.00  0.00           H  
ATOM    180 1HB  ALA A  40      -2.080   1.632  14.819  1.00  0.00           H  
ATOM    181 2HB  ALA A  40      -2.671   3.308  14.728  1.00  0.00           H  
ATOM    182 3HB  ALA A  40      -3.387   2.053  13.688  1.00  0.00           H  
ATOM    183  N   ALA A  41      -1.859   5.036  12.546  1.00  0.00           N  
ATOM    184  CA  ALA A  41      -2.285   6.100  11.670  1.00  0.00           C  
ATOM    185  C   ALA A  41      -1.379   6.196  10.453  1.00  0.00           C  
ATOM    186  O   ALA A  41      -1.861   6.384   9.325  1.00  0.00           O  
ATOM    187  CB  ALA A  41      -2.274   7.413  12.421  1.00  0.00           C  
ATOM    188  H   ALA A  41      -1.556   5.260  13.501  1.00  0.00           H  
ATOM    189  HA  ALA A  41      -3.295   5.880  11.331  1.00  0.00           H  
ATOM    190 1HB  ALA A  41      -2.613   8.213  11.768  1.00  0.00           H  
ATOM    191 2HB  ALA A  41      -2.935   7.338  13.285  1.00  0.00           H  
ATOM    192 3HB  ALA A  41      -1.258   7.621  12.761  1.00  0.00           H  
ATOM    193  N   ALA A  42      -0.061   6.036  10.667  1.00  0.00           N  
ATOM    194  CA  ALA A  42       0.860   6.147   9.549  1.00  0.00           C  
ATOM    195  C   ALA A  42       0.665   5.048   8.502  1.00  0.00           C  
ATOM    196  O   ALA A  42       0.804   5.353   7.303  1.00  0.00           O  
ATOM    197  CB  ALA A  42       2.280   6.089  10.096  1.00  0.00           C  
ATOM    198  H   ALA A  42       0.299   5.914  11.622  1.00  0.00           H  
ATOM    199  HA  ALA A  42       0.690   7.109   9.067  1.00  0.00           H  
ATOM    200 1HB  ALA A  42       2.416   6.891  10.823  1.00  0.00           H  
ATOM    201 2HB  ALA A  42       2.443   5.129  10.587  1.00  0.00           H  
ATOM    202 3HB  ALA A  42       2.991   6.208   9.283  1.00  0.00           H  
ATOM    203  N   DSP A  43       0.331   3.789   8.931  1.00  0.00           N  
ATOM    204  CA  DSP A  43       0.082   2.688   7.977  1.00  0.00           C  
ATOM    205  C   DSP A  43      -1.311   2.865   7.344  1.00  0.00           C  
ATOM    206  O   DSP A  43      -1.441   2.548   6.158  1.00  0.00           O  
ATOM    207  CB  DSP A  43       0.346   1.326   8.566  1.00  0.00           C  
ATOM    208  C0  DSP A  43      -0.543   0.925   9.759  1.00  0.00           C  
ATOM    209  C1  DSP A  43       1.812   1.092   8.971  1.00  0.00           C  
ATOM    210  S2  DSP A  43       0.053   0.069   7.232  1.00  0.00           S  
ATOM    211  H   DSP A  43       0.278   3.610   9.936  1.00  0.00           H  
ATOM    212  HA  DSP A  43       0.819   2.769   7.174  1.00  0.00           H  
ATOM    213  H0  DSP A  43      -1.636   1.007   9.510  1.00  0.00           H  
ATOM    214  H1  DSP A  43      -0.394  -0.162  10.027  1.00  0.00           H  
ATOM    215  H2  DSP A  43      -0.318   1.481  10.663  1.00  0.00           H  
ATOM    216  H3  DSP A  43       2.513   1.217   8.120  1.00  0.00           H  
ATOM    217  H4  DSP A  43       1.996   0.060   9.348  1.00  0.00           H  
ATOM    218  H5  DSP A  43       2.123   1.741   9.849  1.00  0.00           H  
ATOM    219  N   ALA A  44      -2.376   3.359   8.051  1.00  0.00           N  
ATOM    220  CA  ALA A  44      -3.694   3.548   7.444  1.00  0.00           C  
ATOM    221  C   ALA A  44      -3.588   4.513   6.263  1.00  0.00           C  
ATOM    222  O   ALA A  44      -4.176   4.285   5.197  1.00  0.00           O  
ATOM    223  CB  ALA A  44      -4.654   4.086   8.480  1.00  0.00           C  
ATOM    224  H   ALA A  44      -2.279   3.589   9.047  1.00  0.00           H  
ATOM    225  HA  ALA A  44      -4.056   2.586   7.078  1.00  0.00           H  
ATOM    226 1HB  ALA A  44      -4.712   3.382   9.309  1.00  0.00           H  
ATOM    227 2HB  ALA A  44      -4.281   5.045   8.845  1.00  0.00           H  
ATOM    228 3HB  ALA A  44      -5.635   4.219   8.037  1.00  0.00           H  
ATOM    229  N   ALA A  45      -2.777   5.565   6.446  1.00  0.00           N  
ATOM    230  CA  ALA A  45      -2.565   6.530   5.391  1.00  0.00           C  
ATOM    231  C   ALA A  45      -1.727   5.955   4.257  1.00  0.00           C  
ATOM    232  O   ALA A  45      -2.058   6.149   3.081  1.00  0.00           O  
ATOM    233  CB  ALA A  45      -1.881   7.749   5.965  1.00  0.00           C  
ATOM    234  H   ALA A  45      -2.343   5.719   7.364  1.00  0.00           H  
ATOM    235  HA  ALA A  45      -3.537   6.812   4.989  1.00  0.00           H  
ATOM    236 1HB  ALA A  45      -2.495   8.165   6.762  1.00  0.00           H  
ATOM    237 2HB  ALA A  45      -0.908   7.455   6.373  1.00  0.00           H  
ATOM    238 3HB  ALA A  45      -1.739   8.491   5.185  1.00  0.00           H  
ATOM    239  N   ALA A  46      -0.659   5.211   4.590  1.00  0.00           N  
ATOM    240  CA  ALA A  46       0.177   4.644   3.548  1.00  0.00           C  
ATOM    241  C   ALA A  46      -0.570   3.617   2.728  1.00  0.00           C  
ATOM    242  O   ALA A  46      -0.453   3.600   1.501  1.00  0.00           O  
ATOM    243  CB  ALA A  46       1.392   3.982   4.162  1.00  0.00           C  
ATOM    244  H   ALA A  46      -0.379   5.094   5.569  1.00  0.00           H  
ATOM    245  HA  ALA A  46       0.491   5.452   2.889  1.00  0.00           H  
ATOM    246 1HB  ALA A  46       1.950   4.717   4.743  1.00  0.00           H  
ATOM    247 2HB  ALA A  46       1.067   3.175   4.816  1.00  0.00           H  
ATOM    248 3HB  ALA A  46       2.025   3.580   3.375  1.00  0.00           H  
ATOM    249  N   ALA A  47      -1.366   2.788   3.410  1.00  0.00           N  
ATOM    250  CA  ALA A  47      -2.129   1.737   2.782  1.00  0.00           C  
ATOM    251  C   ALA A  47      -3.153   2.328   1.841  1.00  0.00           C  
ATOM    252  O   ALA A  47      -3.345   1.825   0.727  1.00  0.00           O  
ATOM    253  CB  ALA A  47      -2.798   0.891   3.838  1.00  0.00           C  
ATOM    254  H   ALA A  47      -1.408   2.864   4.419  1.00  0.00           H  
ATOM    255  HA  ALA A  47      -1.455   1.101   2.230  1.00  0.00           H  
ATOM    256 1HB  ALA A  47      -2.035   0.475   4.491  1.00  0.00           H  
ATOM    257 2HB  ALA A  47      -3.478   1.514   4.424  1.00  0.00           H  
ATOM    258 3HB  ALA A  47      -3.354   0.087   3.367  1.00  0.00           H  
ATOM    259  N   ALA A  48      -3.795   3.423   2.262  1.00  0.00           N  
ATOM    260  CA  ALA A  48      -4.761   4.055   1.403  1.00  0.00           C  
ATOM    261  C   ALA A  48      -4.098   4.649   0.176  1.00  0.00           C  
ATOM    262  O   ALA A  48      -4.620   4.509  -0.937  1.00  0.00           O  
ATOM    263  CB  ALA A  48      -5.489   5.141   2.164  1.00  0.00           C  
ATOM    264  H   ALA A  48      -3.661   3.785   3.214  1.00  0.00           H  
ATOM    265  HA  ALA A  48      -5.473   3.298   1.076  1.00  0.00           H  
ATOM    266 1HB  ALA A  48      -5.975   4.704   3.036  1.00  0.00           H  
ATOM    267 2HB  ALA A  48      -4.767   5.892   2.492  1.00  0.00           H  
ATOM    268 3HB  ALA A  48      -6.232   5.604   1.523  1.00  0.00           H  
TER     269      ALA A  48 
ATOM    270  N   ALA B  24      -5.111  -3.070  36.820  1.00  0.00           N  
ATOM    271  CA  ALA B  24      -6.160  -3.384  35.881  1.00  0.00           C  
ATOM    272  C   ALA B  24      -6.050  -2.516  34.641  1.00  0.00           C  
ATOM    273  O   ALA B  24      -6.210  -3.008  33.517  1.00  0.00           O  
ATOM    274  CB  ALA B  24      -7.503  -3.180  36.543  1.00  0.00           C  
ATOM    275  H   ALA B  24      -5.353  -2.681  37.739  1.00  0.00           H  
ATOM    276  HA  ALA B  24      -6.053  -4.425  35.582  1.00  0.00           H  
ATOM    277 1HB  ALA B  24      -7.570  -3.818  37.424  1.00  0.00           H  
ATOM    278 2HB  ALA B  24      -7.599  -2.133  36.848  1.00  0.00           H  
ATOM    279 3HB  ALA B  24      -8.297  -3.432  35.848  1.00  0.00           H  
ATOM    280  N   ALA B  25      -5.763  -1.219  34.833  1.00  0.00           N  
ATOM    281  CA  ALA B  25      -5.645  -0.321  33.703  1.00  0.00           C  
ATOM    282  C   ALA B  25      -4.439  -0.642  32.840  1.00  0.00           C  
ATOM    283  O   ALA B  25      -4.512  -0.556  31.610  1.00  0.00           O  
ATOM    284  CB  ALA B  25      -5.539   1.104  34.200  1.00  0.00           C  
ATOM    285  H   ALA B  25      -5.694  -0.835  35.781  1.00  0.00           H  
ATOM    286  HA  ALA B  25      -6.540  -0.428  33.093  1.00  0.00           H  
ATOM    287 1HB  ALA B  25      -6.416   1.342  34.802  1.00  0.00           H  
ATOM    288 2HB  ALA B  25      -4.642   1.205  34.812  1.00  0.00           H  
ATOM    289 3HB  ALA B  25      -5.480   1.782  33.354  1.00  0.00           H  
ATOM    290  N   ALA B  26      -3.314  -0.982  33.478  1.00  0.00           N  
ATOM    291  CA  ALA B  26      -2.107  -1.266  32.738  1.00  0.00           C  
ATOM    292  C   ALA B  26      -2.260  -2.554  31.954  1.00  0.00           C  
ATOM    293  O   ALA B  26      -1.801  -2.647  30.811  1.00  0.00           O  
ATOM    294  CB  ALA B  26      -0.911  -1.337  33.673  1.00  0.00           C  
ATOM    295  H   ALA B  26      -3.292  -1.006  34.496  1.00  0.00           H  
ATOM    296  HA  ALA B  26      -1.955  -0.455  32.038  1.00  0.00           H  
ATOM    297 1HB  ALA B  26      -0.814  -0.392  34.214  1.00  0.00           H  
ATOM    298 2HB  ALA B  26      -1.065  -2.147  34.390  1.00  0.00           H  
ATOM    299 3HB  ALA B  26      -0.006  -1.521  33.100  1.00  0.00           H  
ATOM    300  N   ALA B  27      -2.919  -3.555  32.549  1.00  0.00           N  
ATOM    301  CA  ALA B  27      -3.111  -4.802  31.847  1.00  0.00           C  
ATOM    302  C   ALA B  27      -4.044  -4.616  30.662  1.00  0.00           C  
ATOM    303  O   ALA B  27      -3.787  -5.151  29.574  1.00  0.00           O  
ATOM    304  CB  ALA B  27      -3.670  -5.839  32.792  1.00  0.00           C  
ATOM    305  H   ALA B  27      -3.254  -3.473  33.515  1.00  0.00           H  
ATOM    306  HA  ALA B  27      -2.145  -5.137  31.473  1.00  0.00           H  
ATOM    307 1HB  ALA B  27      -2.984  -5.971  33.628  1.00  0.00           H  
ATOM    308 2HB  ALA B  27      -4.636  -5.493  33.169  1.00  0.00           H  
ATOM    309 3HB  ALA B  27      -3.797  -6.782  32.270  1.00  0.00           H  
ATOM    310  N   ALA B  28      -5.119  -3.827  30.845  1.00  0.00           N  
ATOM    311  CA  ALA B  28      -6.031  -3.620  29.730  1.00  0.00           C  
ATOM    312  C   ALA B  28      -5.363  -2.843  28.580  1.00  0.00           C  
ATOM    313  O   ALA B  28      -5.681  -3.127  27.409  1.00  0.00           O  
ATOM    314  CB  ALA B  28      -7.245  -2.868  30.248  1.00  0.00           C  
ATOM    315  H   ALA B  28      -5.336  -3.423  31.766  1.00  0.00           H  
ATOM    316  HA  ALA B  28      -6.334  -4.594  29.351  1.00  0.00           H  
ATOM    317 1HB  ALA B  28      -7.709  -3.445  31.049  1.00  0.00           H  
ATOM    318 2HB  ALA B  28      -6.934  -1.896  30.640  1.00  0.00           H  
ATOM    319 3HB  ALA B  28      -7.959  -2.723  29.441  1.00  0.00           H  
ATOM    320  N   DSC B  29      -4.441  -1.884  28.908  1.00  0.00           N  
ATOM    321  CA  DSC B  29      -3.691  -1.096  27.895  1.00  0.00           C  
ATOM    322  C   DSC B  29      -2.643  -1.984  27.186  1.00  0.00           C  
ATOM    323  O   DSC B  29      -2.506  -1.804  25.961  1.00  0.00           O  
ATOM    324  CB  DSC B  29      -2.952   0.029  28.744  1.00  0.00           C  
ATOM    325  S0  DSC B  29      -1.812   1.092  27.869  1.00  0.00           S  
ATOM    326  H   DSC B  29      -4.280  -1.686  29.910  1.00  0.00           H  
ATOM    327  HA  DSC B  29      -4.395  -0.732  27.144  1.00  0.00           H  
ATOM    328  H0  DSC B  29      -3.803   0.686  29.150  1.00  0.00           H  
ATOM    329  H1  DSC B  29      -2.506  -0.462  29.613  1.00  0.00           H  
ATOM    330  N   ALA B  30      -1.931  -2.907  27.903  1.00  0.00           N  
ATOM    331  CA  ALA B  30      -0.939  -3.795  27.313  1.00  0.00           C  
ATOM    332  C   ALA B  30      -1.581  -4.697  26.280  1.00  0.00           C  
ATOM    333  O   ALA B  30      -1.012  -4.946  25.211  1.00  0.00           O  
ATOM    334  CB  ALA B  30      -0.299  -4.622  28.400  1.00  0.00           C  
ATOM    335  H   ALA B  30      -2.068  -2.973  28.918  1.00  0.00           H  
ATOM    336  HA  ALA B  30      -0.174  -3.192  26.821  1.00  0.00           H  
ATOM    337 1HB  ALA B  30       0.162  -3.962  29.127  1.00  0.00           H  
ATOM    338 2HB  ALA B  30      -1.069  -5.218  28.892  1.00  0.00           H  
ATOM    339 3HB  ALA B  30       0.452  -5.276  27.970  1.00  0.00           H  
ATOM    340  N   ALA B  31      -2.786  -5.180  26.598  1.00  0.00           N  
ATOM    341  CA  ALA B  31      -3.489  -6.031  25.670  1.00  0.00           C  
ATOM    342  C   ALA B  31      -3.912  -5.251  24.436  1.00  0.00           C  
ATOM    343  O   ALA B  31      -3.760  -5.734  23.308  1.00  0.00           O  
ATOM    344  CB  ALA B  31      -4.695  -6.630  26.355  1.00  0.00           C  
ATOM    345  H   ALA B  31      -3.190  -4.986  27.522  1.00  0.00           H  
ATOM    346  HA  ALA B  31      -2.816  -6.827  25.356  1.00  0.00           H  
ATOM    347 1HB  ALA B  31      -4.369  -7.194  27.228  1.00  0.00           H  
ATOM    348 2HB  ALA B  31      -5.363  -5.824  26.674  1.00  0.00           H  
ATOM    349 3HB  ALA B  31      -5.217  -7.287  25.668  1.00  0.00           H  
ATOM    350  N   ALA B  32      -4.400  -4.018  24.636  1.00  0.00           N  
ATOM    351  CA  ALA B  32      -4.814  -3.213  23.505  1.00  0.00           C  
ATOM    352  C   ALA B  32      -3.638  -2.828  22.623  1.00  0.00           C  
ATOM    353  O   ALA B  32      -3.751  -2.852  21.393  1.00  0.00           O  
ATOM    354  CB  ALA B  32      -5.502  -1.960  24.000  1.00  0.00           C  
ATOM    355  H   ALA B  32      -4.556  -3.663  25.585  1.00  0.00           H  
ATOM    356  HA  ALA B  32      -5.512  -3.799  22.910  1.00  0.00           H  
ATOM    357 1HB  ALA B  32      -6.357  -2.239  24.617  1.00  0.00           H  
ATOM    358 2HB  ALA B  32      -4.802  -1.375  24.597  1.00  0.00           H  
ATOM    359 3HB  ALA B  32      -5.839  -1.368  23.153  1.00  0.00           H  
ATOM    360  N   ALA B  33      -2.499  -2.487  23.238  1.00  0.00           N  
ATOM    361  CA  ALA B  33      -1.338  -2.092  22.470  1.00  0.00           C  
ATOM    362  C   ALA B  33      -0.821  -3.273  21.667  1.00  0.00           C  
ATOM    363  O   ALA B  33      -0.407  -3.106  20.515  1.00  0.00           O  
ATOM    364  CB  ALA B  33      -0.258  -1.532  23.381  1.00  0.00           C  
ATOM    365  H   ALA B  33      -2.459  -2.458  24.257  1.00  0.00           H  
ATOM    366  HA  ALA B  33      -1.646  -1.319  21.777  1.00  0.00           H  
ATOM    367 1HB  ALA B  33      -0.655  -0.676  23.934  1.00  0.00           H  
ATOM    368 2HB  ALA B  33       0.051  -2.305  24.088  1.00  0.00           H  
ATOM    369 3HB  ALA B  33       0.597  -1.215  22.787  1.00  0.00           H  
ATOM    370  N   ALA B  34      -0.856  -4.476  22.255  1.00  0.00           N  
ATOM    371  CA  ALA B  34      -0.406  -5.645  21.531  1.00  0.00           C  
ATOM    372  C   ALA B  34      -1.314  -5.927  20.343  1.00  0.00           C  
ATOM    373  O   ALA B  34      -0.829  -6.246  19.246  1.00  0.00           O  
ATOM    374  CB  ALA B  34      -0.383  -6.843  22.456  1.00  0.00           C  
ATOM    375  H   ALA B  34      -1.145  -4.574  23.235  1.00  0.00           H  
ATOM    376  HA  ALA B  34       0.599  -5.453  21.160  1.00  0.00           H  
ATOM    377 1HB  ALA B  34      -0.027  -7.718  21.917  1.00  0.00           H  
ATOM    378 2HB  ALA B  34       0.278  -6.635  23.297  1.00  0.00           H  
ATOM    379 3HB  ALA B  34      -1.392  -7.027  22.828  1.00  0.00           H  
ATOM    380  N   ALA B  35      -2.637  -5.777  20.538  1.00  0.00           N  
ATOM    381  CA  ALA B  35      -3.554  -6.024  19.432  1.00  0.00           C  
ATOM    382  C   ALA B  35      -3.368  -5.010  18.287  1.00  0.00           C  
ATOM    383  O   ALA B  35      -3.521  -5.399  17.112  1.00  0.00           O  
ATOM    384  CB  ALA B  35      -4.976  -5.951  19.970  1.00  0.00           C  
ATOM    385  H   ALA B  35      -3.003  -5.559  21.475  1.00  0.00           H  
ATOM    386  HA  ALA B  35      -3.357  -7.020  19.040  1.00  0.00           H  
ATOM    387 1HB  ALA B  35      -5.094  -6.686  20.768  1.00  0.00           H  
ATOM    388 2HB  ALA B  35      -5.164  -4.954  20.373  1.00  0.00           H  
ATOM    389 3HB  ALA B  35      -5.682  -6.161  19.172  1.00  0.00           H  
ATOM    390  N   DSC B  36      -3.030  -3.729  18.628  1.00  0.00           N  
ATOM    391  CA  DSC B  36      -2.777  -2.658  17.628  1.00  0.00           C  
ATOM    392  C   DSC B  36      -1.431  -2.902  16.907  1.00  0.00           C  
ATOM    393  O   DSC B  36      -1.404  -2.660  15.684  1.00  0.00           O  
ATOM    394  CB  DSC B  36      -2.693  -1.326  18.496  1.00  0.00           C  
ATOM    395  S0  DSC B  36      -2.239   0.173  17.635  1.00  0.00           S  
ATOM    396  H   DSC B  36      -2.976  -3.502  19.635  1.00  0.00           H  
ATOM    397  HA  DSC B  36      -3.573  -2.682  16.880  1.00  0.00           H  
ATOM    398  H0  DSC B  36      -3.757  -1.186  18.909  1.00  0.00           H  
ATOM    399  H1  DSC B  36      -2.057  -1.540  19.359  1.00  0.00           H  
ATOM    400  N   ALA B  37      -0.356  -3.364  17.615  1.00  0.00           N  
ATOM    401  CA  ALA B  37       0.944  -3.642  17.021  1.00  0.00           C  
ATOM    402  C   ALA B  37       0.823  -4.735  15.978  1.00  0.00           C  
ATOM    403  O   ALA B  37       1.445  -4.668  14.912  1.00  0.00           O  
ATOM    404  CB  ALA B  37       1.911  -4.054  18.103  1.00  0.00           C  
ATOM    405  H   ALA B  37      -0.444  -3.501  18.628  1.00  0.00           H  
ATOM    406  HA  ALA B  37       1.311  -2.737  16.537  1.00  0.00           H  
ATOM    407 1HB  ALA B  37       1.986  -3.254  18.836  1.00  0.00           H  
ATOM    408 2HB  ALA B  37       1.537  -4.956  18.589  1.00  0.00           H  
ATOM    409 3HB  ALA B  37       2.885  -4.248  17.669  1.00  0.00           H  
ATOM    410  N   ALA B  38       0.006  -5.748  16.285  1.00  0.00           N  
ATOM    411  CA  ALA B  38      -0.197  -6.826  15.348  1.00  0.00           C  
ATOM    412  C   ALA B  38      -0.948  -6.337  14.120  1.00  0.00           C  
ATOM    413  O   ALA B  38      -0.585  -6.679  12.989  1.00  0.00           O  
ATOM    414  CB  ALA B  38      -0.960  -7.943  16.020  1.00  0.00           C  
ATOM    415  H   ALA B  38      -0.440  -5.784  17.210  1.00  0.00           H  
ATOM    416  HA  ALA B  38       0.777  -7.192  15.030  1.00  0.00           H  
ATOM    417 1HB  ALA B  38      -0.401  -8.288  16.889  1.00  0.00           H  
ATOM    418 2HB  ALA B  38      -1.936  -7.568  16.344  1.00  0.00           H  
ATOM    419 3HB  ALA B  38      -1.098  -8.764  15.324  1.00  0.00           H  
ATOM    420  N   ALA B  39      -1.970  -5.494  14.327  1.00  0.00           N  
ATOM    421  CA  ALA B  39      -2.719  -4.975  13.201  1.00  0.00           C  
ATOM    422  C   ALA B  39      -1.865  -4.068  12.326  1.00  0.00           C  
ATOM    423  O   ALA B  39      -1.951  -4.131  11.096  1.00  0.00           O  
ATOM    424  CB  ALA B  39      -3.923  -4.210  13.700  1.00  0.00           C  
ATOM    425  H   ALA B  39      -2.279  -5.270  15.280  1.00  0.00           H  
ATOM    426  HA  ALA B  39      -3.050  -5.819  12.598  1.00  0.00           H  
ATOM    427 1HB  ALA B  39      -4.541  -4.869  14.310  1.00  0.00           H  
ATOM    428 2HB  ALA B  39      -3.588  -3.367  14.305  1.00  0.00           H  
ATOM    429 3HB  ALA B  39      -4.500  -3.844  12.855  1.00  0.00           H  
ATOM    430  N   ALA B  40      -1.028  -3.231  12.953  1.00  0.00           N  
ATOM    431  CA  ALA B  40      -0.187  -2.329  12.195  1.00  0.00           C  
ATOM    432  C   ALA B  40       0.832  -3.123  11.394  1.00  0.00           C  
ATOM    433  O   ALA B  40       1.131  -2.773  10.248  1.00  0.00           O  
ATOM    434  CB  ALA B  40       0.494  -1.330  13.116  1.00  0.00           C  
ATOM    435  H   ALA B  40      -1.015  -3.194  13.973  1.00  0.00           H  
ATOM    436  HA  ALA B  40      -0.821  -1.789  11.502  1.00  0.00           H  
ATOM    437 1HB  ALA B  40      -0.263  -0.767  13.668  1.00  0.00           H  
ATOM    438 2HB  ALA B  40       1.127  -1.871  13.824  1.00  0.00           H  
ATOM    439 3HB  ALA B  40       1.101  -0.644  12.530  1.00  0.00           H  
ATOM    440  N   ALA B  41       1.361  -4.206  11.978  1.00  0.00           N  
ATOM    441  CA  ALA B  41       2.312  -5.028  11.259  1.00  0.00           C  
ATOM    442  C   ALA B  41       1.653  -5.697  10.062  1.00  0.00           C  
ATOM    443  O   ALA B  41       2.248  -5.758   8.975  1.00  0.00           O  
ATOM    444  CB  ALA B  41       2.886  -6.080  12.182  1.00  0.00           C  
ATOM    445  H   ALA B  41       1.144  -4.432  12.955  1.00  0.00           H  
ATOM    446  HA  ALA B  41       3.114  -4.386  10.899  1.00  0.00           H  
ATOM    447 1HB  ALA B  41       3.614  -6.682  11.646  1.00  0.00           H  
ATOM    448 2HB  ALA B  41       3.365  -5.590  13.030  1.00  0.00           H  
ATOM    449 3HB  ALA B  41       2.078  -6.716  12.544  1.00  0.00           H  
ATOM    450  N   ALA B  42       0.410  -6.180  10.239  1.00  0.00           N  
ATOM    451  CA  ALA B  42      -0.275  -6.818   9.120  1.00  0.00           C  
ATOM    452  C   ALA B  42      -0.557  -5.828   7.974  1.00  0.00           C  
ATOM    453  O   ALA B  42      -0.494  -6.238   6.798  1.00  0.00           O  
ATOM    454  CB  ALA B  42      -1.578  -7.411   9.635  1.00  0.00           C  
ATOM    455  H   ALA B  42      -0.025  -6.161  11.171  1.00  0.00           H  
ATOM    456  HA  ALA B  42       0.366  -7.610   8.735  1.00  0.00           H  
ATOM    457 1HB  ALA B  42      -1.358  -8.121  10.433  1.00  0.00           H  
ATOM    458 2HB  ALA B  42      -2.211  -6.613  10.029  1.00  0.00           H  
ATOM    459 3HB  ALA B  42      -2.095  -7.919   8.825  1.00  0.00           H  
ATOM    460  N   DSC B  43      -0.853  -4.536   8.317  1.00  0.00           N  
ATOM    461  CA  DSC B  43      -1.100  -3.463   7.317  1.00  0.00           C  
ATOM    462  C   DSC B  43       0.223  -3.066   6.621  1.00  0.00           C  
ATOM    463  O   DSC B  43       0.163  -2.834   5.397  1.00  0.00           O  
ATOM    464  CB  DSC B  43      -1.644  -2.238   8.177  1.00  0.00           C  
ATOM    465  S0  DSC B  43      -1.869  -0.687   7.318  1.00  0.00           S  
ATOM    466  H   DSC B  43      -0.927  -4.315   9.325  1.00  0.00           H  
ATOM    467  HA  DSC B  43      -1.784  -3.845   6.555  1.00  0.00           H  
ATOM    468  H0  DSC B  43      -2.672  -2.588   8.554  1.00  0.00           H  
ATOM    469  H1  DSC B  43      -1.009  -2.151   9.062  1.00  0.00           H  
ATOM    470  N   ALA B  44       1.374  -2.992   7.356  1.00  0.00           N  
ATOM    471  CA  ALA B  44       2.672  -2.645   6.796  1.00  0.00           C  
ATOM    472  C   ALA B  44       3.085  -3.666   5.758  1.00  0.00           C  
ATOM    473  O   ALA B  44       3.640  -3.316   4.713  1.00  0.00           O  
ATOM    474  CB  ALA B  44       3.694  -2.580   7.903  1.00  0.00           C  
ATOM    475  H   ALA B  44       1.335  -3.157   8.367  1.00  0.00           H  
ATOM    476  HA  ALA B  44       2.600  -1.669   6.316  1.00  0.00           H  
ATOM    477 1HB  ALA B  44       3.379  -1.838   8.633  1.00  0.00           H  
ATOM    478 2HB  ALA B  44       3.760  -3.555   8.384  1.00  0.00           H  
ATOM    479 3HB  ALA B  44       4.660  -2.307   7.493  1.00  0.00           H  
ATOM    480  N   ALA B  45       2.808  -4.942   6.045  1.00  0.00           N  
ATOM    481  CA  ALA B  45       3.138  -5.986   5.105  1.00  0.00           C  
ATOM    482  C   ALA B  45       2.285  -5.876   3.851  1.00  0.00           C  
ATOM    483  O   ALA B  45       2.798  -6.010   2.735  1.00  0.00           O  
ATOM    484  CB  ALA B  45       2.943  -7.333   5.758  1.00  0.00           C  
ATOM    485  H   ALA B  45       2.404  -5.182   6.958  1.00  0.00           H  
ATOM    486  HA  ALA B  45       4.183  -5.870   4.820  1.00  0.00           H  
ATOM    487 1HB  ALA B  45       3.572  -7.397   6.646  1.00  0.00           H  
ATOM    488 2HB  ALA B  45       1.895  -7.442   6.049  1.00  0.00           H  
ATOM    489 3HB  ALA B  45       3.212  -8.121   5.061  1.00  0.00           H  
ATOM    490  N   ALA B  46       0.987  -5.588   4.020  1.00  0.00           N  
ATOM    491  CA  ALA B  46       0.122  -5.449   2.863  1.00  0.00           C  
ATOM    492  C   ALA B  46       0.499  -4.239   2.018  1.00  0.00           C  
ATOM    493  O   ALA B  46       0.504  -4.316   0.783  1.00  0.00           O  
ATOM    494  CB  ALA B  46      -1.316  -5.323   3.318  1.00  0.00           C  
ATOM    495  H   ALA B  46       0.582  -5.538   4.961  1.00  0.00           H  
ATOM    496  HA  ALA B  46       0.231  -6.342   2.251  1.00  0.00           H  
ATOM    497 1HB  ALA B  46      -1.585  -6.200   3.906  1.00  0.00           H  
ATOM    498 2HB  ALA B  46      -1.421  -4.429   3.933  1.00  0.00           H  
ATOM    499 3HB  ALA B  46      -1.967  -5.247   2.452  1.00  0.00           H  
ATOM    500  N   ALA B  47       0.838  -3.123   2.677  1.00  0.00           N  
ATOM    501  CA  ALA B  47       1.215  -1.923   1.960  1.00  0.00           C  
ATOM    502  C   ALA B  47       2.527  -2.158   1.223  1.00  0.00           C  
ATOM    503  O   ALA B  47       2.704  -1.679   0.099  1.00  0.00           O  
ATOM    504  CB  ALA B  47       1.317  -0.741   2.910  1.00  0.00           C  
ATOM    505  H   ALA B  47       0.788  -3.102   3.695  1.00  0.00           H  
ATOM    506  HA  ALA B  47       0.443  -1.714   1.226  1.00  0.00           H  
ATOM    507 1HB  ALA B  47       0.358  -0.594   3.412  1.00  0.00           H  
ATOM    508 2HB  ALA B  47       2.086  -0.948   3.657  1.00  0.00           H  
ATOM    509 3HB  ALA B  47       1.578   0.157   2.355  1.00  0.00           H  
ATOM    510  N   ALA B  48       3.453  -2.904   1.843  1.00  0.00           N  
ATOM    511  CA  ALA B  48       4.711  -3.198   1.192  1.00  0.00           C  
ATOM    512  C   ALA B  48       4.492  -4.058  -0.043  1.00  0.00           C  
ATOM    513  O   ALA B  48       5.128  -3.825  -1.079  1.00  0.00           O  
ATOM    514  CB  ALA B  48       5.640  -3.909   2.150  1.00  0.00           C  
ATOM    515  H   ALA B  48       3.306  -3.227   2.805  1.00  0.00           H  
ATOM    516  HA  ALA B  48       5.163  -2.257   0.883  1.00  0.00           H  
ATOM    517 1HB  ALA B  48       5.802  -3.280   3.026  1.00  0.00           H  
ATOM    518 2HB  ALA B  48       5.184  -4.849   2.460  1.00  0.00           H  
ATOM    519 3HB  ALA B  48       6.589  -4.107   1.661  1.00  0.00           H  
END
