# Supplementary material for: De novo design and directed folding of disulfide-bridged peptide heterodimers
Source: Nat Commun. 2022 Mar 22;13:1539. doi: 10.1038/s41467-022-29210-x (PMC8941120; doi:10.1038/s41467-022-29210-x)
Supplement: Supplementary file 5 — Supplementary Software [file 41467_2022_29210_MOESM5_ESM.zip › run.py]

import pyrosetta
from pyrosetta.rosetta.core.select.residue_selector import ChainSelector
from pyrosetta.rosetta.protocols.relax import FastRelax

import random
import glob

pyrosetta.init(f'-gen_bonded_params_file scoring/score_functions/generic_potential/generic_bonded.aamerge.BT.txt -holes:dalphaball ' +
               f'-ex1 -ex2 -out:mute all -beta_cart -genbonded_score_polymers -count_pair_full_polymers -extra_res_fa DSC.params DSP.params')

pose = pyrosetta.pose_from_file('input.pdb')

def perturb(pose):
    rv1 = pyrosetta.rosetta.numeric.random.random_vector_spherical().normalized()
    rv2 = pyrosetta.rosetta.numeric.random.random_vector_spherical().normalized()

    pyrosetta.rosetta.protocols.toolbox.pose_manipulation.rigid_body_move(rv1, random.gauss(0, 0.5), rv2, random.gauss(0, 0.05), pose, ChainSelector('B').apply(pose))

    mm = pyrosetta.rosetta.core.kinematics.MoveMap()
    mm.set_bb(ChainSelector('B').apply(pose))
    mm.set_chi(ChainSelector('B').apply(pose))

    shear_mover = pyrosetta.rosetta.protocols.simple_moves.ShearMover(mm, 0.005, 100)
    shear_mover.apply(pose)

perturb(pose)

sf = pyrosetta.create_score_function('beta_genpot_cart')
relax = FastRelax(sf, 1)
relax.cartesian(True)

relax.apply(pose)

hbnet = XmlObjects.create_from_file('HBNet_Step1.xml').get_mover("hbnet")
design = XmlObjects.create_from_file('Design_Step2.xml').get_mover("ParsedProtocol")

networked_pose = pose.clone()
hbnet.apply(networked_pose)

networked_poses = list()
while True:
    if networked_pose:
        networked_poses.append(networked_pose)
    else:
        break

    networked_pose = hbnet.get_additional_output()

random.shuffle(networked_poses)

for i, networked_pose in enumerate(networked_poses):
    designed_pose = networked_pose.clone()

    design.apply(designed_pose)

    designed_pose.dump_pdb(f'output_{i}.pdb')
