# Supplementary material for: De novo design and directed folding of disulfide-bridged peptide heterodimers
Source: Nat Commun. 2022 Mar 22;13:1539. doi: 10.1038/s41467-022-29210-x (PMC8941120; doi:10.1038/s41467-022-29210-x)
Supplement: Supplementary file 5 — Supplementary Software [file 41467_2022_29210_MOESM5_ESM.zip › DSC.params]

# Disulfide-Cysteine
# [CH3]C(=O)[NH][C@H](C(=O)[NH][CH3])C[S:1][S:2][C:3]
NAME DSC
IO_STRING DSC X
TYPE POLYMER
AA UNK
ATOM  N   Nbb   N   -0.604
ATOM  CA  CAbb  C    0.090
ATOM  C   CObb  C    0.688
ATOM  O   OCbb  O   -0.688
ATOM  HA  Hapo  H    0.115
ATOM  H   HNbb  H    0.398
ATOM  CB  CS2   C    0.033
ATOM  S0  Ssl   X   -0.091
ATOM  H0  HC    H    0.042
ATOM  H1  HC    H    0.042
LOWER_CONNECT N
UPPER_CONNECT C
CONNECT S0
BOND O C
BOND CA C
BOND CA CB
BOND CB H1
BOND CA N
BOND CA HA
BOND CB S0
BOND CB H0
BOND N H
PROPERTIES PROTEIN ALPHA_AA L_AA
NBR_ATOM CB
NBR_RADIUS 8.0
FIRST_SIDECHAIN_ATOM CB
ACT_COORD_ATOMS CB END
CHI   1    N   CA   CB   S0
PROTON_CHI 1 SAMPLES 3 60 180 270 EXTRA 0
ICOOR_INTERNAL    N      0.000000    0.000000    0.000000   N     CA    C
ICOOR_INTERNAL    CA     0.000000  180.000000    1.458001   N     CA    C
ICOOR_INTERNAL    C      0.000000   68.800003    1.523258   CA    N     C
ICOOR_INTERNAL  UPPER  149.999985   63.800007    1.328685   C     CA    N
ICOOR_INTERNAL    O   -180.000000   59.200005    1.231015   C     CA  UPPER
ICOOR_INTERNAL    HA   119.000000   71.900000    1.090078   CA    N     C
ICOOR_INTERNAL  LOWER -150.000000   58.300003    1.328685   N     CA    C
ICOOR_INTERNAL    H   -180.000000   60.849998    1.010000   N     CA  LOWER
ICOOR_INTERNAL    CB  -117.715767   78.295373    1.544961   CA    N     C
ICOOR_INTERNAL    S0  -175.597740   65.107180    1.770145   CB    CA    N
ICOOR_INTERNAL    CONN3   67.567223   77.000000    2.050000   S0    CB    CA
ICOOR_INTERNAL    H0   119.699004   75.338588    1.147773   CB    CA    S0
ICOOR_INTERNAL    H1  -127.808398   74.908368    1.093596   CB    CA    S0
