# Supplementary material for: De novo design and directed folding of disulfide-bridged peptide heterodimers
Source: Nat Commun. 2022 Mar 22;13:1539. doi: 10.1038/s41467-022-29210-x (PMC8941120; doi:10.1038/s41467-022-29210-x)
Supplement: Supplementary file 6 — Source Data [file 41467_2022_29210_MOESM6_ESM.xlsx]

## Sheet: Figure 1
Raw data for HPLC chromatograms
Figure 1b						Figure 1c
X1	Y1		X2	Y2		X1	Y1		X2	Y2
-4.54	0		0	0		0.01067	0		0	0
-4.52933	0		0.01067	0		0.02133	0		0.01067	0
-4.51867	0		0.02133	0		0.032	0		0.02133	0
-4.508	0		0.032	0		0.04267	0		0.032	0
-4.49733	0		0.04267	0		0.05333	0		0.04267	0
-4.48667	0		0.05333	0		0.064	0		0.05333	0
-4.476	0		0.064	0		0.07467	0		0.064	0
-4.46533	0		0.07467	0		0.08533	0		0.07467	0
-4.45467	0		0.08533	0		0.096	0		0.08533	0
-4.444	0		0.096	0		0.10667	0		0.096	0
-4.43333	-1		0.10667	0		0.11733	-3		0.10667	-36
-4.42267	-5		0.11733	7		0.128	0		0.11733	-49
-4.412	12		0.128	4		0.13867	3		0.128	-46
-4.40133	24		0.13867	23		0.14933	-2		0.13867	-33
-4.39067	7		0.14933	13		0.16	3		0.14933	-42
-4.38	1		0.16	-1		0.17067	-9		0.16	-23
-4.36933	10		0.17067	11		0.18133	3		0.17067	-22
-4.35867	11		0.18133	6		0.192	11		0.18133	-19
-4.348	-2		0.192	8		0.20267	19		0.192	-18
-4.33733	4		0.20267	6		0.21333	34		0.20267	-12
-4.32667	22		0.21333	1		0.224	29		0.21333	-13
-4.316	25		0.224	-20		0.23467	22		0.224	-15
-4.30533	37		0.23467	1		0.24533	40		0.23467	-23
-4.29467	26		0.24533	9		0.256	41		0.24533	-14
-4.284	20		0.256	0		0.26667	39		0.256	-14
-4.27333	9		0.26667	1		0.27733	44		0.26667	-14
-4.26267	14		0.27733	-2		0.288	49		0.27733	-23
-4.252	6		0.288	7		0.29867	24		0.288	-25
-4.24133	12		0.29867	-10		0.30933	30		0.29867	-35
-4.23067	18		0.30933	2		0.32	32		0.30933	-26
-4.22	25		0.32	11		0.33067	30		0.32	-18
-4.20933	3		0.33067	1		0.34133	24		0.33067	-16
-4.19867	21		0.34133	17		0.352	36		0.34133	-12
-4.188	16		0.352	18		0.36267	35		0.352	-30
-4.17733	11		0.36267	10		0.37333	44		0.36267	-21
-4.16667	13		0.37333	6		0.384	51		0.37333	-16
-4.156	20		0.384	11		0.39467	48		0.384	-21
-4.14533	15		0.39467	6		0.40533	48		0.39467	-21
-4.13467	22		0.40533	12		0.416	59		0.40533	-7
-4.124	10		0.416	18		0.42667	73		0.416	-3
-4.11333	5		0.42667	17		0.43733	62		0.42667	-14
-4.10267	32		0.43733	15		0.448	67		0.43733	-22
-4.092	16		0.448	10		0.45867	68		0.448	6
-4.08133	36		0.45867	2		0.46933	66		0.45867	-8
-4.07067	22		0.46933	4		0.48	79		0.46933	3
-4.06	17		0.48	14		0.49067	83		0.48	1
-4.04933	28		0.49067	21		0.50133	83		0.49067	1
-4.03867	30		0.50133	27		0.512	74		0.50133	7
-4.028	39		0.512	26		0.52267	80		0.512	-4
-4.01733	25		0.52267	20		0.53333	63		0.52267	-11
-4.00667	21		0.53333	21		0.544	77		0.53333	6
-3.996	27		0.544	41		0.55467	73		0.544	5
-3.98533	14		0.55467	26		0.56533	89		0.55467	22
-3.97467	10		0.56533	31		0.576	76		0.56533	17
-3.964	8		0.576	23		0.58667	73		0.576	10
-3.95333	-7		0.58667	9		0.59733	81		0.58667	9
-3.94267	-20		0.59733	7		0.608	83		0.59733	-1
-3.932	8		0.608	15		0.61867	81		0.608	11
-3.92133	8		0.61867	25		0.62933	98		0.61867	6
-3.91067	9		0.62933	23		0.64	102		0.62933	-12
-3.9	18		0.64	8		0.65067	102		0.64	-14
-3.88933	8		0.65067	14		0.66133	94		0.65067	-1
-3.87867	8		0.66133	17		0.672	102		0.66133	-4
-3.868	-16		0.672	22		0.68267	116		0.672	11
-3.85733	-16		0.68267	24		0.69333	114		0.68267	-6
-3.84667	10		0.69333	8		0.704	110		0.69333	-7
-3.836	26		0.704	19		0.71467	117		0.704	6
-3.82533	23		0.71467	19		0.72533	117		0.71467	6
-3.81467	30		0.72533	15		0.736	122		0.72533	5
-3.804	4		0.736	30		0.74667	125		0.736	6
-3.79333	-2		0.74667	15		0.75733	124		0.74667	18
-3.78267	16		0.75733	29		0.768	112		0.75733	15
-3.772	23		0.768	20		0.77867	121		0.768	18
-3.76133	0		0.77867	21		0.78933	135		0.77867	9
-3.75067	1		0.78933	15		0.8	132		0.78933	0
-3.74	7		0.8	22		0.81067	138		0.8	-8
-3.72933	-7		0.81067	28		0.82133	116		0.81067	7
-3.71867	-5		0.82133	19		0.832	129		0.82133	13
-3.708	-2		0.832	25		0.84267	128		0.832	13
-3.69733	-5		0.84267	21		0.85333	134		0.84267	14
-3.68667	-19		0.85333	20		0.864	148		0.85333	13
-3.676	-15		0.864	16		0.87467	155		0.864	3
-3.66533	-12		0.87467	12		0.88533	142		0.87467	3
-3.65467	9		0.88533	36		0.896	137		0.88533	10
-3.644	6		0.896	34		0.90667	125		0.896	3
-3.63333	-2		0.90667	37		0.91733	148		0.90667	-11
-3.62267	-17		0.91733	35		0.928	153		0.91733	6
-3.612	-12		0.928	28		0.93867	163		0.928	-8
-3.60133	-2		0.93867	29		0.94933	153		0.93867	-4
-3.59067	-1		0.94933	25		0.96	162		0.94933	10
-3.58	-2		0.96	24		0.97067	168		0.96	13
-3.56933	-3		0.97067	33		0.98133	173		0.97067	0
-3.55867	-12		0.98133	19		0.992	164		0.98133	12
-3.548	-9		0.992	3		1.00267	165		0.992	8
-3.53733	-8		1.00267	20		1.01333	152		1.00267	5
-3.52667	-5		1.01333	29		1.024	166		1.01333	2
-3.516	6		1.024	13		1.03467	172		1.024	2
-3.50533	5		1.03467	20		1.04533	174		1.03467	19
-3.49467	-17		1.04533	12		1.056	195		1.04533	22
-3.484	-16		1.056	26		1.06667	193		1.056	0
-3.47333	-9		1.06667	38		1.07733	180		1.06667	8
-3.46267	-9		1.07733	29		1.088	186		1.07733	4
-3.452	-2		1.088	28		1.09867	178		1.088	9
-3.44133	3		1.09867	22		1.10933	173		1.09867	8
-3.43067	-1		1.10933	29		1.12	181		1.10933	16
-3.42	-8		1.12	9		1.13067	174		1.12	-3
-3.40933	-10		1.13067	5		1.14133	180		1.13067	-5
-3.39867	-7		1.14133	10		1.152	196		1.14133	-5
-3.388	4		1.152	19		1.16267	193		1.152	-7
-3.37733	-16		1.16267	26		1.17333	189		1.16267	-7
-3.36667	-1		1.17333	11		1.184	193		1.17333	13
-3.356	-7		1.184	13		1.19467	202		1.184	7
-3.34533	-21		1.19467	15		1.20533	203		1.19467	0
-3.33467	-22		1.20533	24		1.216	211		1.20533	14
-3.324	-18		1.216	27		1.22667	204		1.216	5
-3.31333	-12		1.22667	34		1.23733	219		1.22667	-6
-3.30267	-16		1.23733	22		1.248	217		1.23733	-3
-3.292	-31		1.248	19		1.25867	212		1.248	7
-3.28133	-7		1.25867	18		1.26933	202		1.25867	6
-3.27067	-18		1.26933	18		1.28	205		1.26933	13
-3.26	-18		1.28	19		1.29067	203		1.28	0
-3.24933	-12		1.29067	21		1.30133	204		1.29067	-6
-3.23867	-20		1.30133	28		1.312	216		1.30133	-11
-3.228	-14		1.312	27		1.32267	214		1.312	-4
-3.21733	-14		1.32267	35		1.33333	214		1.32267	8
-3.20667	-23		1.33333	26		1.344	200		1.33333	4
-3.196	-15		1.344	18		1.35467	205		1.344	4
-3.18533	-23		1.35467	15		1.36533	213		1.35467	-6
-3.17467	-25		1.36533	25		1.376	214		1.36533	9
-3.164	-22		1.376	24		1.38667	219		1.376	6
-3.15333	9		1.38667	30		1.39733	231		1.38667	-6
-3.14267	-10		1.39733	15		1.408	227		1.39733	6
-3.132	-19		1.408	19		1.41867	224		1.408	-3
-3.12133	-28		1.41867	22		1.42933	235		1.41867	5
-3.11067	-22		1.42933	22		1.44	240		1.42933	2
-3.1	-17		1.44	5		1.45067	246		1.44	0
-3.08933	-29		1.45067	17		1.46133	238		1.45067	1
-3.07867	-37		1.46133	25		1.472	235		1.46133	-8
-3.068	-31		1.472	6		1.48267	237		1.472	-17
-3.05733	-29		1.48267	14		1.49333	221		1.48267	-18
-3.04667	-38		1.49333	7		1.504	230		1.49333	2
-3.036	-42		1.504	20		1.51467	229		1.504	12
-3.02533	-44		1.51467	27		1.52533	246		1.51467	2
-3.01467	-32		1.52533	0		1.536	244		1.52533	1
-3.004	-25		1.536	22		1.54667	243		1.536	-5
-2.99333	-35		1.54667	27		1.55733	261		1.54667	-7
-2.98267	-25		1.55733	15		1.568	250		1.55733	-9
-2.972	-17		1.568	20		1.57867	241		1.568	-1
-2.96133	-34		1.57867	17		1.58933	252		1.57867	0
-2.95067	-40		1.58933	8		1.6	263		1.58933	1
-2.94	-44		1.6	15		1.61067	262		1.6	1
-2.92933	-39		1.61067	18		1.62133	253		1.61067	11
-2.91867	-40		1.62133	21		1.632	254		1.62133	4
-2.908	-41		1.632	34		1.64267	262		1.632	8
-2.89733	-28		1.64267	27		1.65333	257		1.64267	-8
-2.88667	-25		1.65333	24		1.664	256		1.65333	4
-2.876	-26		1.664	21		1.67467	255		1.664	0
-2.86533	-33		1.67467	19		1.68533	252		1.67467	-4
-2.85467	-34		1.68533	25		1.696	244		1.68533	-4
-2.844	-38		1.696	27		1.70667	247		1.696	18
-2.83333	-59		1.70667	16		1.71733	261		1.70667	6
-2.82267	-59		1.71733	30		1.728	256		1.71733	2
-2.812	-52		1.728	23		1.73867	267		1.728	10
-2.80133	-30		1.73867	29		1.74933	276		1.73867	10
-2.79067	-30		1.74933	21		1.76	266		1.74933	6
-2.78	-32		1.76	11		1.77067	273		1.76	3
-2.76933	-37		1.77067	8		1.78133	275		1.77067	7
-2.75867	-35		1.78133	28		1.792	274		1.78133	-9
-2.748	-41		1.792	37		1.80267	278		1.792	-5
-2.73733	-35		1.80267	4		1.81333	286		1.80267	-5
-2.72667	-44		1.81333	11		1.824	283		1.81333	3
-2.716	-35		1.824	34		1.83467	284		1.824	3
-2.70533	-46		1.83467	29		1.84533	273		1.83467	-5
-2.69467	-39		1.84533	16		1.856	279		1.84533	1
-2.684	-53		1.856	11		1.86667	284		1.856	-6
-2.67333	-48		1.86667	5		1.87733	268		1.86667	1
-2.66267	-40		1.87733	15		1.888	283		1.87733	-19
-2.652	-28		1.888	29		1.89867	296		1.888	-17
-2.64133	-38		1.89867	19		1.90933	279		1.89867	5
-2.63067	-51		1.90933	-4		1.92	282		1.90933	2
-2.62	-54		1.92	1		1.93067	283		1.92	0
-2.60933	-39		1.93067	2		1.94133	299		1.93067	6
-2.59867	-43		1.94133	10		1.952	297		1.94133	-4
-2.588	-48		1.952	19		1.96267	298		1.952	-9
-2.57733	-40		1.96267	20		1.97333	306		1.96267	-6
-2.56667	-36		1.97333	13		1.984	294		1.97333	10
-2.556	-43		1.984	24		1.99467	305		1.984	13
-2.54533	-36		1.99467	33		2.00533	287		1.99467	4
-2.53467	-40		2.00533	34		2.016	294		2.00533	6
-2.524	-50		2.016	23		2.02667	304		2.016	12
-2.51333	-48		2.02667	19		2.03733	306		2.02667	5
-2.50267	-64		2.03733	29		2.048	302		2.03733	3
-2.492	-47		2.048	33		2.05867	311		2.048	0
-2.48133	-46		2.05867	26		2.06933	308		2.05867	-2
-2.47067	-58		2.06933	35		2.08	313		2.06933	2
-2.46	-50		2.08	26		2.09067	312		2.08	4
-2.44933	-52		2.09067	17		2.10133	315		2.09067	12
-2.43867	-62		2.10133	34		2.112	330		2.10133	19
-2.428	-63		2.112	31		2.12267	338		2.112	12
-2.41733	-55		2.12267	22		2.13333	346		2.12267	14
-2.40667	-56		2.13333	24		2.144	324		2.13333	23
-2.396	-57		2.144	11		2.15467	320		2.144	14
-2.38533	-57		2.15467	18		2.16533	333		2.15467	2
-2.37467	-71		2.16533	10		2.176	345		2.16533	-5
-2.364	-57		2.176	11		2.18667	341		2.176	-8
-2.35333	-67		2.18667	10		2.19733	329		2.18667	2
-2.34267	-55		2.19733	6		2.208	338		2.19733	-1
-2.332	-71		2.208	15		2.21867	344		2.208	4
-2.32133	-72		2.21867	37		2.22933	350		2.21867	-5
-2.31067	-72		2.22933	25		2.24	345		2.22933	-16
-2.3	-65		2.24	25		2.25067	342		2.24	-17
-2.28933	-52		2.25067	26		2.26133	326		2.25067	-9
-2.27867	-53		2.26133	31		2.272	335		2.26133	9
-2.268	-55		2.272	34		2.28267	332		2.272	2
-2.25733	-71		2.28267	35		2.29333	339		2.28267	-3
-2.24667	-65		2.29333	35		2.304	336		2.29333	-2
-2.236	-67		2.304	28		2.31467	350		2.304	9
-2.22533	-65		2.31467	33		2.32533	349		2.31467	10
-2.21467	-70		2.32533	29		2.336	350		2.32533	-2
-2.204	-74		2.336	22		2.34667	340		2.336	0
-2.19333	-64		2.34667	28		2.35733	372		2.34667	15
-2.18267	-84		2.35733	33		2.368	368		2.35733	12
-2.172	-85		2.368	12		2.37867	369		2.368	8
-2.16133	-72		2.37867	28		2.38933	371		2.37867	-5
-2.15067	-64		2.38933	28		2.4	360		2.38933	10
-2.14	-60		2.4	11		2.41067	370		2.4	-2
-2.12933	-80		2.41067	18		2.42133	357		2.41067	9
-2.11867	-90		2.42133	28		2.432	363		2.42133	6
-2.108	-90		2.432	30		2.44267	369		2.432	5
-2.09733	-69		2.44267	22		2.45333	365		2.44267	11
-2.08667	-79		2.45333	36		2.464	360		2.45333	12
-2.076	-72		2.464	42		2.47467	369		2.464	10
-2.06533	-80		2.47467	20		2.48533	363		2.47467	8
-2.05467	-80		2.48533	23		2.496	367		2.48533	11
-2.044	-76		2.496	15		2.50667	375		2.496	29
-2.03333	-75		2.50667	22		2.51733	365		2.50667	28
-2.02267	-82		2.51733	44		2.528	364		2.51733	38
-2.012	-93		2.528	31		2.53867	376		2.528	39
-2.00133	-64		2.53867	30		2.54933	388		2.53867	34
-1.99067	-70		2.54933	32		2.56	393		2.54933	30
-1.98	-81		2.56	27		2.57067	377		2.56	31
-1.96933	-82		2.57067	23		2.58133	386		2.57067	29
-1.95867	-73		2.58133	29		2.592	397		2.58133	22
-1.948	-80		2.592	36		2.60267	381		2.592	34
-1.93733	-76		2.60267	34		2.61333	369		2.60267	29
-1.92667	-73		2.61333	29		2.624	385		2.61333	25
-1.916	-95		2.624	37		2.63467	378		2.624	7
-1.90533	-74		2.63467	54		2.64533	377		2.63467	19
-1.89467	-78		2.64533	63		2.656	403		2.64533	16
-1.884	-89		2.656	32		2.66667	405		2.656	15
-1.87333	-78		2.66667	39		2.67733	415		2.66667	23
-1.86267	-81		2.67733	38		2.688	429		2.67733	29
-1.852	-86		2.688	43		2.69867	451		2.688	35
-1.84133	-80		2.69867	46		2.70933	495		2.69867	39
-1.83067	-79		2.70933	30		2.72	519		2.70933	40
-1.82	-90		2.72	40		2.73067	519		2.72	36
-1.80933	-89		2.73067	44		2.74133	551		2.73067	34
-1.79867	-100		2.74133	31		2.752	567		2.74133	38
-1.788	-110		2.752	17		2.76267	583		2.752	45
-1.77733	-98		2.76267	32		2.77333	608		2.76267	50
-1.76667	-91		2.77333	25		2.784	657		2.77333	44
-1.756	-97		2.784	38		2.79467	787		2.784	54
-1.74533	-104		2.79467	38		2.80533	1152		2.79467	49
-1.73467	-119		2.80533	64		2.816	2312		2.80533	43
-1.724	-87		2.816	130		2.82667	4442		2.816	50
-1.71333	-100		2.82667	200		2.83733	5718		2.82667	52
-1.70267	-96		2.83733	264		2.848	6707		2.83733	56
-1.692	-85		2.848	294		2.85867	7336		2.848	52
-1.68133	-96		2.85867	329		2.86933	7088		2.85867	56
-1.67067	-113		2.86933	342		2.88	6864		2.86933	62
-1.66	-109		2.88	389		2.89067	6830		2.88	58
-1.64933	-110		2.89067	458		2.90133	6584		2.89067	53
-1.63867	-124		2.90133	515		2.912	6174		2.90133	44
-1.628	-107		2.912	578		2.92267	5771		2.912	55
-1.61733	-84		2.92267	654		2.93333	5492		2.92267	61
-1.60667	-86		2.93333	731		2.944	5170		2.93333	72
-1.596	-95		2.944	787		2.95467	4608		2.944	62
-1.58533	-109		2.95467	846		2.96533	3945		2.95467	59
-1.57467	-114		2.96533	912		2.976	3327		2.96533	69
-1.564	-111		2.976	964		2.98667	2816		2.976	87
-1.55333	-105		2.98667	994		2.99733	2445		2.98667	70
-1.54267	-95		2.99733	1043		3.008	2160		2.99733	68
-1.532	-97		3.008	1085		3.01867	1970		3.008	60
-1.52133	-116		3.01867	1124		3.02933	1828		3.01867	75
-1.51067	-129		3.02933	1177		3.04	1716		3.02933	74
-1.5	-128		3.04	1247		3.05067	1622		3.04	70
-1.48933	-122		3.05067	1388		3.06133	1536		3.05067	58
-1.47867	-122		3.06133	1588		3.072	1451		3.06133	59
-1.468	-114		3.072	1794		3.08267	1418		3.072	59
-1.45733	-125		3.08267	1993		3.09333	1382		3.08267	60
-1.44667	-122		3.09333	2313		3.104	1318		3.09333	63
-1.436	-119		3.104	3389		3.11467	1259		3.104	99
-1.42533	-110		3.11467	7244		3.12533	1185		3.11467	128
-1.41467	-107		3.12533	13718		3.136	1117		3.12533	203
-1.404	-105		3.136	17518		3.14667	1082		3.136	279
-1.39333	-89		3.14667	17112		3.15733	1036		3.14667	407
-1.38267	-91		3.15733	14412		3.168	1049		3.15733	996
-1.372	-91		3.168	10982		3.17867	1007		3.168	2856
-1.36133	-76		3.17867	7707		3.18933	965		3.17867	5236
-1.35067	-75		3.18933	5064		3.2	880		3.18933	6402
-1.34	-86		3.2	3080		3.21067	800		3.2	5428
-1.32933	-87		3.21067	1702		3.22133	715		3.21067	3070
-1.31867	-86		3.22133	782		3.232	642		3.22133	969
-1.308	-99		3.232	261		3.24267	575		3.232	-219
-1.29733	-110		3.24267	-154		3.25333	533		3.24267	-1032
-1.28667	-130		3.25333	-877		3.264	493		3.25333	-1743
-1.276	-115		3.264	-2001		3.27467	483		3.264	-2101
-1.26533	-119		3.27467	-2991		3.28533	481		3.27467	-1542
-1.25467	-122		3.28533	-2863		3.296	483		3.28533	-379
-1.244	-117		3.296	-1857		3.30667	466		3.296	698
-1.23333	-112		3.30667	-848		3.31733	470		3.30667	1538
-1.22267	-104		3.31733	-222		3.328	462		3.31733	2205
-1.212	-118		3.328	158		3.33867	482		3.328	2737
-1.20133	-118		3.33867	307		3.34933	539		3.33867	3125
-1.19067	-111		3.34933	354		3.36	646		3.34933	3317
-1.18	-105		3.36	335		3.37067	808		3.36	3291
-1.16933	-115		3.37067	287		3.38133	962		3.37067	3145
-1.15867	-113		3.38133	254		3.392	1145		3.38133	2913
-1.148	-115		3.392	220		3.40267	1508		3.392	2580
-1.13733	-127		3.40267	194		3.41333	2090		3.40267	2224
-1.12667	-143		3.41333	184		3.424	2564		3.41333	1910
-1.116	-133		3.424	170		3.43467	2476		3.424	1701
-1.10533	-128		3.43467	175		3.44533	1937		3.43467	1569
-1.09467	-126		3.44533	155		3.456	1421		3.44533	1555
-1.084	-136		3.456	139		3.46667	1131		3.456	1665
-1.07333	-136		3.46667	101		3.47733	1024		3.46667	1916
-1.06267	-129		3.47733	80		3.488	1003		3.47733	2357
-1.052	-138		3.488	66		3.49867	1011		3.488	2938
-1.04133	-122		3.49867	43		3.50933	1020		3.49867	3455
-1.03067	-122		3.50933	54		3.52	1006		3.50933	3772
-1.02	-131		3.52	47		3.53067	997		3.52	3784
-1.00933	-133		3.53067	47		3.54133	982		3.53067	3581
-0.99867	-139		3.54133	63		3.552	982		3.54133	3216
-0.988	-126		3.552	71		3.56267	953		3.552	2807
-0.97733	-113		3.56267	68		3.57333	925		3.56267	2482
-0.96667	-112		3.57333	71		3.584	928		3.57333	2312
-0.956	-135		3.584	75		3.59467	913		3.584	2323
-0.94533	-125		3.59467	80		3.60533	897		3.59467	2435
-0.93467	-130		3.60533	52		3.616	905		3.60533	2516
-0.924	-134		3.616	54		3.62667	885		3.616	2454
-0.91333	-138		3.62667	65		3.63733	886		3.62667	2210
-0.90267	-135		3.63733	54		3.648	862		3.63733	1836
-0.892	-132		3.648	62		3.65867	870		3.648	1401
-0.88133	-142		3.65867	70		3.66933	864		3.65867	995
-0.87067	-143		3.66933	66		3.68	853		3.66933	693
-0.86	-148		3.68	62		3.69067	845		3.68	476
-0.84933	-136		3.69067	65		3.70133	859		3.69067	343
-0.83867	-125		3.70133	48		3.712	841		3.70133	233
-0.828	-144		3.712	54		3.72267	838		3.712	167
-0.81733	-141		3.72267	44		3.73333	836		3.72267	95
-0.80667	-168		3.73333	41		3.744	836		3.73333	47
-0.796	-152		3.744	44		3.75467	833		3.744	1
-0.78533	-148		3.75467	32		3.76533	832		3.75467	-32
-0.77467	-139		3.76533	27		3.776	835		3.76533	-67
-0.764	-150		3.776	21		3.78667	830		3.776	-80
-0.75333	-153		3.78667	21		3.79733	830		3.78667	-99
-0.74267	-150		3.79733	35		3.808	823		3.79733	-103
-0.732	-129		3.808	37		3.81867	813		3.808	-98
-0.72133	-136		3.81867	42		3.82933	805		3.81867	-106
-0.71067	-138		3.82933	35		3.84	815		3.82933	-108
-0.7	-133		3.84	35		3.85067	811		3.84	-164
-0.68933	-142		3.85067	30		3.86133	808		3.85067	-282
-0.67867	-138		3.86133	14		3.872	808		3.86133	-504
-0.668	-151		3.872	30		3.88267	798		3.872	-756
-0.65733	-167		3.88267	38		3.89333	808		3.88267	-980
-0.64667	-161		3.89333	42		3.904	803		3.89333	-1112
-0.636	-154		3.904	35		3.91467	807		3.904	-1192
-0.62533	-178		3.91467	32		3.92533	806		3.91467	-1239
-0.61467	-160		3.92533	26		3.936	803		3.92533	-1231
-0.604	-160		3.936	13		3.94667	815		3.936	-1210
-0.59333	-156		3.94667	23		3.95733	805		3.94667	-1175
-0.58267	-165		3.95733	12		3.968	809		3.95733	-1119
-0.572	-160		3.968	20		3.97867	801		3.968	-1060
-0.56133	-145		3.97867	13		3.98933	814		3.97867	-982
-0.55067	-158		3.98933	-6		4	825		3.98933	-931
-0.54	-157		4	-25		4.01067	810		4	-844
-0.52933	-172		4.01067	-44		4.02133	829		4.01067	-767
-0.51867	-158		4.02133	-98		4.032	831		4.02133	-684
-0.508	-162		4.032	-184		4.04267	829		4.032	-593
-0.49733	-141		4.04267	-274		4.05333	835		4.04267	-507
-0.48667	-159		4.05333	-381		4.064	839		4.05333	-430
-0.476	-169		4.064	-474		4.07467	831		4.064	-339
-0.46533	-185		4.07467	-543		4.08533	854		4.07467	-266
-0.45467	-184		4.08533	-610		4.096	856		4.08533	-187
-0.444	-176		4.096	-635		4.10667	842		4.096	-124
-0.43333	-160		4.10667	-643		4.11733	823		4.10667	-78
-0.42267	-181		4.11733	-642		4.128	814		4.11733	-48
-0.412	-189		4.128	-630		4.13867	808		4.128	-21
-0.40133	-172		4.13867	-608		4.14933	823		4.13867	3
-0.39067	-173		4.14933	-592		4.16	828		4.14933	-1
-0.38	-183		4.16	-551		4.17067	811		4.16	20
-0.36933	-178		4.17067	-531		4.18133	805		4.17067	27
-0.35867	-189		4.18133	-487		4.192	804		4.18133	23
-0.348	-200		4.192	-464		4.20267	813		4.192	14
-0.33733	-204		4.20267	-353		4.21333	800		4.20267	24
-0.32667	-227		4.21333	-16		4.224	801		4.21333	21
-0.316	-270		4.224	1174		4.23467	811		4.224	13
-0.30533	-307		4.23467	2514		4.24533	804		4.23467	2
-0.29467	-335		4.24533	2779		4.256	806		4.24533	7
-0.284	-381		4.256	2163		4.26667	811		4.256	1
-0.27333	-411		4.26667	1381		4.27733	789		4.26667	-3
-0.26267	-450		4.27733	780		4.288	786		4.27733	-13
-0.252	-449		4.288	436		4.29867	793		4.288	-49
-0.24133	-459		4.29867	297		4.30933	794		4.29867	-75
-0.23067	-469		4.30933	249		4.32	792		4.30933	-99
-0.22	-458		4.32	261		4.33067	805		4.32	-167
-0.20933	-427		4.33067	273		4.34133	794		4.33067	-219
-0.19867	-426		4.34133	260		4.352	788		4.34133	-267
-0.188	-426		4.352	236		4.36267	791		4.352	-313
-0.17733	-421		4.36267	218		4.37333	792		4.36267	-344
-0.16667	-395		4.37333	180		4.384	786		4.37333	-366
-0.156	-382		4.384	148		4.39467	796		4.384	-381
-0.14533	-360		4.39467	109		4.40533	799		4.39467	-393
-0.13467	-312		4.40533	96		4.416	789		4.40533	-403
-0.124	-168		4.416	74		4.42667	788		4.416	-382
-0.11333	373		4.42667	68		4.43733	798		4.42667	-377
-0.10267	1043		4.43733	64		4.448	788		4.43733	-373
-0.092	1238		4.448	62		4.45867	793		4.448	-359
-0.08133	922		4.45867	83		4.46933	776		4.45867	-343
-0.07067	524		4.46933	73		4.48	786		4.46933	-319
-0.06	210		4.48	74		4.49067	789		4.48	-317
-0.04933	38		4.49067	61		4.50133	787		4.49067	-309
-0.03867	-76		4.50133	68		4.512	789		4.50133	-278
-0.028	-125		4.512	61		4.52267	781		4.512	-245
-0.01733	-152		4.52267	68		4.53333	788		4.52267	-191
-0.00667	-153		4.53333	82		4.544	789		4.53333	104
0.004	-153		4.544	81		4.55467	790		4.544	1226
0.01467	-167		4.55467	57		4.56533	803		4.55467	2386
0.02533	-159		4.56533	64		4.576	800		4.56533	2348
0.036	-154		4.576	54		4.58667	781		4.576	1572
0.04667	-161		4.58667	60		4.59733	796		4.58667	915
0.05733	-180		4.59733	34		4.608	797		4.59733	533
0.068	-176		4.608	52		4.61867	799		4.608	352
0.07867	-175		4.61867	38		4.62933	817		4.61867	270
0.08933	-191		4.62933	54		4.64	810		4.62933	218
0.1	-168		4.64	41		4.65067	807		4.64	219
0.11067	-166		4.65067	47		4.66133	803		4.65067	222
0.12133	-171		4.66133	43		4.672	814		4.66133	227
0.132	-165		4.672	52		4.68267	818		4.672	232
0.14267	-146		4.68267	71		4.69333	818		4.68267	236
0.15333	-130		4.69333	45		4.704	812		4.69333	230
0.164	-99		4.704	37		4.71467	807		4.704	202
0.17467	-72		4.71467	40		4.72533	791		4.71467	179
0.18533	-61		4.72533	41		4.736	790		4.72533	143
0.196	-43		4.736	29		4.74667	805		4.736	128
0.20667	-50		4.74667	35		4.75733	804		4.74667	110
0.21733	-66		4.75733	30		4.768	803		4.75733	88
0.228	-64		4.768	40		4.77867	813		4.768	93
0.23867	-110		4.77867	48		4.78933	823		4.77867	79
0.24933	-132		4.78933	50		4.8	812		4.78933	76
0.26	-141		4.8	56		4.81067	830		4.8	76
0.27067	-148		4.81067	46		4.82133	817		4.81067	70
0.28133	-160		4.82133	46		4.832	814		4.82133	69
0.292	-180		4.832	31		4.84267	792		4.832	79
0.30267	-209		4.84267	36		4.85333	803		4.84267	95
0.31333	-204		4.85333	33		4.864	821		4.85333	135
0.324	-206		4.864	29		4.87467	800		4.864	168
0.33467	-181		4.87467	40		4.88533	803		4.87467	202
0.34533	-189		4.88533	48		4.896	816		4.88533	255
0.356	-206		4.896	41		4.90667	810		4.896	292
0.36667	-194		4.90667	32		4.91733	815		4.90667	290
0.37733	-198		4.91733	43		4.928	818		4.91733	265
0.388	-194		4.928	50		4.93867	819		4.928	236
0.39867	-201		4.93867	48		4.94933	827		4.93867	183
0.40933	-189		4.94933	65		4.96	808		4.94933	139
0.42	-202		4.96	76		4.97067	804		4.96	108
0.43067	-196		4.97067	89		4.98133	816		4.97067	82
0.44133	-206		4.98133	97		4.992	828		4.98133	71
0.452	-201		4.992	106		5.00267	822		4.992	79
0.46267	-187		5.00267	115		5.01333	834		5.00267	61
0.47333	-191		5.01333	113		5.024	826		5.01333	63
0.484	-196		5.024	130		5.03467	828		5.024	36
0.49467	-173		5.03467	113		5.04533	826		5.03467	29
0.50533	-177		5.04533	94		5.056	821		5.04533	49
0.516	-191		5.056	73		5.06667	829		5.056	40
0.52667	-203		5.06667	67		5.07733	833		5.06667	41
0.53733	-213		5.07733	61		5.088	830		5.07733	34
0.548	-211		5.088	59		5.09867	829		5.088	25
0.55867	-204		5.09867	58		5.10933	822		5.09867	27
0.56933	-194		5.10933	58		5.12	831		5.10933	14
0.58	-206		5.12	54		5.13067	835		5.12	21
0.59067	-213		5.13067	24		5.14133	835		5.13067	27
0.60133	-209		5.14133	28		5.152	838		5.14133	26
0.612	-211		5.152	24		5.16267	840		5.152	21
0.62267	-203		5.16267	24		5.17333	849		5.16267	18
0.63333	-215		5.17333	29		5.184	855		5.17333	26
0.644	-216		5.184	47		5.19467	848		5.184	25
0.65467	-196		5.19467	31		5.20533	859		5.19467	32
0.66533	-205		5.20533	12		5.216	846		5.20533	16
0.676	-199		5.216	18		5.22667	843		5.216	19
0.68667	-207		5.22667	20		5.23733	844		5.22667	18
0.69733	-201		5.23733	30		5.248	840		5.23733	21
0.708	-205		5.248	14		5.25867	858		5.248	21
0.71867	-187		5.25867	12		5.26933	860		5.25867	10
0.72933	-181		5.26933	23		5.28	856		5.26933	13
0.74	-220		5.28	31		5.29067	850		5.28	12
0.75067	-227		5.29067	38		5.30133	862		5.29067	19
0.76133	-209		5.30133	20		5.312	860		5.30133	9
0.772	-233		5.312	9		5.32267	861		5.312	40
0.78267	-230		5.32267	9		5.33333	868		5.32267	29
0.79333	-221		5.33333	1		5.344	843		5.33333	26
0.804	-229		5.344	15		5.35467	861		5.344	17
0.81467	-218		5.35467	21		5.36533	881		5.35467	34
0.82533	-226		5.36533	38		5.376	868		5.36533	27
0.836	-217		5.376	17		5.38667	867		5.376	29
0.84667	-219		5.38667	13		5.39733	882		5.38667	27
0.85733	-224		5.39733	30		5.408	881		5.39733	25
0.868	-223		5.408	20		5.41867	873		5.408	24
0.87867	-203		5.41867	25		5.42933	862		5.41867	44
0.88933	-218		5.42933	21		5.44	878		5.42933	56
0.9	-231		5.44	13		5.45067	888		5.44	63
0.91067	-237		5.45067	27		5.46133	877		5.45067	82
0.92133	-217		5.46133	28		5.472	888		5.46133	82
0.932	-222		5.472	33		5.48267	887		5.472	85
0.94267	-214		5.48267	46		5.49333	880		5.48267	75
0.95333	-197		5.49333	43		5.504	882		5.49333	58
0.964	-188		5.504	51		5.51467	897		5.504	45
0.97467	-221		5.51467	39		5.52533	889		5.51467	31
0.98533	-231		5.52533	34		5.536	907		5.52533	38
0.996	-222		5.536	26		5.54667	897		5.536	32
1.00667	-227		5.54667	39		5.55733	908		5.54667	30
1.01733	-224		5.55733	36		5.568	903		5.55733	27
1.028	-228		5.568	37		5.57867	904		5.568	30
1.03867	-209		5.57867	60		5.58933	896		5.57867	40
1.04933	-218		5.58933	56		5.6	908		5.58933	41
1.06	-202		5.6	52		5.61067	909		5.6	44
1.07067	-181		5.61067	53		5.62133	905		5.61067	47
1.08133	-167		5.62133	36		5.632	902		5.62133	37
1.092	-194		5.632	21		5.64267	917		5.632	38
1.10267	-193		5.64267	21		5.65333	919		5.64267	39
1.11333	-190		5.65333	27		5.664	911		5.65333	58
1.124	-181		5.664	28		5.67467	907		5.664	47
1.13467	-194		5.67467	31		5.68533	912		5.67467	44
1.14533	-182		5.68533	26		5.696	919		5.68533	40
1.156	-205		5.696	22		5.70667	904		5.696	23
1.16667	-232		5.70667	5		5.71733	902		5.70667	37
1.17733	-234		5.71733	3		5.728	916		5.71733	43
1.188	-222		5.728	20		5.73867	905		5.728	29
1.19867	-224		5.73867	27		5.74933	912		5.73867	41
1.20933	-233		5.74933	28		5.76	897		5.74933	28
1.22	-233		5.76	43		5.77067	910		5.76	33
1.23067	-228		5.77067	35		5.78133	906		5.77067	21
1.24133	-232		5.78133	39		5.792	894		5.78133	46
1.252	-249		5.792	32		5.80267	886		5.792	40
1.26267	-232		5.80267	25		5.81333	909		5.80267	32
1.27333	-221		5.81333	42		5.824	924		5.81333	22
1.284	-221		5.824	39		5.83467	925		5.824	44
1.29467	-237		5.83467	52		5.84533	924		5.83467	53
1.30533	-222		5.84533	49		5.856	919		5.84533	64
1.316	-236		5.856	23		5.86667	927		5.856	77
1.32667	-237		5.86667	32		5.87733	919		5.86667	78
1.33733	-254		5.87733	24		5.888	927		5.87733	101
1.348	-242		5.888	19		5.89867	921		5.888	108
1.35867	-248		5.89867	34		5.90933	915		5.89867	121
1.36933	-255		5.90933	25		5.92	918		5.90933	121
1.38	-244		5.92	2		5.93067	921		5.92	133
1.39067	-226		5.93067	15		5.94133	926		5.93067	129
1.40133	-247		5.94133	22		5.952	931		5.94133	119
1.412	-238		5.952	17		5.96267	934		5.952	108
1.42267	-239		5.96267	19		5.97333	947		5.96267	94
1.43333	-240		5.97333	16		5.984	945		5.97333	92
1.444	-244		5.984	5		5.99467	937		5.984	82
1.45467	-226		5.99467	16		6.00533	928		5.99467	55
1.46533	-238		6.00533	8		6.016	932		6.00533	62
1.476	-261		6.016	18		6.02667	933		6.016	78
1.48667	-275		6.02667	20		6.03733	932		6.02667	63
1.49733	-259		6.03733	18		6.048	937		6.03733	51
1.508	-238		6.048	9		6.05867	942		6.048	43
1.51867	-256		6.05867	19		6.06933	942		6.05867	40
1.52933	-277		6.06933	4		6.08	931		6.06933	36
1.54	-260		6.08	5		6.09067	929		6.08	37
1.55067	-259		6.09067	-5		6.10133	930		6.09067	39
1.56133	-260		6.10133	7		6.112	936		6.10133	35
1.572	-266		6.112	7		6.12267	931		6.112	45
1.58267	-273		6.12267	13		6.13333	943		6.12267	39
1.59333	-273		6.13333	5		6.144	944		6.13333	31
1.604	-264		6.144	18		6.15467	954		6.144	18
1.61467	-272		6.15467	22		6.16533	941		6.15467	31
1.62533	-273		6.16533	3		6.176	967		6.16533	41
1.636	-260		6.176	16		6.18667	961		6.176	47
1.64667	-267		6.18667	19		6.19733	958		6.18667	39
1.65733	-266		6.19733	31		6.208	949		6.19733	27
1.668	-265		6.208	-2		6.21867	944		6.208	24
1.67867	-268		6.21867	15		6.22933	954		6.21867	47
1.68933	-259		6.22933	6		6.24	964		6.22933	46
1.7	-259		6.24	12		6.25067	963		6.24	49
1.71067	-250		6.25067	22		6.26133	959		6.25067	34
1.72133	-254		6.26133	12		6.272	968		6.26133	29
1.732	-259		6.272	1		6.28267	953		6.272	13
1.74267	-243		6.28267	8		6.29333	951		6.28267	45
1.75333	-227		6.29333	0		6.304	959		6.29333	54
1.764	-236		6.304	16		6.31467	957		6.304	46
1.77467	-243		6.31467	12		6.32533	963		6.31467	39
1.78533	-249		6.32533	5		6.336	967		6.32533	59
1.796	-247		6.336	5		6.34667	976		6.336	32
1.80667	-232		6.34667	9		6.35733	984		6.34667	48
1.81733	-238		6.35733	-7		6.368	973		6.35733	49
1.828	-231		6.368	-6		6.37867	960		6.368	43
1.83867	-218		6.37867	9		6.38933	960		6.37867	53
1.84933	-227		6.38933	7		6.4	969		6.38933	44
1.86	-230		6.4	15		6.41067	973		6.4	68
1.87067	-228		6.41067	-2		6.42133	979		6.41067	57
1.88133	-217		6.42133	-8		6.432	987		6.42133	52
1.892	-224		6.432	9		6.44267	985		6.432	58
1.90267	-230		6.44267	4		6.45333	998		6.44267	45
1.91333	-237		6.45333	7		6.464	989		6.45333	33
1.924	-246		6.464	20		6.47467	986		6.464	49
1.93467	-248		6.47467	18		6.48533	1005		6.47467	58
1.94533	-262		6.48533	18		6.496	993		6.48533	54
1.956	-254		6.496	13		6.50667	996		6.496	60
1.96667	-274		6.50667	30		6.51733	1008		6.50667	72
1.97733	-281		6.51733	21		6.528	1007		6.51733	66
1.988	-261		6.528	10		6.53867	1003		6.528	61
1.99867	-278		6.53867	26		6.54933	1005		6.53867	59
2.00933	-282		6.54933	19		6.56	1004		6.54933	54
2.02	-290		6.56	15		6.57067	1005		6.56	73
2.03067	-295		6.57067	25		6.58133	1012		6.57067	69
2.04133	-285		6.58133	13		6.592	1000		6.58133	70
2.052	-279		6.592	24		6.60267	998		6.592	70
2.06267	-284		6.60267	12		6.61333	1015		6.60267	72
2.07333	-275		6.61333	6		6.624	1020		6.61333	68
2.084	-260		6.624	14		6.63467	1009		6.624	63
2.09467	-267		6.63467	10		6.64533	1002		6.63467	44
2.10533	-267		6.64533	9		6.656	1004		6.64533	59
2.116	-252		6.656	14		6.66667	1000		6.656	63
2.12667	-256		6.66667	-20		6.67733	1006		6.66667	64
2.13733	-245		6.67733	-10		6.688	1029		6.67733	59
2.148	-247		6.688	6		6.69867	1018		6.688	71
2.15867	-238		6.69867	-9		6.70933	1022		6.69867	52
2.16933	-234		6.70933	-13		6.72	1015		6.70933	70
2.18	-216		6.72	-8		6.73067	1024		6.72	62
2.19067	-207		6.73067	-1		6.74133	1023		6.73067	60
2.20133	-229		6.74133	8		6.752	1021		6.74133	50
2.212	-245		6.752	-6		6.76267	1023		6.752	49
2.22267	-242		6.76267	-8		6.77333	1018		6.76267	53
2.23333	-254		6.77333	3		6.784	1023		6.77333	59
2.244	-277		6.784	13		6.79467	1012		6.784	55
2.25467	-281		6.79467	17		6.80533	1030		6.79467	76
2.26533	-278		6.80533	14		6.816	1024		6.80533	76
2.276	-287		6.816	9		6.82667	1032		6.816	74
2.28667	-296		6.82667	21		6.83733	1029		6.82667	65
2.29733	-299		6.83733	18		6.848	1037		6.83733	50
2.308	-323		6.848	26		6.85867	1022		6.848	56
2.31867	-327		6.85867	25		6.86933	1024		6.85867	44
2.32933	-316		6.86933	37		6.88	1034		6.86933	53
2.34	-323		6.88	37		6.89067	1031		6.88	49
2.35067	-336		6.89067	46		6.90133	1030		6.89067	44
2.36133	-323		6.90133	31		6.912	1028		6.90133	55
2.372	-337		6.912	30		6.92267	1012		6.912	51
2.38267	-342		6.92267	35		6.93333	1023		6.92267	43
2.39333	-332		6.93333	11		6.944	1032		6.93333	38
2.404	-339		6.944	17		6.95467	1036		6.944	51
2.41467	-348		6.95467	11		6.96533	1027		6.95467	57
2.42533	-363		6.96533	17		6.976	1036		6.96533	58
2.436	-352		6.976	2		6.98667	1033		6.976	42
2.44667	-361		6.98667	0		6.99733	1037		6.98667	33
2.45733	-354		6.99733	21		7.008	1031		6.99733	42
2.468	-355		7.008	7		7.01867	1039		7.008	38
2.47867	-352		7.01867	3		7.02933	1034		7.01867	55
2.48933	-351		7.02933	-14		7.04	1048		7.02933	40
2.5	-348		7.04	-3		7.05067	1045		7.04	34
2.51067	-350		7.05067	17		7.06133	1040		7.05067	26
2.52133	-347		7.06133	6		7.072	1047		7.06133	40
2.532	-361		7.072	5		7.08267	1040		7.072	39
2.54267	-357		7.08267	21		7.09333	1054		7.08267	37
2.55333	-361		7.09333	20		7.104	1057		7.09333	51
2.564	-368		7.104	9		7.11467	1065		7.104	43
2.57467	-353		7.11467	3		7.12533	1083		7.11467	39
2.58533	-351		7.12533	-6		7.136	1059		7.12533	41
2.596	-359		7.136	5		7.14667	1049		7.136	25
2.60667	-363		7.14667	-4		7.15733	1057		7.14667	27
2.61733	-359		7.15733	-15		7.168	1060		7.15733	26
2.628	-350		7.168	14		7.17867	1068		7.168	39
2.63867	-351		7.17867	6		7.18933	1070		7.17867	29
2.64933	-364		7.18933	12		7.2	1064		7.18933	36
2.66	-357		7.2	17		7.21067	1069		7.2	28
2.67067	-351		7.21067	19		7.22133	1066		7.21067	1
2.68133	-367		7.22133	13		7.232	1059		7.22133	22
2.692	-354		7.232	18		7.24267	1057		7.232	28
2.70267	-367		7.24267	2		7.25333	1072		7.24267	25
2.71333	-363		7.25333	-1		7.264	1085		7.25333	36
2.724	-370		7.264	17		7.27467	1072		7.264	22
2.73467	-366		7.27467	16		7.28533	1081		7.27467	17
2.74533	-369		7.28533	13		7.296	1067		7.28533	29
2.756	-367		7.296	23		7.30667	1076		7.296	23
2.76667	-347		7.30667	2		7.31733	1079		7.30667	21
2.77733	-362		7.31733	9		7.328	1081		7.31733	16
2.788	-373		7.328	2		7.33867	1072		7.328	29
2.79867	-372		7.33867	-9		7.34933	1074		7.33867	5
2.80933	-382		7.34933	1		7.36	1071		7.34933	16
2.82	-373		7.36	-1		7.37067	1090		7.36	29
2.83067	-369		7.37067	8		7.38133	1096		7.37067	23
2.84133	-365		7.38133	7		7.392	1093		7.38133	31
2.852	-367		7.392	0		7.40267	1107		7.392	30
2.86267	-371		7.40267	4		7.41333	1117		7.40267	15
2.87333	-373		7.41333	17		7.424	1105		7.41333	18
2.884	-375		7.424	10		7.43467	1102		7.424	18
2.89467	-360		7.43467	10		7.44533	1100		7.43467	14
2.90533	-372		7.44533	-3		7.456	1100		7.44533	15
2.916	-369		7.456	16		7.46667	1098		7.456	23
2.92667	-369		7.46667	-3		7.47733	1105		7.46667	29
2.93733	-372		7.47733	3		7.488	1113		7.47733	14
2.948	-378		7.488	17		7.49867	1129		7.488	23
2.95867	-363		7.49867	7		7.50933	1123		7.49867	21
2.96933	-373		7.50933	21		7.52	1107		7.50933	27
2.98	-376		7.52	1		7.53067	1102		7.52	31
2.99067	-372		7.53067	6		7.54133	1106		7.53067	23
3.00133	-369		7.54133	9		7.552	1113		7.54133	34
3.012	-365		7.552	23		7.56267	1100		7.552	18
3.02267	-375		7.56267	27		7.57333	1101		7.56267	6
3.03333	-377		7.57333	43		7.584	1114		7.57333	21
3.044	-362		7.584	29		7.59467	1122		7.584	12
3.05467	-368		7.59467	34		7.60533	1119		7.59467	16
3.06533	-384		7.60533	37		7.616	1101		7.60533	23
3.076	-379		7.616	44		7.62667	1121		7.616	32
3.08667	-379		7.62667	49		7.63733	1129		7.62667	37
3.09733	-381		7.63733	28		7.648	1133		7.63733	26
3.108	-382		7.648	22		7.65867	1132		7.648	23
3.11867	-367		7.65867	25		7.66933	1135		7.65867	37
3.12933	-374		7.66933	27		7.68	1134		7.66933	48
3.14	-374		7.68	21		7.69067	1123		7.68	44
3.15067	-377		7.69067	28		7.70133	1129		7.69067	39
3.16133	-382		7.70133	48		7.712	1129		7.70133	41
3.172	-362		7.712	29		7.72267	1113		7.712	37
3.18267	-358		7.72267	30		7.73333	1121		7.72267	36
3.19333	-381		7.73333	24		7.744	1146		7.73333	42
3.204	-369		7.744	27		7.75467	1142		7.744	32
3.21467	-373		7.75467	30		7.76533	1148		7.75467	35
3.22533	-371		7.76533	36		7.776	1144		7.76533	53
3.236	-371		7.776	33		7.78667	1130		7.776	55
3.24667	-394		7.78667	28		7.79733	1132		7.78667	49
3.25733	-374		7.79733	18		7.808	1146		7.79733	36
3.268	-387		7.808	33		7.81867	1154		7.808	54
3.27867	-391		7.81867	28		7.82933	1149		7.81867	44
3.28933	-380		7.82933	17		7.84	1145		7.82933	41
3.3	-377		7.84	32		7.85067	1147		7.84	21
3.31067	-383		7.85067	19		7.86133	1158		7.85067	42
3.32133	-387		7.86133	12		7.872	1157		7.86133	38
3.332	-368		7.872	26		7.88267	1165		7.872	30
3.34267	-389		7.88267	36		7.89333	1158		7.88267	34
3.35333	-399		7.89333	27		7.904	1170		7.89333	46
3.364	-398		7.904	9		7.91467	1167		7.904	39
3.37467	-388		7.91467	16		7.92533	1163		7.91467	33
3.38533	-392		7.92533	14		7.936	1164		7.92533	28
3.396	-386		7.936	-2		7.94667	1162		7.936	53
3.40667	-392		7.94667	11		7.95733	1156		7.94667	55
3.41733	-406		7.95733	7		7.968	1160		7.95733	59
3.428	-380		7.968	7		7.97867	1164		7.968	48
3.43867	-398		7.97867	16		7.98933	1157		7.97867	65
3.44933	-374		7.98933	8		8	1163		7.98933	43
3.46	-384		8	23		8.01067	1173		8	49
3.47067	-387		8.01067	20		8.02133	1168		8.01067	44
3.48133	-392		8.02133	17		8.032	1183		8.02133	52
3.492	-378		8.032	15		8.04267	1175		8.032	44
3.50267	-396		8.04267	11		8.05333	1181		8.04267	43
3.51333	-379		8.05333	11		8.064	1191		8.05333	35
3.524	-374		8.064	25		8.07467	1182		8.064	56
3.53467	-390		8.07467	21		8.08533	1196		8.07467	48
3.54533	-388		8.08533	20		8.096	1191		8.08533	48
3.556	-371		8.096	16		8.10667	1178		8.096	35
3.56667	-380		8.10667	14		8.11733	1168		8.10667	41
3.57733	-385		8.11733	22		8.128	1188		8.11733	34
3.588	-377		8.128	24		8.13867	1194		8.128	31
3.59867	-383		8.13867	35		8.14933	1206		8.13867	44
3.60933	-379		8.14933	9		8.16	1201		8.14933	43
3.62	-398		8.16	12		8.17067	1186		8.16	40
3.63067	-398		8.17067	13		8.18133	1198		8.17067	42
3.64133	-403		8.18133	-8		8.192	1210		8.18133	40
3.652	-391		8.192	-5		8.20267	1202		8.192	48
3.66267	-384		8.20267	11		8.21333	1210		8.20267	53
3.67333	-387		8.21333	19		8.224	1206		8.21333	48
3.684	-392		8.224	31		8.23467	1199		8.224	47
3.69467	-373		8.23467	11		8.24533	1189		8.23467	36
3.70533	-372		8.24533	4		8.256	1189		8.24533	53
3.716	-382		8.256	8		8.26667	1188		8.256	47
3.72667	-386		8.26667	14		8.27733	1190		8.26667	57
3.73733	-409		8.27733	-6		8.288	1208		8.27733	56
3.748	-396		8.288	6		8.29867	1225		8.288	55
3.75867	-411		8.29867	17		8.30933	1227		8.29867	51
3.76933	-384		8.30933	15		8.32	1216		8.30933	50
3.78	-413		8.32	25		8.33067	1222		8.32	40
3.79067	-420		8.33067	28		8.34133	1208		8.33067	50
3.80133	-404		8.34133	41		8.352	1212		8.34133	52
3.812	-388		8.352	30		8.36267	1214		8.352	46
3.82267	-391		8.36267	25		8.37333	1219		8.36267	47
3.83333	-406		8.37333	25		8.384	1219		8.37333	32
3.844	-407		8.384	16		8.39467	1239		8.384	44
3.85467	-414		8.39467	31		8.40533	1231		8.39467	53
3.86533	-406		8.40533	28		8.416	1218		8.40533	55
3.876	-403		8.416	26		8.42667	1219		8.416	45
3.88667	-423		8.42667	10		8.43733	1214		8.42667	35
3.89733	-421		8.43733	16		8.448	1234		8.43733	51
3.908	-443		8.448	21		8.45867	1235		8.448	49
3.91867	-411		8.45867	34		8.46933	1235		8.45867	57
3.92933	-409		8.46933	21		8.48	1236		8.46933	68
3.94	-423		8.48	16		8.49067	1226		8.48	47
3.95067	-419		8.49067	3		8.50133	1232		8.49067	52
3.96133	-418		8.50133	10		8.512	1230		8.50133	61
3.972	-425		8.512	2		8.52267	1244		8.512	61
3.98267	-425		8.52267	19		8.53333	1243		8.52267	52
3.99333	-415		8.53333	12		8.544	1235		8.53333	55
4.004	-397		8.544	26		8.55467	1216		8.544	52
4.01467	-427		8.55467	20		8.56533	1220		8.55467	53
4.02533	-402		8.56533	8		8.576	1240		8.56533	55
4.036	-401		8.576	16		8.58667	1242		8.576	46
4.04667	-408		8.58667	7		8.59733	1240		8.58667	60
4.05733	-422		8.59733	5		8.608	1246		8.59733	52
4.068	-421		8.608	1		8.61867	1247		8.608	47
4.07867	-421		8.61867	8		8.62933	1251		8.61867	58
4.08933	-421		8.62933	21		8.64	1245		8.62933	57
4.1	-432		8.64	18		8.65067	1237		8.64	62
4.11067	-419		8.65067	23		8.66133	1252		8.65067	58
4.12133	-425		8.66133	24		8.672	1260		8.66133	52
4.132	-420		8.672	11		8.68267	1271		8.672	40
4.14267	-424		8.68267	13		8.69333	1266		8.68267	59
4.15333	-401		8.69333	8		8.704	1281		8.69333	53
4.164	-394		8.704	9		8.71467	1267		8.704	56
4.17467	-411		8.71467	7		8.72533	1255		8.71467	65
4.18533	-423		8.72533	9		8.736	1254		8.72533	53
4.196	-432		8.736	10		8.74667	1250		8.736	62
4.20667	-433		8.74667	18		8.75733	1258		8.74667	56
4.21733	-420		8.75733	11		8.768	1253		8.75733	70
4.228	-422		8.768	21		8.77867	1248		8.768	58
4.23867	-417		8.77867	39		8.78933	1269		8.77867	70
4.24933	-427		8.78933	30		8.8	1276		8.78933	65
4.26	-416		8.8	21		8.81067	1266		8.8	64
4.27067	-436		8.81067	19		8.82133	1276		8.81067	63
4.28133	-419		8.82133	8		8.832	1265		8.82133	76
4.292	-444		8.832	6		8.84267	1268		8.832	62
4.30267	-431		8.84267	16		8.85333	1263		8.84267	62
4.31333	-431		8.85333	31		8.864	1266		8.85333	67
4.324	-420		8.864	39		8.87467	1257		8.864	67
4.33467	-426		8.87467	26		8.88533	1269		8.87467	76
4.34533	-425		8.88533	31		8.896	1285		8.88533	79
4.356	-453		8.896	28		8.90667	1278		8.896	71
4.36667	-451		8.90667	53		8.91733	1282		8.90667	86
4.37733	-430		8.91733	50		8.928	1277		8.91733	78
4.388	-429		8.928	55		8.93867	1287		8.928	87
4.39867	-437		8.93867	57		8.94933	1298		8.93867	81
4.40933	-437		8.94933	49		8.96	1298		8.94933	77
4.42	-439		8.96	54		8.97067	1292		8.96	76
4.43067	-442		8.97067	45		8.98133	1304		8.97067	85
4.44133	-448		8.98133	29		8.992	1306		8.98133	79
4.452	-460		8.992	51		9.00267	1323		8.992	70
4.46267	-440		9.00267	47		9.01333	1315		9.00267	66
4.47333	-447		9.01333	41		9.024	1300		9.01333	64
4.484	-441		9.024	50		9.03467	1305		9.024	69
4.49467	-431		9.03467	42		9.04533	1304		9.03467	80
4.50533	-433		9.04533	35		9.056	1296		9.04533	69
4.516	-451		9.056	31		9.06667	1311		9.056	61
4.52667	-453		9.06667	18		9.07733	1309		9.06667	65
4.53733	-455		9.07733	30		9.088	1320		9.07733	61
4.548	-436		9.088	23		9.09867	1333		9.088	73
4.55867	-449		9.09867	8		9.10933	1321		9.09867	66
4.56933	-448		9.10933	6		9.12	1327		9.10933	78
4.58	-451		9.12	14		9.13067	1324		9.12	67
4.59067	-464		9.13067	34		9.14133	1325		9.13067	81
4.60133	-455		9.14133	38		9.152	1326		9.14133	75
4.612	-455		9.152	24		9.16267	1322		9.152	72
4.62267	-456		9.16267	18		9.17333	1327		9.16267	71
4.63333	-464		9.17333	25		9.184	1330		9.17333	74
4.644	-460		9.184	10		9.19467	1317		9.184	81
4.65467	-459		9.19467	9		9.20533	1317		9.19467	65
4.66533	-468		9.20533	11		9.216	1325		9.20533	68
4.676	-466		9.216	0		9.22667	1322		9.216	68
4.68667	-438		9.22667	10		9.23733	1331		9.22667	65
4.69733	-453		9.23733	5		9.248	1333		9.23733	70
4.708	-472		9.248	12		9.25867	1323		9.248	70
4.71867	-451		9.25867	32		9.26933	1314		9.25867	58
4.72933	-459		9.26933	23		9.28	1311		9.26933	75
4.74	-445		9.28	14		9.29067	1318		9.28	85
4.75067	-453		9.29067	11		9.30133	1321		9.29067	75
4.76133	-478		9.30133	8		9.312	1334		9.30133	71
4.772	-462		9.312	13		9.32267	1337		9.312	80
4.78267	-459		9.32267	-5		9.33333	1332		9.32267	78
4.79333	-447		9.33333	7		9.344	1333		9.33333	69
4.804	-458		9.344	11		9.35467	1344		9.344	68
4.81467	-462		9.35467	11		9.36533	1337		9.35467	75
4.82533	-469		9.36533	12		9.376	1336		9.36533	74
4.836	-475		9.376	0		9.38667	1329		9.376	65
4.84667	-471		9.38667	5		9.39733	1330		9.38667	76
4.85733	-461		9.39733	0		9.408	1332		9.39733	74
4.868	-463		9.408	3		9.41867	1338		9.408	68
4.87867	-450		9.41867	15		9.42933	1344		9.41867	68
4.88933	-467		9.42933	5		9.44	1357		9.42933	87
4.9	-466		9.44	5		9.45067	1342		9.44	72
4.91067	-460		9.45067	0		9.46133	1342		9.45067	75
4.92133	-478		9.46133	-1		9.472	1350		9.46133	74
4.932	-476		9.472	-8		9.48267	1347		9.472	65
4.94267	-477		9.48267	4		9.49333	1359		9.48267	64
4.95333	-477		9.49333	10		9.504	1362		9.49333	71
4.964	-467		9.504	5		9.51467	1358		9.504	64
4.97467	-470		9.51467	-2		9.52533	1365		9.51467	70
4.98533	-460		9.52533	17		9.536	1370		9.52533	74
4.996	-469		9.536	8		9.54667	1361		9.536	81
5.00667	-475		9.54667	3		9.55733	1372		9.54667	91
5.01733	-483		9.55733	2		9.568	1354		9.55733	81
5.028	-478		9.568	4		9.57867	1353		9.568	75
5.03867	-475		9.57867	-6		9.58933	1347		9.57867	73
5.04933	-464		9.58933	11		9.6	1355		9.58933	67
5.06	-475		9.6	20		9.61067	1365		9.6	70
5.07067	-479		9.61067	6		9.62133	1372		9.61067	69
5.08133	-487		9.62133	14		9.632	1373		9.62133	70
5.092	-469		9.632	0		9.64267	1379		9.632	75
5.10267	-471		9.64267	-1		9.65333	1377		9.64267	73
5.11333	-488		9.65333	-1		9.664	1378		9.65333	79
5.124	-477		9.664	9		9.67467	1375		9.664	54
5.13467	-479		9.67467	9		9.68533	1386		9.67467	61
5.14533	-485		9.68533	2		9.696	1392		9.68533	61
5.156	-469		9.696	0		9.70667	1383		9.696	69
5.16667	-488		9.70667	8		9.71733	1387		9.70667	64
5.17733	-494		9.71733	-3		9.728	1382		9.71733	54
5.188	-482		9.728	-18		9.73867	1383		9.728	56
5.19867	-484		9.73867	-20		9.74933	1394		9.73867	61
5.20933	-480		9.74933	-2		9.76	1397		9.74933	67
5.22	-474		9.76	13		9.77067	1373		9.76	69
5.23067	-478		9.77067	11		9.78133	1393		9.77067	57
5.24133	-469		9.78133	15		9.792	1390		9.78133	68
5.252	-484		9.792	8		9.80267	1396		9.792	74
5.26267	-500		9.80267	0		9.81333	1389		9.80267	70
5.27333	-486		9.81333	-2		9.824	1404		9.81333	66
5.284	-477		9.824	8		9.83467	1410		9.824	60
5.29467	-485		9.83467	-8		9.84533	1402		9.83467	63
5.30533	-504		9.84533	-6		9.856	1390		9.84533	68
5.316	-493		9.856	-11		9.86667	1399		9.856	53
5.32667	-493		9.86667	4		9.87733	1409		9.86667	63
5.33733	-486		9.87733	-4		9.888	1418		9.87733	77
5.348	-474		9.888	10		9.89867	1415		9.888	57
5.35867	-479		9.89867	10		9.90933	1410		9.89867	51
5.36933	-474		9.90933	3		9.92	1399		9.90933	57
5.38	-498		9.92	-8		9.93067	1398		9.92	58
5.39067	-490		9.93067	-15		9.94133	1406		9.93067	66
5.40133	-475		9.94133	-6		9.952	1408		9.94133	58
5.412	-469		9.952	-18		9.96267	1417		9.952	54
5.42267	-484		9.96267	-8		9.97333	1415		9.96267	56
5.43333	-477		9.97333	-4		9.984	1408		9.97333	64
5.444	-474		9.984	-2		9.99467	1421		9.984	61
5.45467	-464		9.99467	-2		10.0053	1420		9.99467	59
5.46533	-499		10.0053	10		10.016	1425		10.0053	67
5.476	-494		10.016	2		10.0267	1411		10.016	72
5.48667	-473		10.0267	-11		10.0373	1399		10.0267	64
5.49733	-480		10.0373	-3		10.048	1404		10.0373	60
5.508	-493		10.048	-14		10.0587	1415		10.048	79
5.51867	-499		10.0587	-17		10.0693	1429		10.0587	64
5.52933	-506		10.0693	3		10.08	1417		10.0693	64
5.54	-488		10.08	-2		10.0907	1416		10.08	55
5.55067	-476		10.0907	-4		10.1013	1421		10.0907	51
5.56133	-490		10.1013	6		10.112	1428		10.1013	53
5.572	-489		10.112	-8		10.1227	1426		10.112	54
5.58267	-485		10.1227	-6		10.1333	1434		10.1227	59
5.59333	-491		10.1333	0		10.144	1430		10.1333	69
5.604	-491		10.144	-4		10.1547	1423		10.144	62
5.61467	-510		10.1547	4		10.1653	1426		10.1547	63
5.62533	-519		10.1653	-3		10.176	1430		10.1653	74
5.636	-507		10.176	16		10.1867	1440		10.176	76
5.64667	-506		10.1867	22		10.1973	1431		10.1867	65
5.65733	-498		10.1973	5		10.208	1436		10.1973	70
5.668	-496		10.208	-3		10.2187	1448		10.208	64
5.67867	-498		10.2187	5		10.2293	1428		10.2187	57
5.68933	-505		10.2293	-16		10.24	1437		10.2293	71
5.7	-513		10.24	-13		10.2507	1441		10.24	74
5.71067	-497		10.2507	-1		10.2613	1444		10.2507	85
5.72133	-497		10.2613	2		10.272	1436		10.2613	88
5.732	-511		10.272	7		10.2827	1426		10.272	72
5.74267	-501		10.2827	2		10.2933	1447		10.2827	73
5.75333	-508		10.2933	4		10.304	1443		10.2933	73
5.764	-522		10.304	9		10.3147	1465		10.304	77
5.77467	-514		10.3147	4		10.3253	1447		10.3147	93
5.78533	-509		10.3253	14		10.336	1452		10.3253	92
5.796	-507		10.336	-8		10.3467	1455		10.336	92
5.80667	-515		10.3467	-2		10.3573	1463		10.3467	89
5.81733	-503		10.3573	2		10.368	1467		10.3573	84
5.828	-514		10.368	-3		10.3787	1464		10.368	107
5.83867	-524		10.3787	13		10.3893	1463		10.3787	92
5.84933	-533		10.3893	-13		10.4	1454		10.3893	87
5.86	-521		10.4	-6		10.4107	1449		10.4	84
5.87067	-516		10.4107	-15		10.4213	1464		10.4107	87
5.88133	-514		10.4213	-5		10.432	1469		10.4213	83
5.892	-522		10.432	-18		10.4427	1466		10.432	94
5.90267	-518		10.4427	-1		10.4533	1469		10.4427	81
5.91333	-524		10.4533	-3		10.464	1458		10.4533	88
5.924	-527		10.464	-2		10.4747	1458		10.464	85
5.93467	-512		10.4747	2		10.4853	1461		10.4747	96
5.94533	-520		10.4853	5		10.496	1464		10.4853	86
5.956	-509		10.496	-15		10.5067	1465		10.496	90
5.96667	-533		10.5067	-14		10.5173	1466		10.5067	92
5.97733	-533		10.5173	-15		10.528	1474		10.5173	82
5.988	-530		10.528	-15		10.5387	1465		10.528	89
5.99867	-524		10.5387	5		10.5493	1465		10.5387	68
6.00933	-520		10.5493	2		10.56	1486		10.5493	73
6.02	-529		10.56	-7		10.5707	1483		10.56	68
6.03067	-514		10.5707	-23		10.5813	1493		10.5707	70
6.04133	-520		10.5813	-14		10.592	1487		10.5813	65
6.052	-526		10.592	-20		10.6027	1484		10.592	66
6.06267	-524		10.6027	-26		10.6133	1472		10.6027	65
6.07333	-530		10.6133	-22		10.624	1492		10.6133	72
6.084	-531		10.624	-22		10.6347	1486		10.624	67
6.09467	-522		10.6347	-10		10.6453	1477		10.6347	73
6.10533	-534		10.6453	-19		10.656	1480		10.6453	72
6.116	-541		10.656	-21		10.6667	1496		10.656	75
6.12667	-527		10.6667	-17		10.6773	1492		10.6667	77
6.13733	-534		10.6773	-31		10.688	1489		10.6773	73
6.148	-538		10.688	-17		10.6987	1477		10.688	73
6.15867	-532		10.6987	-15		10.7093	1496		10.6987	67
6.16933	-556		10.7093	-27		10.72	1487		10.7093	62
6.18	-554		10.72	-22		10.7307	1496		10.72	61
6.19067	-554		10.7307	-15		10.7413	1505		10.7307	57
6.20133	-542		10.7413	-37		10.752	1508		10.7413	64
6.212	-555		10.752	-35		10.7627	1501		10.752	66
6.22267	-545		10.7627	-39		10.7733	1501		10.7627	53
6.23333	-556		10.7733	-32		10.784	1513		10.7733	73
6.244	-535		10.784	-25		10.7947	1520		10.784	54
6.25467	-536		10.7947	-28		10.8053	1519		10.7947	44
6.26533	-541		10.8053	-28		10.816	1517		10.8053	52
6.276	-544		10.816	-18		10.8267	1526		10.816	47
6.28667	-556		10.8267	-36		10.8373	1520		10.8267	57
6.29733	-551		10.8373	-39		10.848	1513		10.8373	62
6.308	-563		10.848	-36		10.8587	1516		10.848	68
6.31867	-557		10.8587	-22		10.8693	1525		10.8587	53
6.32933	-555		10.8693	-10		10.88	1525		10.8693	57
6.34	-531		10.88	-26		10.8907	1512		10.88	66
6.35067	-540		10.8907	-26		10.9013	1514		10.8907	51
6.36133	-543		10.9013	-19		10.912	1500		10.9013	46
6.372	-529		10.912	-12		10.9227	1495		10.912	51
6.38267	-519		10.9227	-26		10.9333	1501		10.9227	60
6.39333	-538		10.9333	-31		10.944	1517		10.9333	58
6.404	-547		10.944	-29		10.9547	1510		10.944	63
6.41467	-544		10.9547	-28		10.9653	1521		10.9547	59
6.42533	-548		10.9653	-22		10.976	1531		10.9653	50
6.436	-552		10.976	-32		10.9867	1522		10.976	57
6.44667	-556		10.9867	-24		10.9973	1517		10.9867	61
6.45733	-546		10.9973	-30		11.008	1524		10.9973	43
6.468	-537		11.008	-34		11.0187	1536		11.008	50
6.47867	-535		11.0187	-31		11.0293	1551		11.0187	57
6.48933	-536		11.0293	-43		11.04	1541		11.0293	53
6.5	-554		11.04	-19		11.0507	1514		11.04	63
6.51067	-546		11.0507	-44		11.0613	1523		11.0507	58
6.52133	-557		11.0613	-36		11.072	1520		11.0613	45
6.532	-562		11.072	-37		11.0827	1545		11.072	38
6.54267	-561		11.0827	-34		11.0933	1530		11.0827	34
6.55333	-538		11.0933	-37		11.104	1535		11.0933	39
6.564	-541		11.104	-40		11.1147	1521		11.104	46
6.57467	-564		11.1147	-25		11.1253	1526		11.1147	53
6.58533	-569		11.1253	-27		11.136	1524		11.1253	51
6.596	-562		11.136	-34		11.1467	1524		11.136	44
6.60667	-568		11.1467	-36		11.1573	1550		11.1467	50
6.61733	-556		11.1573	-35		11.168	1558		11.1573	43
6.628	-568		11.168	-42		11.1787	1558		11.168	44
6.63867	-567		11.1787	-28		11.1893	1557		11.1787	50
6.64933	-588		11.1893	-26		11.2	1557		11.1893	59
6.66	-561		11.2	-18		11.2107	1559		11.2	62
6.67067	-565		11.2107	-32		11.2213	1550		11.2107	57
6.68133	-564		11.2213	-38		11.232	1558		11.2213	62
6.692	-562		11.232	-32		11.2427	1536		11.232	62
6.70267	-552		11.2427	-39		11.2533	1538		11.2427	60
6.71333	-561		11.2533	-32		11.264	1542		11.2533	39
6.724	-555		11.264	-15		11.2747	1546		11.264	43
6.73467	-553		11.2747	-22		11.2853	1562		11.2747	48
6.74533	-566		11.2853	-28		11.296	1568		11.2853	45
6.756	-575		11.296	-39		11.3067	1547		11.296	43
6.76667	-577		11.3067	-27		11.3173	1558		11.3067	40
6.77733	-577		11.3173	-39		11.328	1558		11.3173	50
6.788	-577		11.328	-34		11.3387	1564		11.328	49
6.79867	-573		11.3387	-31		11.3493	1563		11.3387	46
6.80933	-575		11.3493	-35		11.36	1564		11.3493	29
6.82	-578		11.36	-23		11.3707	1564		11.36	35
6.83067	-576		11.3707	-32		11.3813	1567		11.3707	43
6.84133	-575		11.3813	-44		11.392	1561		11.3813	46
6.852	-580		11.392	-50		11.4027	1576		11.392	51
6.86267	-574		11.4027	-45		11.4133	1593		11.4027	48
6.87333	-569		11.4133	-48		11.424	1577		11.4133	45
6.884	-582		11.424	-37		11.4347	1569		11.424	36
6.89467	-569		11.4347	-40		11.4453	1577		11.4347	42
6.90533	-580		11.4453	-41		11.456	1574		11.4453	44
6.916	-569		11.456	-36		11.4667	1569		11.456	46
6.92667	-585		11.4667	-31		11.4773	1582		11.4667	41
6.93733	-574		11.4773	-25		11.488	1584		11.4773	45
6.948	-564		11.488	-38		11.4987	1575		11.488	49
6.95867	-578		11.4987	-43		11.5093	1589		11.4987	51
6.96933	-579		11.5093	-34		11.52	1583		11.5093	53
6.98	-577		11.52	-40		11.5307	1593		11.52	51
6.99067	-581		11.5307	-43		11.5413	1589		11.5307	43
7.00133	-570		11.5413	-19		11.552	1595		11.5413	48
7.012	-579		11.552	-43		11.5627	1595		11.552	48
7.02267	-584		11.5627	-53		11.5733	1603		11.5627	49
7.03333	-561		11.5733	-45		11.584	1596		11.5733	53
7.044	-566		11.584	-36		11.5947	1588		11.584	48
7.05467	-565		11.5947	-35		11.6053	1585		11.5947	49
7.06533	-569		11.6053	-35		11.616	1593		11.6053	52
7.076	-581		11.616	-57		11.6267	1606		11.616	53
7.08667	-579		11.6267	-57		11.6373	1595		11.6267	59
7.09733	-574		11.6373	-60		11.648	1607		11.6373	46
7.108	-570		11.648	-50		11.6587	1591		11.648	51
7.11867	-583		11.6587	-50		11.6693	1604		11.6587	48
7.12933	-580		11.6693	-46		11.68	1622		11.6693	48
7.14	-589		11.68	-42		11.6907	1614		11.68	38
7.15067	-605		11.6907	-41		11.7013	1606		11.6907	36
7.16133	-600		11.7013	-45		11.712	1607		11.7013	48
7.172	-586		11.712	-50		11.7227	1601		11.712	52
7.18267	-574		11.7227	-34		11.7333	1606		11.7227	47
7.19333	-579		11.7333	-34		11.744	1608		11.7333	57
7.204	-580		11.744	-44		11.7547	1607		11.744	54
7.21467	-583		11.7547	-38		11.7653	1602		11.7547	51
7.22533	-595		11.7653	-45		11.776	1598		11.7653	42
7.236	-596		11.776	-42		11.7867	1613		11.776	43
7.24667	-604		11.7867	-56		11.7973	1614		11.7867	38
7.25733	-593		11.7973	-38		11.808	1608		11.7973	54
7.268	-590		11.808	-47		11.8187	1601		11.808	68
7.27867	-588		11.8187	-51		11.8293	1613		11.8187	56
7.28933	-573		11.8293	-56		11.84	1625		11.8293	64
7.3	-580		11.84	-61		11.8507	1630		11.84	56
7.31067	-597		11.8507	-56		11.8613	1629		11.8507	60
7.32133	-596		11.8613	-55		11.872	1628		11.8613	61
7.332	-607		11.872	-43		11.8827	1614		11.872	68
7.34267	-582		11.8827	-30		11.8933	1607		11.8827	61
7.35333	-592		11.8933	-32		11.904	1618		11.8933	86
7.364	-572		11.904	-53		11.9147	1620		11.904	77
7.37467	-571		11.9147	-49		11.9253	1621		11.9147	74
7.38533	-587		11.9253	-51		11.936	1623		11.9253	84
7.396	-581		11.936	-55		11.9467	1629		11.936	65
7.40667	-579		11.9467	-60		11.9573	1632		11.9467	71
7.41733	-592		11.9573	-60		11.968	1625		11.9573	62
7.428	-602		11.968	-56		11.9787	1640		11.968	50
7.43867	-591		11.9787	-69		11.9893	1652		11.9787	60
7.44933	-590		11.9893	-63		12	1639		11.9893	74
7.46	-593		12	-53		12.0107	1642		12	70
7.47067	-591		12.0107	-39		12.0213	1646		12.0107	73
7.48133	-589		12.0213	-53		12.032	1642		12.0213	64
7.492	-594		12.032	-55		12.0427	1642		12.032	76
7.50267	-597		12.0427	-64		12.0533	1624		12.0427	82
7.51333	-600		12.0533	-58		12.064	1644		12.0533	66
7.524	-611		12.064	-61		12.0747	1636		12.064	80
7.53467	-613		12.0747	-47		12.0853	1649		12.0747	85
7.54533	-594		12.0853	-52		12.096	1645		12.0853	78
7.556	-601		12.096	-49		12.1067	1650		12.096	77
7.56667	-600		12.1067	-51		12.1173	1660		12.1067	90
7.57733	-608		12.1173	-55		12.128	1662		12.1173	79
7.588	-603		12.128	-57		12.1387	1661		12.128	86
7.59867	-591		12.1387	-58		12.1493	1665		12.1387	79
7.60933	-599		12.1493	-57		12.16	1661		12.1493	90
7.62	-599		12.16	-49		12.1707	1656		12.16	84
7.63067	-601		12.1707	-53		12.1813	1676		12.1707	93
7.64133	-591		12.1813	-68		12.192	1668		12.1813	84
7.652	-586		12.192	-72		12.2027	1666		12.192	84
7.66267	-598		12.2027	-66		12.2133	1669		12.2027	96
7.67333	-588		12.2133	-64		12.224	1665		12.2133	91
7.684	-599		12.224	-65		12.2347	1662		12.224	84
7.69467	-596		12.2347	-66		12.2453	1675		12.2347	94
7.70533	-605		12.2453	-63		12.256	1667		12.2453	106
7.716	-601		12.256	-74		12.2667	1665		12.256	94
7.72667	-589		12.2667	-59		12.2773	1666		12.2667	102
7.73733	-600		12.2773	-63		12.288	1671		12.2773	100
7.748	-588		12.288	-64		12.2987	1673		12.288	95
7.75867	-594		12.2987	-64		12.3093	1671		12.2987	103
7.76933	-600		12.3093	-80		12.32	1671		12.3093	103
7.78	-598		12.32	-71		12.3307	1677		12.32	107
7.79067	-584		12.3307	-78		12.3413	1690		12.3307	91
7.80133	-607		12.3413	-65		12.352	1672		12.3413	93
7.812	-608		12.352	-54		12.3627	1705		12.352	97
7.82267	-602		12.3627	-60		12.3733	1699		12.3627	90
7.83333	-583		12.3733	-51		12.384	1672		12.3733	109
7.844	-603		12.384	-57		12.3947	1681		12.384	83
7.85467	-605		12.3947	-68		12.4053	1673		12.3947	101
7.86533	-619		12.4053	-67		12.416	1658		12.4053	87
7.876	-609		12.416	-62		12.4267	1662		12.416	100
7.88667	-613		12.4267	-72		12.4373	1682		12.4267	113
7.89733	-615		12.4373	-64		12.448	1681		12.4373	126
7.908	-597		12.448	-73		12.4587	1679		12.448	108
7.91867	-592		12.4587	-75		12.4693	1687		12.4587	100
7.92933	-601		12.4693	-66		12.48	1701		12.4693	114
7.94	-609		12.48	-52		12.4907	1691		12.48	118
7.95067	-626		12.4907	-81		12.5013	1697		12.4907	128
7.96133	-612		12.5013	-76		12.512	1694		12.5013	116
7.972	-627		12.512	-80		12.5227	1687		12.512	127
7.98267	-615		12.5227	-80		12.5333	1704		12.5227	131
7.99333	-616		12.5333	-64		12.544	1692		12.5333	134
8.004	-614		12.544	-67		12.5547	1701		12.544	125
8.01467	-619		12.5547	-77		12.5653	1696		12.5547	127
8.02533	-620		12.5653	-85		12.576	1701		12.5653	140
8.036	-622		12.576	-79		12.5867	1682		12.576	122
8.04667	-640		12.5867	-77		12.5973	1684		12.5867	114
8.05733	-629		12.5973	-81		12.608	1693		12.5973	113
8.068	-620		12.608	-75		12.6187	1692		12.608	113
8.07867	-629		12.6187	-65		12.6293	1695		12.6187	124
8.08933	-623		12.6293	-79		12.64	1711		12.6293	124
8.1	-627		12.64	-79		12.6507	1705		12.64	110
8.11067	-635		12.6507	-64		12.6613	1694		12.6507	135
8.12133	-620		12.6613	-70		12.672	1692		12.6613	133
8.132	-622		12.672	-75		12.6827	1703		12.672	143
8.14267	-628		12.6827	-79		12.6933	1714		12.6827	141
8.15333	-618		12.6933	-71		12.704	1708		12.6933	138
8.164	-629		12.704	-66		12.7147	1708		12.704	113
8.17467	-639		12.7147	-83		12.7253	1699		12.7147	123
8.18533	-635		12.7253	-78		12.736	1701		12.7253	122
8.196	-633		12.736	-70		12.7467	1696		12.736	116
8.20667	-643		12.7467	-79		12.7573	1718		12.7467	135
8.21733	-647		12.7573	-101		12.768	1722		12.7573	133
8.228	-635		12.768	-93		12.7787	1714		12.768	130
8.23867	-628		12.7787	-80		12.7893	1708		12.7787	140
8.24933	-636		12.7893	-79		12.8	1710		12.7893	143
8.26	-633		12.8	-64		12.8107	1698		12.8	129
8.27067	-632		12.8107	-91		12.8213	1697		12.8107	137
8.28133	-650		12.8213	-90		12.832	1694		12.8213	141
8.292	-637		12.832	-90		12.8427	1703		12.832	133
8.30267	-646		12.8427	-81		12.8533	1712		12.8427	123
8.31333	-649		12.8533	-72		12.864	1718		12.8533	118
8.324	-642		12.864	-72		12.8747	1722		12.864	122
8.33467	-651		12.8747	-81		12.8853	1729		12.8747	126
8.34533	-646		12.8853	-81		12.896	1736		12.8853	129
8.356	-651		12.896	-92		12.9067	1738		12.896	127
8.36667	-641		12.9067	-79		12.9173	1727		12.9067	137
8.37733	-641		12.9173	-87		12.928	1727		12.9173	137
8.388	-643		12.928	-86		12.9387	1725		12.928	147
8.39867	-631		12.9387	-92		12.9493	1719		12.9387	135
8.40933	-654		12.9493	-83		12.96	1720		12.9493	122
8.42	-651		12.96	-90		12.9707	1725		12.96	132
8.43067	-646		12.9707	-100		12.9813	1745		12.9707	124
8.44133	-645		12.9813	-94		12.992	1740		12.9813	127
8.452	-662		12.992	-84		13.0027	1748		12.992	142
8.46267	-665		13.0027	-82		13.0133	1754		13.0027	143
8.47333	-651		13.0133	-84		13.024	1745		13.0133	139
8.484	-648		13.024	-93		13.0347	1729		13.024	120
8.49467	-657		13.0347	-79		13.0453	1736		13.0347	130
8.50533	-646		13.0453	-96		13.056	1744		13.0453	132
8.516	-653		13.056	-96		13.0667	1753		13.056	143
8.52667	-662		13.0667	-87		13.0773	1739		13.0667	130
8.53733	-647		13.0773	-85		13.088	1727		13.0773	139
8.548	-664		13.088	-94		13.0987	1732		13.088	145
8.55867	-660		13.0987	-96		13.1093	1736		13.0987	136
8.56933	-664		13.1093	-103		13.12	1740		13.1093	134
8.58	-661		13.12	-94		13.1307	1734		13.12	134
8.59067	-663		13.1307	-86		13.1413	1759		13.1307	131
8.60133	-661		13.1413	-92		13.152	1757		13.1413	138
8.612	-669		13.152	-75		13.1627	1757		13.152	114
8.62267	-684		13.1627	-71		13.1733	1751		13.1627	129
8.63333	-683		13.1733	-92		13.184	1748		13.1733	129
8.644	-674		13.184	-80		13.1947	1749		13.184	125
8.65467	-675		13.1947	-85		13.2053	1757		13.1947	127
8.66533	-665		13.2053	-95		13.216	1756		13.2053	131
8.676	-659		13.216	-98		13.2267	1771		13.216	133
8.68667	-667		13.2267	-96		13.2373	1771		13.2267	130
8.69733	-682		13.2373	-94		13.248	1776		13.2373	129
8.708	-678		13.248	-87		13.2587	1761		13.248	120
8.71867	-680		13.2587	-72		13.2693	1756		13.2587	131
8.72933	-697		13.2693	-97		13.28	1780		13.2693	130
8.74	-681		13.28	-98		13.2907	1785		13.28	136
8.75067	-685		13.2907	-87		13.3013	1778		13.2907	131
8.76133	-672		13.3013	-93		13.312	1784		13.3013	138
8.772	-686		13.312	-82		13.3227	1791		13.312	151
8.78267	-694		13.3227	-98		13.3333	1774		13.3227	148
8.79333	-668		13.3333	-108		13.344	1771		13.3333	131
8.804	-676		13.344	-109		13.3547	1787		13.344	144
8.81467	-686		13.3547	-114		13.3653	1771		13.3547	128
8.82533	-678		13.3653	-104		13.376	1776		13.3653	148
8.836	-690		13.376	-94		13.3867	1767		13.376	127
8.84667	-687		13.3867	-94		13.3973	1770		13.3867	124
8.85733	-691		13.3973	-96		13.408	1785		13.3973	129
8.868	-697		13.408	-100		13.4187	1782		13.408	126
8.87867	-700		13.4187	-88		13.4293	1763		13.4187	132
8.88933	-686		13.4293	-108		13.44	1772		13.4293	136
8.9	-667		13.44	-114		13.4507	1765		13.44	125
8.91067	-677		13.4507	-111		13.4613	1758		13.4507	120
8.92133	-689		13.4613	-115		13.472	1765		13.4613	135
8.932	-706		13.472	-103		13.4827	1778		13.472	131
8.94267	-703		13.4827	-115		13.4933	1767		13.4827	140
8.95333	-716		13.4933	-111		13.504	1759		13.4933	117
8.964	-715		13.504	-131		13.5147	1763		13.504	123
8.97467	-700		13.5147	-123		13.5253	1764		13.5147	134
8.98533	-704		13.5253	-109		13.536	1760		13.5253	107
8.996	-712		13.536	-104		13.5467	1756		13.536	95
9.00667	-709		13.5467	-101		13.5573	1759		13.5467	105
9.01733	-692		13.5573	-117		13.568	1746		13.5573	112
9.028	-696		13.568	-112		13.5787	1742		13.568	101
9.03867	-684		13.5787	-109		13.5893	1753		13.5787	112
9.04933	-707		13.5893	-125		13.6	1751		13.5893	131
9.06	-706		13.6	-125		13.6107	1758		13.6	125
9.07067	-684		13.6107	-128		13.6213	1760		13.6107	124
9.08133	-688		13.6213	-122		13.632	1754		13.6213	111
9.092	-703		13.632	-124		13.6427	1759		13.632	108
9.10267	-729		13.6427	-129		13.6533	1754		13.6427	109
9.11333	-721		13.6533	-123		13.664	1759		13.6533	117
9.124	-716		13.664	-116		13.6747	1750		13.664	107
9.13467	-714		13.6747	-115		13.6853	1757		13.6747	120
9.14533	-719		13.6853	-117		13.696	1766		13.6853	112
9.156	-711		13.696	-123		13.7067	1753		13.696	118
9.16667	-723		13.7067	-135		13.7173	1760		13.7067	117
9.17733	-717		13.7173	-131		13.728	1751		13.7173	117
9.188	-727		13.728	-134		13.7387	1775		13.728	120
9.19867	-732		13.7387	-120		13.7493	1753		13.7387	120
9.20933	-734		13.7493	-116		13.76	1754		13.7493	116
9.22	-730		13.76	-135		13.7707	1753		13.76	113
9.23067	-740		13.7707	-145		13.7813	1745		13.7707	110
9.24133	-725		13.7813	-119		13.792	1750		13.7813	115
9.252	-704		13.792	-121		13.8027	1754		13.792	128
9.26267	-713		13.8027	-143		13.8133	1759		13.8027	120
9.27333	-719		13.8133	-135		13.824	1735		13.8133	108
9.284	-728		13.824	-117		13.8347	1744		13.824	108
9.29467	-724		13.8347	-121		13.8453	1753		13.8347	106
9.30533	-726		13.8453	-115		13.856	1748		13.8453	116
9.316	-730		13.856	-142		13.8667	1751		13.856	118
9.32667	-716		13.8667	-152		13.8773	1746		13.8667	126
9.33733	-724		13.8773	-143		13.888	1749		13.8773	127
9.348	-730		13.888	-122		13.8987	1762		13.888	130
9.35867	-722		13.8987	-116		13.9093	1754		13.8987	116
9.36933	-733		13.9093	-123		13.92	1756		13.9093	139
9.38	-736		13.92	-143		13.9307	1765		13.92	138
9.39067	-737		13.9307	-147		13.9413	1751		13.9307	134
9.40133	-758		13.9413	-155		13.952	1754		13.9413	128
9.412	-744		13.952	-138		13.9627	1768		13.952	129
9.42267	-746		13.9627	-131		13.9733	1750		13.9627	128
9.43333	-748		13.9733	-145		13.984	1735		13.9733	129
9.444	-750		13.984	-146		13.9947	1733		13.984	126
9.45467	-757		13.9947	-144		14.0053	1724		13.9947	112
9.46533	-748		14.0053	-144		14.016	1739		14.0053	111
9.476	-757		14.016	-144		14.0267	1739		14.016	117
9.48667	-746		14.0267	-144		14.0373	1755		14.0267	113
9.49733	-753		14.0373	-153		14.048	1757		14.0373	119
9.508	-765		14.048	-155		14.0587	1748		14.048	112
9.51867	-770		14.0587	-144		14.0693	1756		14.0587	111
9.52933	-778		14.0693	-133		14.08	1746		14.0693	130
9.54	-768		14.08	-145		14.0907	1742		14.08	114
9.55067	-759		14.0907	-145		14.1013	1754		14.0907	104
9.56133	-761		14.1013	-147		14.112	1749		14.1013	109
9.572	-760		14.112	-138		14.1227	1748		14.112	113
9.58267	-765		14.1227	-146		14.1333	1750		14.1227	111
9.59333	-777		14.1333	-152		14.144	1760		14.1333	110
9.604	-774		14.144	-141		14.1547	1771		14.144	114
9.61467	-767		14.1547	-146		14.1653	1763		14.1547	109
9.62533	-777		14.1653	-157		14.176	1780		14.1653	92
9.636	-777		14.176	-158		14.1867	1770		14.176	99
9.64667	-750		14.1867	-162		14.1973	1773		14.1867	109
9.65733	-762		14.1973	-149		14.208	1774		14.1973	110
9.668	-752		14.208	-144		14.2187	1779		14.208	94
9.67867	-775		14.2187	-161		14.2293	1782		14.2187	95
9.68933	-796		14.2293	-141		14.24	1777		14.2293	105
9.7	-783		14.24	-149		14.2507	1772		14.24	96
9.71067	-779		14.2507	-159		14.2613	1773		14.2507	103
9.72133	-783		14.2613	-160		14.272	1771		14.2613	96
9.732	-775		14.272	-144		14.2827	1756		14.272	108
9.74267	-772		14.2827	-139		14.2933	1765		14.2827	105
9.75333	-773		14.2933	-153		14.304	1777		14.2933	104
9.764	-769		14.304	-170		14.3147	1775		14.304	100
9.77467	-777		14.3147	-172		14.3253	1766		14.3147	125
9.78533	-780		14.3253	-163		14.336	1778		14.3253	119
9.796	-786		14.336	-163		14.3467	1777		14.336	107
9.80667	-791		14.3467	-150		14.3573	1771		14.3467	109
9.81733	-768		14.3573	-152		14.368	1765		14.3573	120
9.828	-773		14.368	-157		14.3787	1774		14.368	109
9.83867	-787		14.3787	-167		14.3893	1771		14.3787	108
9.84933	-788		14.3893	-162		14.4	1762		14.3893	106
9.86	-783		14.4	-167		14.4107	1758		14.4	114
9.87067	-784		14.4107	-166		14.4213	1755		14.4107	121
9.88133	-777		14.4213	-172		14.432	1756		14.4213	105
9.892	-774		14.432	-179		14.4427	1773		14.432	112
9.90267	-778		14.4427	-181		14.4533	1758		14.4427	121
9.91333	-791		14.4533	-172		14.464	1761		14.4533	129
9.924	-799		14.464	-172		14.4747	1760		14.464	134
9.93467	-804		14.4747	-184		14.4853	1767		14.4747	146
9.94533	-802		14.4853	-170		14.496	1768		14.4853	155
9.956	-797		14.496	-178		14.5067	1758		14.496	169
9.96667	-811		14.5067	-183		14.5173	1754		14.5067	174
9.97733	-794		14.5173	-184		14.528	1760		14.5173	196
9.988	-799		14.528	-164		14.5387	1761		14.528	189
9.99867	-807		14.5387	-154		14.5493	1754		14.5387	226
10.0093	-787		14.5493	-173		14.56	1752		14.5493	225
10.02	-795		14.56	-180		14.5707	1752		14.56	230
10.0307	-796		14.5707	-196		14.5813	1754		14.5707	229
10.0413	-803		14.5813	-179		14.592	1762		14.5813	250
10.052	-813		14.592	-184		14.6027	1752		14.592	267
10.0627	-820		14.6027	-194		14.6133	1755		14.6027	270
10.0733	-813		14.6133	-183		14.624	1762		14.6133	271
10.084	-807		14.624	-174		14.6347	1775		14.624	272
10.0947	-795		14.6347	-171		14.6453	1769		14.6347	271
10.1053	-797		14.6453	-181		14.656	1773		14.6453	277
10.116	-825		14.656	-178		14.6667	1773		14.656	278
10.1267	-831		14.6667	-197		14.6773	1765		14.6667	277
10.1373	-835		14.6773	-182		14.688	1769		14.6773	258
10.148	-826		14.688	-181		14.6987	1769		14.688	256
10.1587	-821		14.6987	-192		14.7093	1766		14.6987	233
10.1693	-815		14.7093	-223		14.72	1767		14.7093	223
10.18	-843		14.72	-213		14.7307	1763		14.72	216
10.1907	-834		14.7307	-190		14.7413	1767		14.7307	208
10.2013	-835		14.7413	-188		14.752	1755		14.7413	205
10.212	-841		14.752	-202		14.7627	1745		14.752	200
10.2227	-848		14.7627	-202		14.7733	1745		14.7627	190
10.2333	-832		14.7733	-189		14.784	1763		14.7733	165
10.244	-821		14.784	-194		14.7947	1772		14.784	157
10.2547	-828		14.7947	-195		14.8053	1770		14.7947	156
10.2653	-829		14.8053	-182		14.816	1763		14.8053	146
10.276	-836		14.816	-187		14.8267	1761		14.816	146
10.2867	-839		14.8267	-195		14.8373	1767		14.8267	137
10.2973	-845		14.8373	-192		14.848	1764		14.8373	120
10.308	-848		14.848	-197		14.8587	1783		14.848	117
10.3187	-826		14.8587	-195		14.8693	1775		14.8587	115
10.3293	-834		14.8693	-194		14.88	1770		14.8693	103
10.34	-832		14.88	-190		14.8907	1781		14.88	100
10.3507	-841		14.8907	-195		14.9013	1776		14.8907	91
10.3613	-845		14.9013	-195		14.912	1777		14.9013	89
10.372	-854		14.912	-204		14.9227	1782		14.912	80
10.3827	-847		14.9227	-201		14.9333	1781		14.9227	80
10.3933	-853		14.9333	-206		14.944	1786		14.9333	68
10.404	-859		14.944	-193		14.9547	1766		14.944	69
10.4147	-834		14.9547	-188		14.9653	1767		14.9547	65
10.4253	-837		14.9653	-190		14.976	1777		14.9653	59
10.436	-832		14.976	-195		14.9867	1762		14.976	72
10.4467	-847		14.9867	-198		14.9973	1781		14.9867	67
10.4573	-856		14.9973	-188		15.008	1796		14.9973	60
10.468	-844		15.008	-193		15.0187	1797		15.008	46
10.4787	-862		15.0187	-201		15.0293	1773		15.0187	66
10.4893	-855		15.0293	-199		15.04	1776		15.0293	66
10.5	-843		15.04	-200		15.0507	1779		15.04	68
10.5107	-854		15.0507	-209		15.0613	1781		15.0507	58
10.5213	-866		15.0613	-217		15.072	1790		15.0613	71
10.532	-863		15.072	-202		15.0827	1787		15.072	74
10.5427	-854		15.0827	-210		15.0933	1789		15.0827	64
10.5533	-852		15.0933	-216		15.104	1797		15.0933	71
10.564	-865		15.104	-214		15.1147	1801		15.104	63
10.5747	-857		15.1147	-204		15.1253	1773		15.1147	68
10.5853	-881		15.1253	-192		15.136	1780		15.1253	71
10.596	-852		15.136	-198		15.1467	1775		15.136	57
10.6067	-856		15.1467	-224		15.1573	1792		15.1467	52
10.6173	-871		15.1573	-225		15.168	1791		15.1573	66
10.628	-872		15.168	-212		15.1787	1785		15.168	64
10.6387	-888		15.1787	-206		15.1893	1788		15.1787	52
10.6493	-875		15.1893	-207		15.2	1780		15.1893	79
10.66	-863		15.2	-211		15.2107	1793		15.2	74
10.6707	-889		15.2107	-207		15.2213	1791		15.2107	73
10.6813	-875		15.2213	-205		15.232	1805		15.2213	61
10.692	-862		15.232	-202		15.2427	1811		15.232	58
10.7027	-873		15.2427	-203		15.2533	1802		15.2427	47
10.7133	-849		15.2533	-206		15.264	1794		15.2533	51
10.724	-871		15.264	-208		15.2747	1797		15.264	54
10.7347	-885		15.2747	-202		15.2853	1805		15.2747	70
10.7453	-879		15.2853	-208		15.296	1789		15.2853	71
10.756	-877		15.296	-222		15.3067	1800		15.296	68
10.7667	-869		15.3067	-217		15.3173	1785		15.3067	54
10.7773	-872		15.3173	-204		15.328	1803		15.3173	44
10.788	-870		15.328	-219		15.3387	1809		15.328	38
10.7987	-891		15.3387	-222		15.3493	1793		15.3387	53
10.8093	-896		15.3493	-211		15.36	1797		15.3493	66
10.82	-888		15.36	-210		15.3707	1785		15.36	61
10.8307	-885		15.3707	-218		15.3813	1796		15.3707	63
10.8413	-885		15.3813	-220		15.392	1799		15.3813	56
10.852	-881		15.392	-214		15.4027	1812		15.392	47
10.8627	-900		15.4027	-228		15.4133	1803		15.4027	40
10.8733	-892		15.4133	-215		15.424	1786		15.4133	52
10.884	-894		15.424	-214		15.4347	1802		15.424	43
10.8947	-889		15.4347	-218		15.4453	1798		15.4347	48
10.9053	-893		15.4453	-232		15.456	1791		15.4453	55
10.916	-904		15.456	-217		15.4667	1788		15.456	53
10.9267	-892		15.4667	-230		15.4773	1785		15.4667	56
10.9373	-888		15.4773	-224		15.488	1798		15.4773	43
10.948	-887		15.488	-219		15.4987	1779		15.488	38
10.9587	-913		15.4987	-221		15.5093	1809		15.4987	37
10.9693	-908		15.5093	-234		15.52	1797		15.5093	34
10.98	-917		15.52	-236		15.5307	1809		15.52	36
10.9907	-910		15.5307	-240		15.5413	1801		15.5307	46
11.0013	-919		15.5413	-228		15.552	1793		15.5413	37
11.012	-910		15.552	-221		15.5627	1812		15.552	33
11.0227	-920		15.5627	-216		15.5733	1816		15.5627	43
11.0333	-922		15.5733	-229		15.584	1807		15.5733	42
11.044	-921		15.584	-241		15.5947	1804		15.584	43
11.0547	-920		15.5947	-250		15.6053	1792		15.5947	41
11.0653	-923		15.6053	-249		15.616	1794		15.6053	36
11.076	-915		15.616	-229		15.6267	1798		15.616	31
11.0867	-921		15.6267	-232		15.6373	1810		15.6267	54
11.0973	-920		15.6373	-249		15.648	1816		15.6373	47
11.108	-925		15.648	-244		15.6587	1817		15.648	37
11.1187	-936		15.6587	-227		15.6693	1820		15.6587	35
11.1293	-932		15.6693	-215		15.68	1810		15.6693	40
11.14	-922		15.68	-225		15.6907	1815		15.68	32
11.1507	-929		15.6907	-227		15.7013	1811		15.6907	30
11.1613	-924		15.7013	-235		15.712	1803		15.7013	31
11.172	-944		15.712	-236		15.7227	1817		15.712	30
11.1827	-922		15.7227	-239		15.7333	1812		15.7227	32
11.1933	-932		15.7333	-250		15.744	1811		15.7333	29
11.204	-943		15.744	-238		15.7547	1804		15.744	32
11.2147	-931		15.7547	-234		15.7653	1815		15.7547	43
11.2253	-932		15.7653	-242		15.776	1809		15.7653	43
11.236	-923		15.776	-230		15.7867	1815		15.776	41
11.2467	-943		15.7867	-237		15.7973	1811		15.7867	40
11.2573	-949		15.7973	-251		15.808	1808		15.7973	27
11.268	-941		15.808	-231		15.8187	1812		15.808	31
11.2787	-952		15.8187	-248		15.8293	1815		15.8187	30
11.2893	-959		15.8293	-248		15.84	1814		15.8293	36
11.3	-952		15.84	-230		15.8507	1818		15.84	20
11.3107	-940		15.8507	-253		15.8613	1803		15.8507	19
11.3213	-955		15.8613	-252		15.872	1817		15.8613	23
11.332	-970		15.872	-240		15.8827	1820		15.872	30
11.3427	-959		15.8827	-242		15.8933	1801		15.8827	25
11.3533	-953		15.8933	-240		15.904	1819		15.8933	33
11.364	-949		15.904	-246		15.9147	1825		15.904	34
11.3747	-941		15.9147	-236		15.9253	1813		15.9147	40
11.3853	-954		15.9253	-248		15.936	1823		15.9253	31
11.396	-964		15.936	-242		15.9467	1829		15.936	37
11.4067	-950		15.9467	-253		15.9573	1816		15.9467	38
11.4173	-945		15.9573	-238		15.968	1822		15.9573	27
11.428	-952		15.968	-264		15.9787	1829		15.968	23
11.4387	-966		15.9787	-241		15.9893	1827		15.9787	24
11.4493	-966		15.9893	-256		16	1821		15.9893	22
11.46	-966		16	-244		16.0107	1817		16	27
11.4707	-974		16.0107	-256		16.0213	1826		16.0107	31
11.4813	-954		16.0213	-251		16.032	1831		16.0213	22
11.492	-960		16.032	-246		16.0427	1832		16.032	30
11.5027	-953		16.0427	-239		16.0533	1820		16.0427	28
11.5133	-950		16.0533	-246		16.064	1831		16.0533	15
11.524	-964		16.064	-253		16.0747	1847		16.064	19
11.5347	-973		16.0747	-266		16.0853	1828		16.0747	19
11.5453	-959		16.0853	-251		16.096	1836		16.0853	19
11.556	-968		16.096	-246		16.1067	1843		16.096	17
11.5667	-982		16.1067	-255		16.1173	1846		16.1067	6
11.5773	-956		16.1173	-259		16.128	1830		16.1173	8
11.588	-965		16.128	-267		16.1387	1848		16.128	14
11.5987	-961		16.1387	-269		16.1493	1847		16.1387	31
11.6093	-967		16.1493	-257		16.16	1851		16.1493	12
11.62	-964		16.16	-261		16.1707	1862		16.16	20
11.6307	-965		16.1707	-254		16.1813	1843		16.1707	25
11.6413	-977		16.1813	-263		16.192	1856		16.1813	33
11.652	-998		16.192	-263		16.2027	1840		16.192	20
11.6627	-968		16.2027	-262		16.2133	1819		16.2027	15
11.6733	-957		16.2133	-262		16.224	1842		16.2133	9
11.684	-975		16.224	-259		16.2347	1846		16.224	21
11.6947	-968		16.2347	-256		16.2453	1841		16.2347	17
11.7053	-981		16.2453	-251		16.256	1844		16.2453	10
11.716	-984		16.256	-289		16.2667	1850		16.256	7
11.7267	-980		16.2667	-277		16.2773	1854		16.2667	8
11.7373	-975		16.2773	-289		16.288	1850		16.2773	15
11.748	-979		16.288	-289		16.2987	1836		16.288	15
11.7587	-987		16.2987	-268		16.3093	1844		16.2987	6
11.7693	-997		16.3093	-286		16.32	1860		16.3093	-2
11.78	-981		16.32	-291		16.3307	1848		16.32	13
11.7907	-1008		16.3307	-285		16.3413	1835		16.3307	16
11.8013	-999		16.3413	-285		16.352	1829		16.3413	7
11.812	-995		16.352	-281		16.3627	1853		16.352	10
11.8227	-986		16.3627	-265		16.3733	1850		16.3627	13
11.8333	-982		16.3733	-263		16.384	1841		16.3733	24
11.844	-988		16.384	-269		16.3947	1852		16.384	9
11.8547	-967		16.3947	-270		16.4053	1864		16.3947	4
11.8653	-977		16.4053	-286		16.416	1982		16.4053	16
11.876	-982		16.416	-299		16.4267	2057		16.416	10
11.8867	-995		16.4267	-294		16.4373	1956		16.4267	29
11.8973	-1014		16.4373	-287		16.448	1900		16.4373	10
11.908	-1011		16.448	-293		16.4587	1863		16.448	34
11.9187	-1006		16.4587	-286		16.4693	1856		16.4587	18
11.9293	-999		16.4693	-268		16.48	1856		16.4693	18
11.94	-1012		16.48	-278		16.4907	1863		16.48	19
11.9507	-1004		16.4907	-265		16.5013	1864		16.4907	15
11.9613	-1004		16.5013	-275		16.512	1845		16.5013	12
11.972	-1008		16.512	-277		16.5227	1852		16.512	8
11.9827	-1012		16.5227	-284		16.5333	1862		16.5227	24
11.9933	-1001		16.5333	-303		16.544	1844		16.5333	30
12.004	-1025		16.544	-287		16.5547	1838		16.544	14
12.0147	-1025		16.5547	-292		16.5653	1848		16.5547	8
12.0253	-1005		16.5653	-298		16.576	1847		16.5653	6
12.036	-1012		16.576	-297		16.5867	1861		16.576	7
12.0467	-1013		16.5867	-288		16.5973	1857		16.5867	15
12.0573	-1024		16.5973	-302		16.608	1862		16.5973	11
12.068	-1012		16.608	-296		16.6187	1853		16.608	7
12.0787	-1020		16.6187	-294		16.6293	1858		16.6187	15
12.0893	-1033		16.6293	-299		16.64	1846		16.6293	2
12.1	-1038		16.64	-297		16.6507	1857		16.64	1
12.1107	-1045		16.6507	-291		16.6613	1869		16.6507	8
12.1213	-1043		16.6613	-291		16.672	1873		16.6613	13
12.132	-1048		16.672	-297		16.6827	1861		16.672	15
12.1427	-1034		16.6827	-290		16.6933	1846		16.6827	21
12.1533	-1017		16.6933	-290		16.704	1850		16.6933	20
12.164	-1022		16.704	-298		16.7147	1857		16.704	2
12.1747	-1028		16.7147	-299		16.7253	1851		16.7147	11
12.1853	-1028		16.7253	-293		16.736	1845		16.7253	-4
12.196	-1042		16.736	-285		16.7467	1857		16.736	-5
12.2067	-1040		16.7467	-292		16.7573	1847		16.7467	12
12.2173	-1033		16.7573	-305		16.768	1854		16.7573	9
12.228	-1020		16.768	-286		16.7787	1854		16.768	1
12.2387	-1028		16.7787	-279		16.7893	1856		16.7787	5
12.2493	-1022		16.7893	-293		16.8	1858		16.7893	7
12.26	-1027		16.8	-275		16.8107	1863		16.8	14
12.2707	-1033		16.8107	-288		16.8213	1854		16.8107	4
12.2813	-1032		16.8213	-300		16.832	1852		16.8213	-2
12.292	-1023		16.832	-304		16.8427	1850		16.832	-12
12.3027	-1022		16.8427	-302		16.8533	1850		16.8427	-20
12.3133	-1034		16.8533	-299		16.864	1851		16.8533	-4
12.324	-1024		16.864	-306		16.8747	1855		16.864	-5
12.3347	-1028		16.8747	-306		16.8853	1852		16.8747	-39
12.3453	-1037		16.8853	-295		16.896	1853		16.8853	-27
12.356	-1017		16.896	-304		16.9067	1856		16.896	-31
12.3667	-1017		16.9067	-289		16.9173	1863		16.9067	-22
12.3773	-1025		16.9173	-295		16.928	1854		16.9173	-28
12.388	-1027		16.928	-293		16.9387	1853		16.928	-19
12.3987	-1044		16.9387	-304		16.9493	1868		16.9387	-8
12.4093	-1045		16.9493	-300		16.96	1865		16.9493	-8
12.42	-1032		16.96	-301		16.9707	1853		16.96	-23
12.4307	-1027		16.9707	-307		16.9813	1855		16.9707	-21
12.4413	-1029		16.9813	-318		16.992	1854		16.9813	-23
12.452	-1034		16.992	-304		17.0027	1852		16.992	-38
12.4627	-1034		17.0027	-314		17.0133	1849		17.0027	-31
12.4733	-1042		17.0133	-304		17.024	1857		17.0133	-18
12.484	-1045		17.024	-317		17.0347	1866		17.024	-22
12.4947	-1048		17.0347	-309		17.0453	1877		17.0347	-27
12.5053	-1044		17.0453	-306		17.056	1871		17.0453	-35
12.516	-1047		17.056	-311		17.0667	1886		17.056	-24
12.5267	-1046		17.0667	-306		17.0773	1890		17.0667	-8
12.5373	-1042		17.0773	-308		17.088	1876		17.0773	-18
12.548	-1058		17.088	-312		17.0987	1886		17.088	-19
12.5587	-1050		17.0987	-333		17.1093	1879		17.0987	-24
12.5693	-1059		17.1093	-324		17.12	1883		17.1093	-26
12.58	-1046		17.12	-330		17.1307	1875		17.12	-35
12.5907	-1045		17.1307	-323		17.1413	1880		17.1307	-21
12.6013	-1066		17.1413	-328		17.152	1880		17.1413	-20
12.612	-1048		17.152	-309		17.1627	1888		17.152	-29
12.6227	-1053		17.1627	-326		17.1733	1900		17.1627	-28
12.6333	-1059		17.1733	-338		17.184	1914		17.1733	-32
12.644	-1068		17.184	-335		17.1947	1886		17.184	-35
12.6547	-1053		17.1947	-328		17.2053	1878		17.1947	-29
12.6653	-1075		17.2053	-332		17.216	1886		17.2053	-20
12.676	-1075		17.216	-324		17.2267	1884		17.216	-7
12.6867	-1077		17.2267	-331		17.2373	1883		17.2267	-23
12.6973	-1075		17.2373	-326		17.248	1893		17.2373	-14
12.708	-1105		17.248	-327		17.2587	1903		17.248	-18
12.7187	-1078		17.2587	-322		17.2693	1910		17.2587	-34
12.7293	-1088		17.2693	-324		17.28	1895		17.2693	-41
12.74	-1066		17.28	-321		17.2907	1891		17.28	-48
12.7507	-1077		17.2907	-327		17.3013	1903		17.2907	-48
12.7613	-1077		17.3013	-324		17.312	1903		17.3013	-47
12.772	-1073		17.312	-329		17.3227	1896		17.312	-56
12.7827	-1072		17.3227	-315		17.3333	1885		17.3227	-58
12.7933	-1089		17.3333	-340		17.344	1891		17.3333	-43
12.804	-1097		17.344	-351		17.3547	1896		17.344	-42
12.8147	-1093		17.3547	-328		17.3653	1894		17.3547	-52
12.8253	-1093		17.3653	-339		17.376	1905		17.3653	-59
12.836	-1090		17.376	-341		17.3867	1907		17.376	-69
12.8467	-1097		17.3867	-331		17.3973	1900		17.3867	-70
12.8573	-1113		17.3973	-329		17.408	1913		17.3973	-73
12.868	-1110		17.408	-331		17.4187	1905		17.408	-67
12.8787	-1110		17.4187	-321		17.4293	1883		17.4187	-56
12.8893	-1105		17.4293	-332		17.44	1899		17.4293	-54
12.9	-1109		17.44	-316		17.4507	1894		17.44	-60
12.9107	-1116		17.4507	-309		17.4613	1897		17.4507	-47
12.9213	-1103		17.4613	-314		17.472	1899		17.4613	-39
12.932	-1120		17.472	-320		17.4827	1897		17.472	-51
12.9427	-1113		17.4827	-312		17.4933	1899		17.4827	-53
12.9533	-1096		17.4933	-317		17.504	1908		17.4933	-55
12.964	-1112		17.504	-317		17.5147	1886		17.504	-53
12.9747	-1105		17.5147	-322		17.5253	1893		17.5147	-35
12.9853	-1104		17.5253	-336		17.536	1897		17.5253	-42
12.996	-1097		17.536	-336		17.5467	1915		17.536	-45
13.0067	-1118		17.5467	-321		17.5573	1889		17.5467	-25
13.0173	-1120		17.5573	-328		17.568	1894		17.5573	-35
13.028	-1118		17.568	-327		17.5787	1893		17.568	-28
13.0387	-1122		17.5787	-327		17.5893	1898		17.5787	-41
13.0493	-1114		17.5893	-332		17.6	1886		17.5893	-48
13.06	-1125		17.6	-317		17.6107	1889		17.6	-65
13.0707	-1106		17.6107	-314		17.6213	1892		17.6107	-65
13.0813	-1112		17.6213	-325		17.632	1889		17.6213	-62
13.092	-1116		17.632	-322		17.6427	1872		17.632	-70
13.1027	-1115		17.6427	-312		17.6533	1890		17.6427	-73
13.1133	-1113		17.6533	-328		17.664	1900		17.6533	-77
13.124	-1127		17.664	-320		17.6747	1888		17.664	-65
13.1347	-1129		17.6747	-328		17.6853	1902		17.6747	-78
13.1453	-1138		17.6853	-328		17.696	1906		17.6853	-75
13.156	-1127		17.696	-330		17.7067	1903		17.696	-65
13.1667	-1130		17.7067	-337		17.7173	1901		17.7067	-78
13.1773	-1120		17.7173	-340		17.728	1903		17.7173	-73
13.188	-1133		17.728	-326		17.7387	1902		17.728	-75
13.1987	-1143		17.7387	-337		17.7493	1895		17.7387	-75
13.2093	-1136		17.7493	-323		17.76	1894		17.7493	-91
13.22	-1145		17.76	-334		17.7707	1896		17.76	-83
13.2307	-1146		17.7707	-333		17.7813	1897		17.7707	-90
13.2413	-1133		17.7813	-340		17.792	1890		17.7813	-88
13.252	-1125		17.792	-339		17.8027	1913		17.792	-85
13.2627	-1141		17.8027	-355		17.8133	1911		17.8027	-87
13.2733	-1131		17.8133	-333		17.824	1902		17.8133	-83
13.284	-1135		17.824	-336		17.8347	1902		17.824	-82
13.2947	-1136		17.8347	-357		17.8453	1924		17.8347	-77
13.3053	-1145		17.8453	-354		17.856	1896		17.8453	-89
13.316	-1137		17.856	-343		17.8667	1902		17.856	-92
13.3267	-1150		17.8667	-343		17.8773	1911		17.8667	-93
13.3373	-1152		17.8773	-347		17.888	1912		17.8773	-103
13.348	-1144		17.888	-360		17.8987	1915		17.888	-96
13.3587	-1139		17.8987	-355		17.9093	1921		17.8987	-90
13.3693	-1161		17.9093	-367		17.92	1936		17.9093	-94
13.38	-1158		17.92	-363		17.9307	1934		17.92	-91
13.3907	-1151		17.9307	-368		17.9413	1936		17.9307	-85
13.4013	-1135		17.9413	-345		17.952	1928		17.9413	-79
13.412	-1140		17.952	-356		17.9627	1941		17.952	-72
13.4227	-1151		17.9627	-368		17.9733	1933		17.9627	-81
13.4333	-1157		17.9733	-349		17.984	1933		17.9733	-96
13.444	-1159		17.984	-357		17.9947	1932		17.984	-94
13.4547	-1152		17.9947	-358		18.0053	1935		17.9947	-88
13.4653	-1168		18.0053	-363		18.016	1932		18.0053	-82
13.476	-1165		18.016	-365		18.0267	1932		18.016	-85
13.4867	-1162		18.0267	-347		18.0373	1940		18.0267	-75
13.4973	-1139		18.0373	-346		18.048	1937		18.0373	-82
13.508	-1149		18.048	-351		18.0587	1932		18.048	-76
13.5187	-1154		18.0587	-356		18.0693	1938		18.0587	-84
13.5293	-1166		18.0693	-363		18.08	1925		18.0693	-81
13.54	-1142		18.08	-364		18.0907	1936		18.08	-87
13.5507	-1164		18.0907	-363		18.1013	1931		18.0907	-85
13.5613	-1153		18.1013	-375		18.112	1930		18.1013	-89
13.572	-1175		18.112	-365		18.1227	1931		18.112	-89
13.5827	-1172		18.1227	-370		18.1333	1931		18.1227	-78
13.5933	-1183		18.1333	-364		18.144	1924		18.1333	-85
13.604	-1171		18.144	-373		18.1547	1926		18.144	-93
13.6147	-1184		18.1547	-355		18.1653	1936		18.1547	-95
13.6253	-1176		18.1653	-368		18.176	1926		18.1653	-104
13.636	-1173		18.176	-360		18.1867	1945		18.176	-92
13.6467	-1190		18.1867	-358		18.1973	1935		18.1867	-88
13.6573	-1197		18.1973	-365		18.208	1929		18.1973	-91
13.668	-1183		18.208	-362		18.2187	1942		18.208	-78
13.6787	-1181		18.2187	-364		18.2293	1949		18.2187	-93
13.6893	-1181		18.2293	-374		18.24	1957		18.2293	-88
13.7	-1179		18.24	-375		18.2507	1952		18.24	-87
13.7107	-1181		18.2507	-360		18.2613	1964		18.2507	-106
13.7213	-1181		18.2613	-382		18.272	1964		18.2613	-94
13.732	-1202		18.272	-387		18.2827	1951		18.272	-73
13.7427	-1195		18.2827	-367		18.2933	1971		18.2827	-85
13.7533	-1191		18.2933	-372		18.304	1956		18.2933	-89
13.764	-1180		18.304	-369		18.3147	1966		18.304	-81
13.7747	-1200		18.3147	-354		18.3253	1965		18.3147	-80
13.7853	-1179		18.3253	-369		18.336	1985		18.3253	-90
13.796	-1195		18.336	-367		18.3467	1996		18.336	-94
13.8067	-1182		18.3467	-371		18.3573	1985		18.3467	-79
13.8173	-1193		18.3573	-373		18.368	1989		18.3573	-76
13.828	-1189		18.368	-383		18.3787	2006		18.368	-74
13.8387	-1212		18.3787	-370		18.3893	2000		18.3787	-75
13.8493	-1208		18.3893	-368		18.4	1990		18.3893	-67
13.86	-1213		18.4	-367		18.4107	1984		18.4	-84
13.8707	-1214		18.4107	-366		18.4213	1986		18.4107	-63
13.8813	-1218		18.4213	-375		18.432	1985		18.4213	-61
13.892	-1207		18.432	-366		18.4427	1992		18.432	-71
13.9027	-1213		18.4427	-374		18.4533	1985		18.4427	-67
13.9133	-1212		18.4533	-380		18.464	1972		18.4533	-77
13.924	-1211		18.464	-387		18.4747	1985		18.464	-71
13.9347	-1220		18.4747	-380		18.4853	1998		18.4747	-56
13.9453	-1210		18.4853	-374		18.496	2002		18.4853	-50
13.956	-1215		18.496	-382		18.5067	2006		18.496	-35
13.9667	-1214		18.5067	-370		18.5173	1985		18.5067	-40
13.9773	-1227		18.5173	-374		18.528	1988		18.5173	-34
13.988	-1204		18.528	-373		18.5387	1999		18.528	-30
13.9987	-1215		18.5387	-388		18.5493	1996		18.5387	-39
14.0093	-1216		18.5493	-392		18.56	1987		18.5493	-35
14.02	-1224		18.56	-397		18.5707	2005		18.56	-53
14.0307	-1222		18.5707	-381		18.5813	2009		18.5707	-50
14.0413	-1229		18.5813	-384		18.592	1999		18.5813	-47
14.052	-1220		18.592	-393		18.6027	1998		18.592	-47
14.0627	-1229		18.6027	-387		18.6133	2000		18.6027	-49
14.0733	-1228		18.6133	-369		18.624	1986		18.6133	-63
14.084	-1218		18.624	-368		18.6347	1970		18.624	-56
14.0947	-1234		18.6347	-385		18.6453	1973		18.6347	-52
14.1053	-1237		18.6453	-375		18.656	1966		18.6453	-71
14.116	-1228		18.656	-387		18.6667	1970		18.656	-80
14.1267	-1223		18.6667	-389		18.6773	1972		18.6667	-82
14.1373	-1223		18.6773	-374		18.688	1983		18.6773	-71
14.148	-1224		18.688	-376		18.6987	1973		18.688	-78
14.1587	-1233		18.6987	-371		18.7093	1976		18.6987	-80
14.1693	-1204		18.7093	-376		18.72	1978		18.7093	-89
14.18	-1225		18.72	-390		18.7307	1975		18.72	-82
14.1907	-1251		18.7307	-390		18.7413	1989		18.7307	-87
14.2013	-1251		18.7413	-373		18.752	1990		18.7413	-101
14.212	-1250		18.752	-386		18.7627	1980		18.752	-110
14.2227	-1242		18.7627	-388		18.7733	1988		18.7627	-99
14.2333	-1254		18.7733	-386		18.784	1976		18.7733	-98
14.244	-1245		18.784	-377		18.7947	1973		18.784	-92
14.2547	-1236		18.7947	-371		18.8053	1979		18.7947	-96
14.2653	-1231		18.8053	-381		18.816	1979		18.8053	-113
14.276	-1236		18.816	-390		18.8267	1992		18.816	-114
14.2867	-1241		18.8267	-381		18.8373	1989		18.8267	-121
14.2973	-1251		18.8373	-399		18.848	1996		18.8373	-97
14.308	-1254		18.848	-395		18.8587	1988		18.848	-94
14.3187	-1262		18.8587	-390		18.8693	1995		18.8587	-105
14.3293	-1262		18.8693	-391		18.88	2000		18.8693	-104
14.34	-1252		18.88	-387		18.8907	1994		18.88	-110
14.3507	-1258		18.8907	-395		18.9013	1986		18.8907	-107
14.3613	-1251		18.9013	-403		18.912	1987		18.9013	-119
14.372	-1244		18.912	-388		18.9227	1983		18.912	-112
14.3827	-1254		18.9227	-377		18.9333	1983		18.9227	-123
14.3933	-1259		18.9333	-376		18.944	1972		18.9333	-114
14.404	-1267		18.944	-393		18.9547	1978		18.944	-113
14.4147	-1259		18.9547	-376		18.9653	1977		18.9547	-115
14.4253	-1254		18.9653	-400		18.976	1980		18.9653	-115
14.436	-1264		18.976	-403		18.9867	1986		18.976	-112
14.4467	-1276		18.9867	-412		18.9973	1982		18.9867	-109
14.4573	-1282		18.9973	-402		19.008	1985		18.9973	-95
14.468	-1270		19.008	-404		19.0187	2007		19.008	-100
14.4787	-1262		19.0187	-391		19.0293	2001		19.0187	-103
14.4893	-1256		19.0293	-390		19.04	1994		19.0293	-109
14.5	-1272		19.04	-387		19.0507	1999		19.04	-118
14.5107	-1256		19.0507	-393		19.0613	2006		19.0507	-106
14.5213	-1264		19.0613	-387		19.072	2003		19.0613	-121
14.532	-1281		19.072	-381		19.0827	2005		19.072	-118
14.5427	-1287		19.0827	-386		19.0933	2008		19.0827	-123
14.5533	-1273		19.0933	-390		19.104	2004		19.0933	-125
14.564	-1265		19.104	-395		19.1147	1990		19.104	-103
14.5747	-1279		19.1147	-386		19.1253	1995		19.1147	-120
14.5853	-1279		19.1253	-384		19.136	2017		19.1253	-110
14.596	-1280		19.136	-395		19.1467	1996		19.136	-111
14.6067	-1271		19.1467	-390		19.1573	2002		19.1467	-106
14.6173	-1271		19.1573	-407		19.168	2008		19.1573	-107
14.628	-1285		19.168	-397		19.1787	2013		19.168	-119
14.6387	-1266		19.1787	-397		19.1893	2009		19.1787	-114
14.6493	-1278		19.1893	-402		19.2	1997		19.1893	-115
14.66	-1290		19.2	-393		19.2107	1993		19.2	-123
14.6707	-1277		19.2107	-415		19.2213	1996		19.2107	-114
14.6813	-1259		19.2213	-394		19.232	1989		19.2213	-124
14.692	-1255		19.232	-398		19.2427	1978		19.232	-124
14.7027	-1287		19.2427	-404		19.2533	1993		19.2427	-122
14.7133	-1281		19.2533	-391		19.264	2006		19.2533	-129
14.724	-1297		19.264	-396		19.2747	1998		19.264	-126
14.7347	-1309		19.2747	-389		19.2853	1990		19.2747	-119
14.7453	-1320		19.2853	-409		19.296	2002		19.2853	-116
14.756	-1312		19.296	-417		19.3067	2002		19.296	-122
14.7667	-1311		19.3067	-398		19.3173	1994		19.3067	-120
14.7773	-1310		19.3173	-404		19.328	2003		19.3173	-113
14.788	-1303		19.328	-399		19.3387	1997		19.328	-108
14.7987	-1306		19.3387	-394		19.3493	2005		19.3387	-127
14.8093	-1307		19.3493	-408		19.36	2004		19.3493	-139
14.82	-1319		19.36	-402		19.3707	2000		19.36	-122
14.8307	-1308		19.3707	-402		19.3813	1993		19.3707	-121
14.8413	-1288		19.3813	-402		19.392	1991		19.3813	-123
14.852	-1301		19.392	-409		19.4027	2003		19.392	-133
14.8627	-1309		19.4027	-401		19.4133	1996		19.4027	-120
14.8733	-1296		19.4133	-414		19.424	1996		19.4133	-125
14.884	-1304		19.424	-418		19.4347	1994		19.424	-139
14.8947	-1308		19.4347	-421		19.4453	2001		19.4347	-125
14.9053	-1323		19.4453	-424		19.456	1998		19.4453	-119
14.916	-1330		19.456	-412		19.4667	1998		19.456	-129
14.9267	-1321		19.4667	-419		19.4773	2004		19.4667	-118
14.9373	-1314		19.4773	-402		19.488	2016		19.4773	-121
14.948	-1319		19.488	-407		19.4987	2025		19.488	-124
14.9587	-1321		19.4987	-414		19.5093	2021		19.4987	-115
14.9693	-1334		19.5093	-398		19.52	2021		19.5093	-109
14.98	-1332		19.52	-421		19.5307	2009		19.52	-95
14.9907	-1327		19.5307	-406		19.5413	2008		19.5307	-109
15.0013	-1320		19.5413	-393		19.552	1996		19.5413	-88
15.012	-1333		19.552	-377		19.5627	1995		19.552	-78
15.0227	-1322		19.5627	-393		19.5733	2010		19.5627	-77
15.0333	-1321		19.5733	-390		19.584	2019		19.5733	-79
15.044	-1321		19.584	-408		19.5947	2026		19.584	-60
15.0547	-1320		19.5947	-412		19.6053	2025		19.5947	-63
15.0653	-1326		19.6053	-405		19.616	2025		19.6053	-49
15.076	-1337		19.616	-402		19.6267	2028		19.616	-48
15.0867	-1327		19.6267	-399		19.6373	2050		19.6267	-45
15.0973	-1345		19.6373	-392		19.648	2046		19.6373	-44
15.108	-1331		19.648	-405		19.6587	2050		19.648	-42
15.1187	-1325		19.6587	-398		19.6693	2070		19.6587	-44
15.1293	-1321		19.6693	-403		19.68	2077		19.6693	-52
15.14	-1328		19.68	-398		19.6907	2083		19.68	-58
15.1507	-1324		19.6907	-404		19.7013	2091		19.6907	-66
15.1613	-1339		19.7013	-401		19.712	2108		19.7013	-66
15.172	-1359		19.712	-403		19.7227	2123		19.712	-44
15.1827	-1342		19.7227	-393		19.7333	2140		19.7227	-67
15.1933	-1333		19.7333	-386		19.744	2166		19.7333	-75
15.204	-1340		19.744	-401		19.7547	2207		19.744	-86
15.2147	-1347		19.7547	-403		19.7653	2234		19.7547	-87
15.2253	-1344		19.7653	-414		19.776	2242		19.7653	-92
15.236	-1337		19.776	-415		19.7867	2242		19.776	-91
15.2467	-1330		19.7867	-430		19.7973	2254		19.7867	-97
15.2573	-1335		19.7973	-408		19.808	2280		19.7973	-107
15.268	-1342		19.808	-419		19.8187	2255		19.808	-117
15.2787	-1336		19.8187	-406		19.8293	2234		19.8187	-112
15.2893	-1353		19.8293	-417		19.84	2218		19.8293	-124
15.3	-1346		19.84	-405		19.8507	2222		19.84	-126
15.3107	-1337		19.8507	-407		19.8613	2216		19.8507	-135
15.3213	-1342		19.8613	-408		19.872	2198		19.8613	-148
15.332	-1359		19.872	-408		19.8827	2187		19.872	-156
15.3427	-1365		19.8827	-408		19.8933	2184		19.8827	-162
15.3533	-1366		19.8933	-409		19.904	2172		19.8933	-159
15.364	-1356		19.904	-406		19.9147	2139		19.904	-165
15.3747	-1358		19.9147	-413		19.9253	2120		19.9147	-159
15.3853	-1347		19.9253	-413		19.936	2099		19.9253	-175
15.396	-1354		19.936	-396		19.9467	2089		19.936	-172
15.4067	-1368		19.9467	-409		19.9573	2083		19.9467	-178
15.4173	-1376		19.9573	-435		19.968	2074		19.9573	-187
15.428	-1361		19.968	-420		19.9787	2059		19.968	-182
15.4387	-1369		19.9787	-404		19.9893	2061		19.9787	-175
15.4493	-1361		19.9893	-416		20	2061		19.9893	-189
15.46	-1373		20	-420		20.0107	2056		20	-181
15.4707	-1367		20.0107	-427		20.0213	2053		20.0107	-177
15.4813	-1377		20.0213	-419		20.032	2051		20.0213	-187
15.492	-1365		20.032	-415		20.0427	2054		20.032	-191
15.5027	-1383		20.0427	-427		20.0533	2045		20.0427	-180
15.5133	-1379		20.0533	-421		20.064	2050		20.0533	-183
15.524	-1383		20.064	-406		20.0747	2047		20.064	-189
15.5347	-1376		20.0747	-422		20.0853	2030		20.0747	-183
15.5453	-1372		20.0853	-426		20.096	2054		20.0853	-186
15.556	-1378		20.096	-408		20.1067	2051		20.096	-181
15.5667	-1383		20.1067	-424		20.1173	2054		20.1067	-173
15.5773	-1383		20.1173	-416		20.128	2048		20.1173	-173
15.588	-1374		20.128	-433		20.1387	2051		20.128	-173
15.5987	-1397		20.1387	-426		20.1493	2036		20.1387	-168
15.6093	-1388		20.1493	-414		20.16	2039		20.1493	-157
15.62	-1387		20.16	-415		20.1707	2049		20.16	-148
15.6307	-1392		20.1707	-424		20.1813	2051		20.1707	-136
15.6413	-1392		20.1813	-416		20.192	2073		20.1813	-129
15.652	-1391		20.192	-425		20.2027	2065		20.192	-142
15.6627	-1389		20.2027	-433		20.2133	2069		20.2027	-137
15.6733	-1386		20.2133	-444		20.224	2096		20.2133	-143
15.684	-1389		20.224	-432		20.2347	2088		20.224	-125
15.6947	-1388		20.2347	-439		20.2453	2089		20.2347	-119
15.7053	-1397		20.2453	-436		20.256	2084		20.2453	-109
15.716	-1379		20.256	-433		20.2667	2097		20.256	-114
15.7267	-1373		20.2667	-434		20.2773	2106		20.2667	-114
15.7373	-1373		20.2773	-427		20.288	2103		20.2773	-110
15.748	-1397		20.288	-430		20.2987	2102		20.288	-112
15.7587	-1402		20.2987	-433		20.3093	2096		20.2987	-114
15.7693	-1385		20.3093	-429		20.32	2107		20.3093	-91
15.78	-1392		20.32	-435		20.3307	2114		20.32	-94
15.7907	-1397		20.3307	-425		20.3413	2123		20.3307	-108
15.8013	-1411		20.3413	-437		20.352	2125		20.3413	-104
15.812	-1410		20.352	-422		20.3627	2128		20.352	-100
15.8227	-1416		20.3627	-427		20.3733	2133		20.3627	-97
15.8333	-1411		20.3733	-446		20.384	2133		20.3733	-97
15.844	-1414		20.384	-434		20.3947	2147		20.384	-101
15.8547	-1403		20.3947	-425		20.4053	2148		20.3947	-112
15.8653	-1418		20.4053	-429		20.416	2145		20.4053	-112
15.876	-1427		20.416	-443		20.4267	2151		20.416	-113
15.8867	-1408		20.4267	-439		20.4373	2143		20.4267	-122
15.8973	-1419		20.4373	-426		20.448	2148		20.4373	-151
15.908	-1436		20.448	-433		20.4587	2164		20.448	-143
15.9187	-1430		20.4587	-434		20.4693	2151		20.4587	-152
15.9293	-1424		20.4693	-441		20.48	2149		20.4693	-166
15.94	-1423		20.48	-425		20.4907	2139		20.48	-173
15.9507	-1415		20.4907	-435		20.5013	2135		20.4907	-189
15.9613	-1413		20.5013	-441		20.512	2129		20.5013	-199
15.972	-1423		20.512	-440		20.5227	2125		20.512	-201
15.9827	-1409		20.5227	-434		20.5333	2121		20.5227	-195
15.9933	-1420		20.5333	-425		20.544	2127		20.5333	-207
16.004	-1430		20.544	-411		20.5547	2121		20.544	-208
16.0147	-1442		20.5547	-400		20.5653	2133		20.5547	-191
16.0253	-1455		20.5653	-441		20.576	2146		20.5653	-196
16.036	-1442		20.576	-453		20.5867	2148		20.576	-203
16.0467	-1441		20.5867	-446		20.5973	2160		20.5867	-207
16.0573	-1426		20.5973	-451		20.608	2162		20.5973	-194
16.068	-1427		20.608	-433		20.6187	2172		20.608	-200
16.0787	-1438		20.6187	-432		20.6293	2188		20.6187	-187
16.0893	-1439		20.6293	-442		20.64	2213		20.6293	-191
16.1	-1425		20.64	-439		20.6507	2238		20.64	-202
16.1107	-1434		20.6507	-443		20.6613	2285		20.6507	-200
16.1213	-1444		20.6613	-426		20.672	2328		20.6613	-216
16.132	-1443		20.672	-429		20.6827	2378		20.672	-206
16.1427	-1447		20.6827	-425		20.6933	2408		20.6827	-195
16.1533	-1427		20.6933	-444		20.704	2420		20.6933	-195
16.164	-1437		20.704	-452		20.7147	2442		20.704	-196
16.1747	-1450		20.7147	-454		20.7253	2466		20.7147	-196
16.1853	-1428		20.7253	-440		20.736	2460		20.7253	-193
16.196	-1441		20.736	-446		20.7467	2460		20.736	-195
16.2067	-1441		20.7467	-430		20.7573	2445		20.7467	-196
16.2173	-1441		20.7573	-440		20.768	2437		20.7573	-198
16.228	-1437		20.768	-433		20.7787	2404		20.768	-199
16.2387	-1438		20.7787	-436		20.7893	2380		20.7787	-196
16.2493	-1440		20.7893	-434		20.8	2359		20.7893	-197
16.26	-1443		20.8	-443		20.8107	2341		20.8	-195
16.2707	-1439		20.8107	-443		20.8213	2304		20.8107	-196
16.2813	-1451		20.8213	-436		20.832	2274		20.8213	-196
16.292	-1426		20.832	-422		20.8427	2261		20.832	-201
16.3027	-1441		20.8427	-441		20.8533	2242		20.8427	-204
16.3133	-1460		20.8533	-441		20.864	2227		20.8533	-208
16.324	-1446		20.864	-453		20.8747	2236		20.864	-213
16.3347	-1454		20.8747	-451		20.8853	2236		20.8747	-201
16.3453	-1453		20.8853	-447		20.896	2228		20.8853	-193
16.356	-1455		20.896	-444		20.9067	2240		20.896	-198
16.3667	-1462		20.9067	-450		20.9173	2244		20.9067	-189
16.3773	-1446		20.9173	-464		20.928	2261		20.9173	-189
16.388	-1469		20.928	-454		20.9387	2281		20.928	-176
16.3987	-1459		20.9387	-437		20.9493	2286		20.9387	-188
16.4093	-1441		20.9493	-463		20.96	2309		20.9493	-185
16.42	-1461		20.96	-455		20.9707	2334		20.96	-194
16.4307	-1471		20.9707	-463		20.9813	2367		20.9707	-204
16.4413	-1465		20.9813	-476		20.992	2402		20.9813	-195
16.452	-1470		20.992	-478		21.0027	2445		20.992	-193
16.4627	-1469		21.0027	-470		21.0133	2464		21.0027	-186
16.4733	-1476		21.0133	-466		21.024	2486		21.0133	-185
16.484	-1478		21.024	-442		21.0347	2489		21.024	-194
16.4947	-1472		21.0347	-460		21.0453	2477		21.0347	-182
16.5053	-1474		21.0453	-444		21.056	2469		21.0453	-193
16.516	-1472		21.056	-454		21.0667	2444		21.056	-195
16.5267	-1472		21.0667	-451		21.0773	2433		21.0667	-203
16.5373	-1475		21.0773	-462		21.088	2402		21.0773	-185
16.548	-1468		21.088	-453		21.0987	2372		21.088	-184
16.5587	-1462		21.0987	-458		21.1093	2354		21.0987	-186
16.5693	-1457		21.1093	-467		21.12	2326		21.1093	-203
16.58	-1468		21.12	-440		21.1307	2307		21.12	-201
16.5907	-1468		21.1307	-435		21.1413	2275		21.1307	-210
16.6013	-1470		21.1413	-441		21.152	2262		21.1413	-206
16.612	-1453		21.152	-442		21.1627	2248		21.152	-200
16.6227	-1453		21.1627	-437		21.1733	2246		21.1627	-207
16.6333	-1459		21.1733	-426		21.184	2244		21.1733	-209
16.644	-1470		21.184	-441		21.1947	2243		21.184	-206
16.6547	-1468		21.1947	-439		21.2053	2224		21.1947	-196
16.6653	-1454		21.2053	-444		21.216	2222		21.2053	-208
16.676	-1480		21.216	-443		21.2267	2230		21.216	-206
16.6867	-1476		21.2267	-445		21.2373	2238		21.2267	-210
16.6973	-1477		21.2373	-436		21.248	2211		21.2373	-202
16.708	-1467		21.248	-429		21.2587	2210		21.248	-203
16.7187	-1486		21.2587	-438		21.2693	2208		21.2587	-204
16.7293	-1477		21.2693	-445		21.28	2219		21.2693	-201
16.74	-1487		21.28	-432		21.2907	2194		21.28	-200
16.7507	-1473		21.2907	-435		21.3013	2183		21.2907	-188
[truncated: 9,882 more rows]

## Sheet: Figure 3
Raw data for HPLC chromatograms															Raw data for CD spectra
Figure 3a			Figure 3b			Figure 3c			Figure 3d			Figure 3e			Figure 3a				Figure 3b				Figure 3c				Figure 3d			Figure 3e
X	Y		X	Y		X	Y		X	Y		X	Y		X	Y1	Y2		X	Y1	Y2		X	Y1	Y2		X	Y		X	Y
0	0		0	0		0	0		0	0		0	0		260	-0.19148	-0.03472		260	-0.42038	-0.06864		260	0.06326	0.00782		260	0.04726		260	0.32596
0.01067	0		0.01067	0		0.01067	0		0.01067	0		0.01067	0		259	-0.17463	-0.02516		259	-0.42271	-0.03633		259	0.05622	0.03069		259	0.0199		259	0.30679
0.02133	0		0.02133	0		0.02133	0		0.02133	0		0.02133	0		258	-0.15545	0.02868		258	-0.44288	-0.01695		258	0.06876	0.03649		258	0.03618		258	0.27744
0.032	0		0.032	0		0.032	0		0.032	0		0.032	0		257	-0.09347	-0.01068		257	-0.36267	-0.07986		257	0.07338	0.0279		257	0.02137		257	0.2709
0.04267	0		0.04267	0		0.04267	0		0.04267	0		0.04267	0		256	-0.0499	-0.02294		256	-0.34525	-0.10957		256	0.07576	0.03478		256	-0.03296		256	0.24282
0.05333	0		0.05333	0		0.05333	0		0.05333	0		0.05333	0		255	-0.08166	-0.03836		255	-0.34655	-0.09998		255	0.06483	0.04136		255	-0.03735		255	0.20926
0.064	0		0.064	0		0.064	0		0.064	0		0.064	0		254	-0.07052	-0.05658		254	-0.27926	-0.11864		254	0.03699	0.0207		254	-0.06026		254	0.21828
0.07467	0		0.07467	0		0.07467	0		0.07467	0		0.07467	0		253	-0.046	-0.09736		253	-0.1961	-0.14459		253	0.00663	0.01079		253	-0.0696		253	0.20293
0.08533	0		0.08533	0		0.08533	0		0.08533	0		0.08533	0		252	-0.0327	-0.10701		252	-0.09474	-0.1275		252	-0.02246	-0.00469		252	-0.07059		252	0.18082
0.096	0		0.096	0		0.096	0		0.096	0		0.096	0		251	-0.05696	-0.16053		251	-0.0473	-0.15144		251	-0.07266	-0.03958		251	-0.09983		251	0.19094
0.10667	-33		0.10667	131		0.10667	0		0.10667	0		0.10667	0		250	-0.0564	-0.17386		250	0.01294	-0.11796		250	-0.10759	-0.05279		250	-0.14676		250	0.1408
0.11733	126		0.11733	271		0.11733	814.8		0.11733	17		0.11733	-78		249	-0.00583	-0.19606		249	0.13278	-0.13747		249	-0.18627	-0.12034		249	-0.12181		249	0.07531
0.128	207		0.128	360		0.128	960		0.128	71		0.128	-98		248	-0.00759	-0.24168		248	0.16011	-0.15693		248	-0.27106	-0.16853		248	-0.13097		248	0.00108
0.13867	408		0.13867	479		0.13867	1070.4		0.13867	93		0.13867	36		247	-0.02256	-0.27867		247	0.22266	-0.20234		247	-0.37781	-0.20698		247	-0.12898		247	-0.14792
0.14933	577		0.14933	620		0.14933	1405.2		0.14933	104		0.14933	202		246	-0.04726	-0.3092		246	0.30122	-0.21776		246	-0.53102	-0.23475		246	-0.13686		246	-0.29696
0.16	905		0.16	741		0.16	1408.8		0.16	66		0.16	298		245	-0.08264	-0.372		245	0.31622	-0.25988		245	-0.74678	-0.26478		245	-0.17944		245	-0.48227
0.17067	855		0.17067	865		0.17067	860.4		0.17067	88		0.17067	159		244	-0.16333	-0.41574		244	0.38137	-0.34253		244	-0.99177	-0.31708		244	-0.16008		244	-0.71712
0.18133	792		0.18133	1065		0.18133	986.4		0.18133	81		0.18133	365		243	-0.30469	-0.49577		243	0.3873	-0.43355		243	-1.32513	-0.36167		243	-0.13966		243	-0.99597
0.192	1142		0.192	1262		0.192	1005.6		0.192	117		0.192	409		242	-0.49837	-0.6049		242	0.33484	-0.50132		242	-1.70103	-0.40973		242	-0.18822		242	-1.36771
0.20267	1182		0.20267	1330		0.20267	1048.8		0.20267	149		0.20267	405		241	-0.66732	-0.71839		241	0.38314	-0.56744		241	-2.18174	-0.48447		241	-0.21203		241	-1.78385
0.21333	1299		0.21333	1418		0.21333	642		0.21333	325		0.21333	579		240	-0.92099	-0.83207		240	0.34964	-0.6701		240	-2.74336	-0.56687		240	-0.25528		240	-2.32479
0.224	1266		0.224	1504		0.224	806.4		0.224	197		0.224	605		239	-1.24485	-0.96681		239	0.26937	-0.76011		239	-3.39117	-0.65468		239	-0.27611		239	-2.92004
0.23467	1236		0.23467	1699		0.23467	1180.8		0.23467	225		0.23467	843		238	-1.60026	-1.14678		238	0.16353	-0.81511		238	-4.13293	-0.74869		238	-0.31869		238	-3.65276
0.24533	1087		0.24533	1875		0.24533	1078.8		0.24533	237		0.24533	909		237	-2.01836	-1.37732		237	0.05453	-0.92868		237	-4.98352	-0.86653		237	-0.35467		237	-4.47757
0.256	1099		0.256	2008		0.256	1051.2		0.256	262		0.256	865		236	-2.47447	-1.56184		236	-0.04574	-1.05477		236	-5.93093	-0.98483		236	-0.37688		236	-5.4381
0.26667	1301		0.26667	2083		0.26667	1021.2		0.26667	279		0.26667	1011		235	-3.03403	-1.80961		235	-0.2257	-1.17877		235	-6.97144	-1.09081		235	-0.41004		235	-6.48082
0.27733	1477		0.27733	2204		0.27733	1020		0.27733	288		0.27733	1219		234	-3.67985	-2.10884		234	-0.48137	-1.33876		234	-8.076	-1.22033		234	-0.44128		234	-7.62786
0.288	1707		0.288	2275		0.288	1159.2		0.288	310		0.288	1267		233	-4.32873	-2.4541		233	-0.82225	-1.55284		233	-9.22589	-1.35992		233	-0.48955		233	-8.84104
0.29867	1752		0.29867	2455		0.29867	1282.8		0.29867	319		0.29867	1622		232	-5.1528	-2.77761		232	-1.20963	-1.75214		232	-10.3939	-1.47677		232	-0.48484		232	-10.1358
0.30933	1544		0.30933	2551		0.30933	1182		0.30933	306		0.30933	1447		231	-5.99774	-3.18366		231	-1.58842	-1.95939		231	-11.5587	-1.60715		231	-0.50992		231	-11.4346
0.32	1853		0.32	2767		0.32	1213.2		0.32	261		0.32	1470		230	-6.85433	-3.56559		230	-2.08086	-2.09876		230	-12.6629	-1.69495		230	-0.55568		230	-12.7137
0.33067	2059		0.33067	2915		0.33067	1238.4		0.33067	301		0.33067	1676		229	-7.7984	-3.91873		229	-2.64249	-2.22665		229	-13.648	-1.77304		229	-0.53012		229	-13.8981
0.34133	1931		0.34133	3056		0.34133	1512		0.34133	252		0.34133	1833		228	-8.708	-4.30285		228	-3.17975	-2.43987		228	-14.5296	-1.85431		228	-0.57051		228	-14.9409
0.352	1914		0.352	3166		0.352	1254		0.352	222		0.352	1886		227	-9.59627	-4.65737		227	-3.81497	-2.60504		227	-15.2824	-1.91373		227	-0.54359		227	-15.8931
0.36267	2401		0.36267	3296		0.36267	1249.2		0.36267	199		0.36267	1893		226	-10.4848	-5.01032		226	-4.40502	-2.75004		226	-15.908	-1.97091		226	-0.53784		226	-16.6757
0.37333	2691		0.37333	3434		0.37333	469.2		0.37333	202		0.37333	2036		225	-11.298	-5.33566		225	-5.02348	-2.94692		225	-16.3943	-2.02853		225	-0.53772		225	-17.2408
0.384	2467		0.384	3597		0.384	745.2		0.384	279		0.384	1893		224	-12.0829	-5.69356		224	-5.66852	-3.14928		224	-16.7065	-2.06084		224	-0.52982		224	-17.6999
0.39467	2346		0.39467	3759		0.39467	728.4		0.39467	210		0.39467	2293		223	-12.8219	-6.06898		223	-6.27608	-3.3135		223	-16.9296	-2.09589		223	-0.59528		223	-17.9976
0.40533	2547		0.40533	3838		0.40533	1136.4		0.40533	280		0.40533	2277		222	-13.4471	-6.48729		222	-6.85933	-3.48218		222	-17.0548	-2.15152		222	-0.61812		222	-18.203
0.416	2620		0.416	3970		0.416	942		0.416	230		0.416	2262		221	-14.0691	-6.83487		221	-7.46286	-3.59773		221	-17.0913	-2.14546		221	-0.62456		221	-18.3079
0.42667	2503		0.42667	4166		0.42667	1417.2		0.42667	206		0.42667	2288		220	-14.5912	-7.15693		220	-8.01802	-3.67698		220	-17.0523	-2.14282		220	-0.70941		220	-18.2622
0.43733	2666		0.43733	4329		0.43733	1264.8		0.43733	218		0.43733	2443		219	-15.0681	-7.52607		219	-8.6035	-3.71881		219	-17.0139	-2.15524		219	-0.79967		219	-18.2542
0.448	2898		0.448	4485		0.448	1773.6		0.448	282		0.448	2545		218	-15.4961	-7.8764		218	-9.17817	-3.78907		218	-16.9845	-2.15011		218	-0.89697		218	-18.2089
0.45867	2826		0.45867	4672		0.45867	1858.8		0.45867	125		0.45867	2767		217	-15.8646	-8.16553		217	-9.75658	-3.85084		217	-16.994	-2.19054		217	-1.03409		217	-18.1464
0.46933	2968		0.46933	4767		0.46933	1497.6		0.46933	109		0.46933	2754		216	-16.107	-8.50653		216	-10.3384	-3.90322		216	-17.0884	-2.24181		216	-1.18829		216	-18.1592
0.48	3214		0.48	4931		0.48	1460.4		0.48	110		0.48	2770		215	-16.3905	-8.8174		215	-11.052	-4.01366		215	-17.2248	-2.31501		215	-1.41653		215	-18.3012
0.49067	3482		0.49067	5064		0.49067	986.4		0.49067	137		0.49067	3017		214	-16.5832	-9.2166		214	-11.7327	-4.1354		214	-17.4905	-2.49239		214	-1.67991		214	-18.5776
0.50133	3293		0.50133	5273		0.50133	906		0.50133	177		0.50133	3193		213	-16.7029	-9.58987		213	-12.4277	-4.27694		213	-17.8261	-2.73757		213	-2.03674		213	-18.9958
0.512	3437		0.512	5381		0.512	1376.4		0.512	207		0.512	3150		212	-16.7371	-9.97893		212	-13.29	-4.61881		212	-18.2064	-3.09303		212	-2.44917		212	-19.4868
0.52267	3351		0.52267	5587		0.52267	1375.2		0.52267	150		0.52267	3127		211	-16.6295	-10.4273		211	-14.1801	-4.86882		211	-18.5673	-3.4715		211	-2.91539		211	-20.0595
0.53333	3280		0.53333	5670		0.53333	1718.4		0.53333	158		0.53333	3126		210	-16.3041	-10.8529		210	-15.0378	-5.42241		210	-18.8023	-4.00522		210	-3.44015		210	-20.5341
0.544	3225		0.544	5843		0.544	1620		0.544	215		0.544	3173		209	-15.768	-11.0862		209	-15.8604	-5.90703		209	-18.7762	-4.63593		209	-4.01998		209	-20.849
0.55467	3489		0.55467	6002		0.55467	1245.6		0.55467	221		0.55467	3292		208	-14.7673	-11.3381		208	-16.5625	-6.45149		208	-18.3989	-5.35052		208	-4.63004		208	-20.8403
0.56533	3500		0.56533	6164		0.56533	1362		0.56533	191		0.56533	3492		207	-13.3679	-11.4988		207	-17.2227	-6.97702		207	-17.5635	-6.10559		207	-5.29519		207	-20.4671
0.576	3626		0.576	6312		0.576	1189.2		0.576	222		0.576	3591		206	-11.5448	-11.4163		206	-17.7483	-7.51583		206	-16.2603	-6.913		206	-5.96514		206	-19.6474
0.58667	3827		0.58667	6464		0.58667	1380		0.58667	173		0.58667	3807		205	-9.223	-11.0873		205	-17.8833	-8.04788		205	-14.3474	-7.72163		205	-6.65141		205	-18.3509
0.59733	3972		0.59733	6649		0.59733	1539.6		0.59733	244		0.59733	3789		204	-6.29287	-10.6387		204	-17.6986	-8.56725		204	-11.8812	-8.5407		204	-7.21771		204	-16.388
0.608	4109		0.608	6651		0.608	1255.2		0.608	161		0.608	3764		203	-3.05627	-9.922		203	-17.3142	-8.95792		203	-8.89889	-9.25841		203	-7.81179		203	-13.8409
0.61867	4202		0.61867	6836		0.61867	903.6		0.61867	105		0.61867	3859		202	0.52031	-9.11933		202	-16.6325	-9.32633		202	-5.5333	-9.88685		202	-8.14843		202	-10.7875
0.62933	3953		0.62933	7064		0.62933	402		0.62933	151		0.62933	4091		201	4.18859	-8.10133		201	-15.5168	-9.66592		201	-1.91821	-10.4276		201	-8.36343		201	-6.90929
0.64	4086		0.64	7240		0.64	1281.6		0.64	99		0.64	4063		200	8.04673	-7.09947		200	-14.071	-9.86992		200	1.80714	-10.8913		200	-8.28429		200	-2.44222
0.65067	4137		0.65067	7358		0.65067	1324.8		0.65067	175		0.65067	4058		199	11.7392	-5.93945		199	-12.1158	-9.88058		199	5.40596	-11.0521		199	-8.06871		199	2.40655
0.66133	4344		0.66133	7510		0.66133	1260		0.66133	198		0.66133	4248		198	14.9413	-4.90935		198	-10.1093	-9.80983		198	8.54489	-11.0164		198	-7.642		198	7.41764
0.672	4541		0.672	7721		0.672	1214.4		0.672	189		0.672	4441		197	17.6962	-3.75463		197	-8.20562	-9.51017		197	11.1109	-10.7714		197	-7.08143		197	12.3521
0.68267	4155		0.68267	7914		0.68267	1422		0.68267	189		0.68267	4368		196	20.0132	-2.5745		196	-6.12546	-9.11808		196	13.034	-10.1925		196	-6.32196		196	17.2031
0.69333	4317		0.69333	8030		0.69333	1548		0.69333	194		0.69333	4516		195	21.8339	-1.34025		195	-4.05892	-8.58525		195	14.1903	-9.45685		195	-5.43262		195	21.7241
0.704	4456		0.704	8169		0.704	1494		0.704	222		0.704	4497		194	22.9697	-0.27511		194	-2.26218	-7.69436		194	14.6852	-8.44433		194	-4.52116		194	24.8589
0.71467	4624		0.71467	8391		0.71467	1840.8		0.71467	247		0.71467	4424		193	23.6041	0.73059		193	-0.61758	-7.00555		193	14.5996	-7.39456		193	-3.53995		193	27.006
0.72533	4508		0.72533	8554		0.72533	1627.2		0.72533	270		0.72533	4490		192	23.9687	1.54392		192	0.60105	-6.04408		192	14.2642	-6.38833		192	-2.51429		192	28.9925
0.736	4735		0.736	8740		0.736	1248		0.736	322		0.736	4518		191	23.8063	2.5099		191	1.67504	-4.70634		191	13.5488	-5.09293		191	-1.55509		191	31.378
0.74667	4853		0.74667	8898		0.74667	1809.6		0.74667	247		0.74667	4543		190	23.3707	3.27601		190	2.67785	-3.42428		190	12.7741	-3.94978		190	-0.59757		190	28.687
0.75733	4658		0.75733	9011		0.75733	1220.4		0.75733	273		0.75733	4844
0.768	4748		0.768	9260		0.768	1286.4		0.768	262		0.768	4783
0.77867	4892		0.77867	9368		0.77867	1598.4		0.77867	273		0.77867	4821
0.78933	4943		0.78933	9489		0.78933	1780.8		0.78933	261		0.78933	4960
0.8	4908		0.8	9631		0.8	1364.4		0.8	288		0.8	4758
0.81067	5075		0.81067	9781		0.81067	1336.8		0.81067	270		0.81067	4749
0.82133	5494		0.82133	9980		0.82133	1746		0.82133	304		0.82133	4862
0.832	5231		0.832	10164		0.832	1418.4		0.832	230		0.832	4829
0.84267	5366		0.84267	10320		0.84267	775.2		0.84267	202		0.84267	4927
0.85333	5165		0.85333	10459		0.85333	502.8		0.85333	229		0.85333	5045
0.864	5061		0.864	10610		0.864	955.2		0.864	215		0.864	5027
0.87467	5520		0.87467	10772		0.87467	1194		0.87467	230		0.87467	4978
0.88533	5256		0.88533	10955		0.88533	1548		0.88533	197		0.88533	4926
0.896	5504		0.896	11004		0.896	1465.2		0.896	213		0.896	5063
0.90667	5464		0.90667	11163		0.90667	1303.2		0.90667	207		0.90667	4973
0.91733	5491		0.91733	11376		0.91733	967.2		0.91733	237		0.91733	5274
0.928	5559		0.928	11567		0.928	912		0.928	250		0.928	5271
0.93867	5748		0.93867	11723		0.93867	1371.6		0.93867	255		0.93867	5124
0.94933	5721		0.94933	11938		0.94933	1665.6		0.94933	291		0.94933	5127
0.96	5444		0.96	12155		0.96	1742.4		0.96	198		0.96	5058
0.97067	5455		0.97067	12250		0.97067	1438.8		0.97067	204		0.97067	5117
0.98133	5405		0.98133	12329		0.98133	1576.8		0.98133	180		0.98133	5100
0.992	5570		0.992	12532		0.992	1244.4		0.992	121		0.992	5070
1.00267	5924		1.00267	12722		1.00267	838.8		1.00267	168		1.00267	5186
1.01333	6012		1.01333	12821		1.01333	873.6		1.01333	206		1.01333	5332
1.024	5826		1.024	12958		1.024	855.6		1.024	223		1.024	5330
1.03467	5624		1.03467	13115		1.03467	637.2		1.03467	198		1.03467	5364
1.04533	5827		1.04533	13351		1.04533	1070.4		1.04533	252		1.04533	5282
1.056	6133		1.056	13463		1.056	1152		1.056	185		1.056	5373
1.06667	5999		1.06667	13610		1.06667	1657.2		1.06667	179		1.06667	5127
1.07733	6344		1.07733	13720		1.07733	1552.8		1.07733	169		1.07733	4984
1.088	5791		1.088	13879		1.088	1371.6		1.088	151		1.088	5040
1.09867	5839		1.09867	14007		1.09867	1650		1.09867	237		1.09867	5246
1.10933	5908		1.10933	14095		1.10933	1513.2		1.10933	220		1.10933	5200
1.12	5872		1.12	14297		1.12	1129.2		1.12	158		1.12	5191
1.13067	5820		1.13067	14426		1.13067	1086		1.13067	163		1.13067	4905
1.14133	5631		1.14133	14586		1.14133	1824		1.14133	63		1.14133	4928
1.152	5979		1.152	14714		1.152	1650		1.152	226		1.152	5011
1.16267	6099		1.16267	14827		1.16267	1701.6		1.16267	193		1.16267	5095
1.17333	6016		1.17333	15016		1.17333	753.6		1.17333	154		1.17333	5162
1.184	6455		1.184	15165		1.184	986.4		1.184	179		1.184	5040
1.19467	6508		1.19467	15293		1.19467	915.6		1.19467	134		1.19467	5065
1.20533	6456		1.20533	15397		1.20533	1443.6		1.20533	153		1.20533	5066
1.216	6454		1.216	15582		1.216	1854		1.216	167		1.216	4951
1.22667	6271		1.22667	15730		1.22667	1968		1.22667	137		1.22667	5132
1.23733	6100		1.23733	15808		1.23733	1363.2		1.23733	35		1.23733	5141
1.248	6214		1.248	15943		1.248	1165.2		1.248	109		1.248	4993
1.25867	6127		1.25867	16046		1.25867	1189.2		1.25867	171		1.25867	4877
1.26933	6175		1.26933	16269		1.26933	880.8		1.26933	189		1.26933	4921
1.28	5966		1.28	16256		1.28	1569.6		1.28	102		1.28	4741
1.29067	5854		1.29067	16442		1.29067	1728		1.29067	122		1.29067	4899
1.30133	6077		1.30133	16527		1.30133	1616.4		1.30133	119		1.30133	5037
1.312	6035		1.312	16634		1.312	1110		1.312	41		1.312	4849
1.32267	5950		1.32267	16799		1.32267	1849.2		1.32267	156		1.32267	4815
1.33333	6266		1.33333	16966		1.33333	1712.4		1.33333	108		1.33333	4834
1.344	6248		1.344	17077		1.344	1500		1.344	172		1.344	5077
1.35467	6374		1.35467	17125		1.35467	1474.8		1.35467	156		1.35467	4868
1.36533	6460		1.36533	17287		1.36533	1654.8		1.36533	148		1.36533	4753
1.376	6078		1.376	17396		1.376	1665.6		1.376	86		1.376	4588
1.38667	6091		1.38667	17561		1.38667	1384.8		1.38667	-5		1.38667	4791
1.39733	6306		1.39733	17667		1.39733	1856.4		1.39733	1		1.39733	4761
1.408	6349		1.408	17779		1.408	1116		1.408	121		1.408	4741
1.41867	6218		1.41867	17898		1.41867	1374		1.41867	55		1.41867	4514
1.42933	6258		1.42933	18009		1.42933	1204.8		1.42933	32		1.42933	4462
1.44	6183		1.44	18072		1.44	2035.2		1.44	92		1.44	4386
1.45067	6193		1.45067	18200		1.45067	2394		1.45067	113		1.45067	4415
1.46133	5973		1.46133	18369		1.46133	2055.6		1.46133	159		1.46133	4549
1.472	6408		1.472	18417		1.472	1204.8		1.472	105		1.472	4450
1.48267	6309		1.48267	18482		1.48267	1328.4		1.48267	189		1.48267	4396
1.49333	6305		1.49333	18667		1.49333	1424.4		1.49333	140		1.49333	4506
1.504	6424		1.504	18764		1.504	1228.8		1.504	196		1.504	4516
1.51467	6248		1.51467	18859		1.51467	1759.2		1.51467	243		1.51467	4307
1.52533	6252		1.52533	18958		1.52533	1689.6		1.52533	235		1.52533	4331
1.536	6219		1.536	19030		1.536	1182		1.536	137		1.536	4241
1.54667	6355		1.54667	19133		1.54667	1314		1.54667	150		1.54667	4080
1.55733	6306		1.55733	19220		1.55733	1372.8		1.55733	211		1.55733	4151
1.568	6137		1.568	19327		1.568	1065.6		1.568	188		1.568	4055
1.57867	6259		1.57867	19426		1.57867	1525.2		1.57867	97		1.57867	4263
1.58933	6236		1.58933	19503		1.58933	1760.4		1.58933	115		1.58933	4406
1.6	6117		1.6	19458		1.6	1154.4		1.6	90		1.6	4297
1.61067	5964		1.61067	19595		1.61067	1411.2		1.61067	96		1.61067	4245
1.62133	6207		1.62133	19801		1.62133	1278		1.62133	134		1.62133	4318
1.632	6235		1.632	19877		1.632	1714.8		1.632	87		1.632	4124
1.64267	6072		1.64267	19982		1.64267	1675.2		1.64267	104		1.64267	4161
1.65333	5989		1.65333	20013		1.65333	2162.4		1.65333	102		1.65333	4199
1.664	6098		1.664	20071		1.664	2127.6		1.664	166		1.664	4167
1.67467	6203		1.67467	20154		1.67467	1425.6		1.67467	152		1.67467	4333
1.68533	6397		1.68533	20233		1.68533	1378.8		1.68533	124		1.68533	4148
1.696	6181		1.696	20293		1.696	1969.2		1.696	78		1.696	4236
1.70667	6224		1.70667	20409		1.70667	1986		1.70667	30		1.70667	4182
1.71733	6207		1.71733	20503		1.71733	1705.2		1.71733	28		1.71733	4091
1.728	5879		1.728	20569		1.728	1677.6		1.728	95		1.728	4196
1.73867	5959		1.73867	20658		1.73867	1857.6		1.73867	49		1.73867	4277
1.74933	6077		1.74933	20737		1.74933	1768.8		1.74933	155		1.74933	4253
1.76	6125		1.76	20741		1.76	2295.6		1.76	124		1.76	4093
1.77067	6177		1.77067	20877		1.77067	1814.4		1.77067	67		1.77067	3888
1.78133	6083		1.78133	20876		1.78133	1670.4		1.78133	71		1.78133	4072
1.792	6083		1.792	20953		1.792	1734		1.792	54		1.792	4204
1.80267	6209		1.80267	20992		1.80267	1244.4		1.80267	21		1.80267	4116
1.81333	6228		1.81333	21074		1.81333	1750.8		1.81333	77		1.81333	4326
1.824	6182		1.824	21041		1.824	1218		1.824	66		1.824	4288
1.83467	6212		1.83467	21118		1.83467	1573.2		1.83467	12		1.83467	4327
1.84533	6046		1.84533	21181		1.84533	2043.6		1.84533	103		1.84533	4305
1.856	6083		1.856	21244		1.856	1536		1.856	100		1.856	4422
1.86667	6021		1.86667	21300		1.86667	1274.4		1.86667	114		1.86667	4305
1.87733	6161		1.87733	21312		1.87733	1164		1.87733	120		1.87733	3963
1.888	6023		1.888	21358		1.888	1662		1.888	30		1.888	4043
1.89867	6042		1.89867	21355		1.89867	1216.8		1.89867	79		1.89867	4205
1.90933	5936		1.90933	21406		1.90933	1666.8		1.90933	33		1.90933	4383
1.92	5867		1.92	21429		1.92	1942.8		1.92	34		1.92	4233
1.93067	5929		1.93067	21585		1.93067	1821.6		1.93067	-48		1.93067	4368
1.94133	6044		1.94133	21606		1.94133	1615.2		1.94133	19		1.94133	4382
1.952	6136		1.952	21648		1.952	1476		1.952	58		1.952	4490
1.96267	6232		1.96267	21628		1.96267	1164		1.96267	-5		1.96267	4518
1.97333	6283		1.97333	21586		1.97333	1392		1.97333	6		1.97333	4515
1.984	6053		1.984	21629		1.984	1507.2		1.984	97		1.984	4386
1.99467	6035		1.99467	21652		1.99467	1519.2		1.99467	153		1.99467	4444
2.00533	6124		2.00533	21672		2.00533	1618.8		2.00533	21		2.00533	4293
2.016	6046		2.016	21749		2.016	1594.8		2.016	-1		2.016	4319
2.02667	5888		2.02667	21772		2.02667	1341.6		2.02667	17		2.02667	4632
2.03733	5897		2.03733	21771		2.03733	1452		2.03733	-3		2.03733	4758
2.048	6106		2.048	21706		2.048	1702.8		2.048	-55		2.048	4770
2.05867	6118		2.05867	21815		2.05867	1650		2.05867	81		2.05867	4832
2.06933	6136		2.06933	21846		2.06933	1551.6		2.06933	-30		2.06933	4764
2.08	6017		2.08	21874		2.08	937.2		2.08	58		2.08	4955
2.09067	5902		2.09067	21865		2.09067	1342.8		2.09067	84		2.09067	5046
2.10133	6215		2.10133	21884		2.10133	1508.4		2.10133	130		2.10133	5049
2.112	6034		2.112	21873		2.112	1437.6		2.112	168		2.112	5067
2.12267	6142		2.12267	21862		2.12267	1146		2.12267	162		2.12267	4757
2.13333	6240		2.13333	21860		2.13333	1652.4		2.13333	75		2.13333	5015
2.144	5937		2.144	21837		2.144	1999.2		2.144	25		2.144	4984
2.15467	6134		2.15467	21850		2.15467	1966.8		2.15467	3		2.15467	5215
2.16533	6047		2.16533	21935		2.16533	2282.4		2.16533	-18		2.16533	5317
2.176	5947		2.176	21931		2.176	1917.6		2.176	40		2.176	5224
2.18667	5803		2.18667	21934		2.18667	1626		2.18667	121		2.18667	5288
2.19733	5666		2.19733	21933		2.19733	1656		2.19733	115		2.19733	5322
2.208	5813		2.208	21921		2.208	1580.4		2.208	86		2.208	5138
2.21867	5778		2.21867	21977		2.21867	998.4		2.21867	61		2.21867	5137
2.22933	6095		2.22933	21932		2.22933	1894.8		2.22933	82		2.22933	5371
2.24	6095		2.24	21903		2.24	1450.8		2.24	23		2.24	5607
2.25067	5976		2.25067	22008		2.25067	1420.8		2.25067	82		2.25067	5493
2.26133	5946		2.26133	21997		2.26133	1422		2.26133	69		2.26133	5630
2.272	5947		2.272	22009		2.272	1897.2		2.272	115		2.272	5438
2.28267	6177		2.28267	21981		2.28267	2307.6		2.28267	151		2.28267	5673
2.29333	6039		2.29333	21907		2.29333	2256		2.29333	149		2.29333	5669
2.304	5917		2.304	21992		2.304	2149.2		2.304	114		2.304	5675
2.31467	5890		2.31467	21961		2.31467	1486.8		2.31467	28		2.31467	5711
2.32533	5881		2.32533	21911		2.32533	1682.4		2.32533	21		2.32533	5776
2.336	6009		2.336	21874		2.336	1810.8		2.336	77		2.336	5769
2.34667	5794		2.34667	21847		2.34667	1676.4		2.34667	-29		2.34667	5839
2.35733	6036		2.35733	21801		2.35733	1492.8		2.35733	0		2.35733	5994
2.368	6111		2.368	21853		2.368	2044.8		2.368	89		2.368	5998
2.37867	5952		2.37867	21827		2.37867	1534.8		2.37867	55		2.37867	6117
2.38933	5907		2.38933	21825		2.38933	1238.4		2.38933	108		2.38933	6049
2.4	6049		2.4	21905		2.4	1783.2		2.4	36		2.4	5925
2.41067	5869		2.41067	21984		2.41067	1389.6		2.41067	-18		2.41067	6206
2.42133	5950		2.42133	22070		2.42133	1578		2.42133	51		2.42133	6254
2.432	6030		2.432	21948		2.432	1540.8		2.432	71		2.432	6301
2.44267	5846		2.44267	21973		2.44267	1502.4		2.44267	33		2.44267	6424
2.45333	5674		2.45333	22020		2.45333	1500		2.45333	43		2.45333	6319
2.464	5702		2.464	21953		2.464	1827.6		2.464	-56		2.464	6354
2.47467	5774		2.47467	21843		2.47467	1779.6		2.47467	-36		2.47467	6366
2.48533	5669		2.48533	21841		2.48533	1344		2.48533	43		2.48533	6408
2.496	5804		2.496	21902		2.496	1617.6		2.496	33		2.496	6438
2.50667	5745		2.50667	21996		2.50667	1880.4		2.50667	42		2.50667	6505
2.51733	5532		2.51733	21950		2.51733	1905.6		2.51733	138		2.51733	6373
2.528	5647		2.528	21880		2.528	2046		2.528	149		2.528	6181
2.53867	5445		2.53867	21962		2.53867	2095.2		2.53867	63		2.53867	6153
2.54933	5745		2.54933	22001		2.54933	1897.2		2.54933	54		2.54933	6370
2.56	5750		2.56	22010		2.56	1744.8		2.56	-321		2.56	6535
2.57067	5690		2.57067	22018		2.57067	1549.2		2.57067	-1086		2.57067	6634
2.58133	5564		2.58133	22015		2.58133	1582.8		2.58133	-2493		2.58133	6629
2.592	5352		2.592	22027		2.592	1440		2.592	-5002		2.592	6491
2.60267	5461		2.60267	22035		2.60267	1557.6		2.60267	-8452		2.60267	6492
2.61333	5505		2.61333	21974		2.61333	1023.6		2.61333	-12779		2.61333	6560
2.624	5600		2.624	22058		2.624	1651.2		2.624	-17831		2.624	6444
2.63467	5883		2.63467	22026		2.63467	1477.2		2.63467	-23257		2.63467	6584
2.64533	5335		2.64533	22085		2.64533	2013.6		2.64533	-29005		2.64533	6893
2.656	5482		2.656	22030		2.656	1322.4		2.656	-34781		2.656	7695
2.66667	5492		2.66667	22049		2.66667	1222.8		2.66667	-40368		2.66667	9491
2.67733	5559		2.67733	22149		2.67733	1874.4		2.67733	-44952		2.67733	12528
2.688	5523		2.688	22141		2.688	1473.6		2.688	-44432		2.688	16158
2.69867	5618		2.69867	22201		2.69867	1765.2		2.69867	-32524		2.69867	19865
2.70933	5741		2.70933	22172		2.70933	1264.8		2.70933	-12387		2.70933	23135
2.72	5849		2.72	22077		2.72	1706.4		2.72	3828		2.72	25232
2.73067	5842		2.73067	22180		2.73067	1616.4		2.73067	10464		2.73067	25377
2.74133	5753		2.74133	22325		2.74133	1186.8		2.74133	10558		2.74133	24383
2.752	5616		2.752	22403		2.752	2101.2		2.752	8679		2.752	22741
2.76267	5864		2.76267	22475		2.76267	2155.2		2.76267	7346		2.76267	20332
2.77333	5911		2.77333	22400		2.77333	2373.6		2.77333	6860		2.77333	17836
2.784	6015		2.784	22412		2.784	1704		2.784	6851		2.784	15798
2.79467	5836		2.79467	22456		2.79467	2035.2		2.79467	6779		2.79467	14127
2.80533	5713		2.80533	22510		2.80533	1471.2		2.80533	6414		2.80533	12816
2.816	5535		2.816	22523		2.816	764.4		2.816	5851		2.816	11718
2.82667	5543		2.82667	22639		2.82667	1596		2.82667	5220		2.82667	10895
2.83733	5791		2.83733	22672		2.83733	1690.8		2.83733	4503		2.83733	10485
2.848	5802		2.848	22664		2.848	1534.8		2.848	3932		2.848	10176
2.85867	5540		2.85867	22660		2.85867	1978.8		2.85867	3503		2.85867	10072
2.86933	5881		2.86933	22690		2.86933	1838.4		2.86933	3129		2.86933	10069
2.88	5763		2.88	22752		2.88	1453.2		2.88	2881		2.88	10164
2.89067	6062		2.89067	22907		2.89067	886.8		2.89067	2496		2.89067	10344
2.90133	5973		2.90133	22915		2.90133	1387.2		2.90133	2222		2.90133	10847
2.912	5744		2.912	22874		2.912	883.2		2.912	1954		2.912	38852
2.92267	5432		2.92267	22923		2.92267	1353.6		2.92267	1813		2.92267	158271
2.93333	5716		2.93333	23000		2.93333	1910.4		2.93333	1759		2.93333	320648
2.944	5652		2.944	23092		2.944	1778.4		2.944	1847		2.944	413724
2.95467	5661		2.95467	23068		2.95467	1698		2.95467	2124		2.95467	456162
2.96533	5659		2.96533	23188		2.96533	1378.8		2.96533	2842		2.96533	471711
2.976	5743		2.976	23257		2.976	1371.6		2.976	4284		2.976	474853
2.98667	5995		2.98667	23186		2.98667	1260		2.98667	6935		2.98667	470463
2.99733	5792		2.99733	23313		2.99733	1479.6		2.99733	11109		2.99733	462649
3.008	5711		3.008	23424		3.008	1784.4		3.008	16907		3.008	450999
3.01867	5625		3.01867	23518		3.01867	1508.4		3.01867	24349		3.01867	438121
3.02933	5714		3.02933	23529		3.02933	1287.6		3.02933	32733		3.02933	423107
3.04	5863		3.04	23635		3.04	1868.4		3.04	42082		3.04	408260
3.05067	5813		3.05067	23671		3.05067	1729.2		3.05067	52355		3.05067	393911
3.06133	5940		3.06133	23740		3.06133	2110.8		3.06133	64300		3.06133	380726
3.072	5757		3.072	23951		3.072	2031.6		3.072	78160		3.072	371521
3.08267	5755		3.08267	24239		3.08267	1516.8		3.08267	94087		3.08267	364040
3.09333	5987		3.09333	24422		3.09333	1737.6		3.09333	112321		3.09333	360034
3.104	5972		3.104	24728		3.104	1963.2		3.104	132282		3.104	357212
3.11467	5783		3.11467	25143		3.11467	1818		3.11467	153493		3.11467	352849
3.12533	5884		3.12533	25546		3.12533	1730.4		3.12533	173079		3.12533	346149
3.136	5668		3.136	25966		3.136	1960.8		3.136	184406		3.136	334653
3.14667	5659		3.14667	26294		3.14667	2013.6		3.14667	173902		3.14667	321642
3.15733	6110		3.15733	26602		3.15733	1729.2		3.15733	137115		3.15733	305432
3.168	6897		3.168	26808		3.168	1987.2		3.168	92026		3.168	288501
3.17867	8651		3.17867	26917		3.17867	1988.4		3.17867	56730		3.17867	270918
3.18933	11163		3.18933	26954		3.18933	2361.6		3.18933	36283		3.18933	252981
3.2	14489		3.2	26879		3.2	2217.6		3.2	28309		3.2	236006
3.21067	17276		3.21067	26754		3.21067	2143.2		3.21067	30383		3.21067	218063
3.22133	17974		3.22133	26430		3.22133	2547.6		3.22133	41282		3.22133	201084
3.232	16267		3.232	25465		3.232	5538		3.232	58936		3.232	178463
3.24267	12474		3.24267	23259		3.24267	9747.6		3.24267	79618		3.24267	146176
3.25333	9059		3.25333	18730		3.25333	17414.4		3.25333	99039		3.25333	109295
3.264	6629		3.264	10693		3.264	26728.8		3.264	113217		3.264	76957
3.27467	5406		3.27467	-591		3.27467	35031.6		3.27467	120068		3.27467	54987
3.28533	5396		3.28533	-14266		3.28533	41277.6		3.28533	119448		3.28533	38828
3.296	6142		3.296	-30073		3.296	43622.4		3.296	112188		3.296	28086
3.30667	7060		3.30667	-46039		3.30667	41529.6		3.30667	100169		3.30667	20489
3.31733	9159		3.31733	-59742		3.31733	38305.2		3.31733	85793		3.31733	15374
3.328	12913		3.328	-71066		3.328	34011.6		3.328	70692		3.328	11899
3.33867	20362		3.33867	-73670		3.33867	30276		3.33867	56404		3.33867	9135
3.34933	34736		3.34933	-61671		3.34933	29551.2		3.34933	43743		3.34933	6559
3.36	61123		3.36	-35755		3.36	31425.6		3.36	33077		3.36	3942
3.37067	106123		3.37067	-1156		3.37067	38899.2		3.37067	24613		3.37067	1835
3.38133	178728		3.38133	34418		3.38133	53413.2		3.38133	17833		3.38133	31
3.392	274231		3.392	64982		3.392	75414		3.392	12492		3.392	-1416
3.40267	370909		3.40267	88988		3.40267	106318		3.40267	8397		3.40267	-2310
3.41333	440627		3.41333	109845		3.41333	148261		3.41333	5185		3.41333	-3318
3.424	466612		3.424	132926		3.424	204686		3.424	2709		3.424	-3767
3.43467	444060		3.43467	162394		3.43467	276376		3.43467	803		3.43467	-3790
3.44533	378444		3.44533	196808		3.44533	361457		3.44533	-675		3.44533	-4092
3.456	279156		3.456	229361		3.456	451584		3.456	-1862		3.456	-4659
3.46667	159501		3.46667	250175		3.46667	535525		3.46667	-2862		3.46667	-19555
3.47733	42067		3.47733	251427		3.47733	595074		3.47733	-3767		3.47733	-75195
3.488	-51640		3.488	231058		3.488	632629		3.488	-4534		3.488	-179026
3.49867	-111575		3.49867	193548		3.49867	640794		3.49867	-5089		3.49867	-265792
3.50933	-140020		3.50933	148301		3.50933	624475		3.50933	-5647		3.50933	-326163
3.52	-144866		3.52	104366		3.52	590528		3.52	-6191		3.52	-361903
3.53067	-134002		3.53067	67578		3.53067	542830		3.53067	-7580		3.53067	-382915
3.54133	-114162		3.54133	39192		3.54133	482219		3.54133	-13205		3.54133	-394086
3.552	-90224		3.552	17270		3.552	414946		3.552	-36157		3.552	-398832
3.56267	-66346		3.56267	-1594		3.56267	347036		3.56267	-83298		3.56267	-398884
3.57333	-45594		3.57333	-24237		3.57333	281470		3.57333	-131405		3.57333	-396428
3.584	-29267		3.584	-64298		3.584	220181		3.584	-160512		3.584	-391570
3.59467	-17284		3.59467	-126810		3.59467	161380		3.59467	-172010		3.59467	-385470
3.60533	-9086		3.60533	-183346		3.60533	97058.4		3.60533	-173209		3.60533	-378297
3.616	-3714		3.616	-207886		3.616	17956.8		3.616	-168704		3.616	-370059
3.62667	-169		3.62667	-199672		3.62667	-74876.4		3.62667	-160454		3.62667	-361555
3.63733	2368		3.63733	-170130		3.63733	-167003		3.63733	-149440		3.63733	-351720
3.648	3853		3.648	-131089		3.648	-234928		3.648	-135703		3.648	-341888
3.65867	5126		3.65867	-90940		3.65867	-260513		3.65867	-119147		3.65867	-331308
3.66933	6025		3.66933	-55376		3.66933	-245442		3.66933	-98993		3.66933	-320287
3.68	6618		3.68	-27306		3.68	-205784		3.68	-73248		3.68	-309153
3.69067	7073		3.69067	-7486		3.69067	-157632		3.69067	-39052		3.69067	-296936
3.70133	7118		3.70133	5085		3.70133	-112685		3.70133	2535		3.70133	-285060
3.712	6961		3.712	12424		3.712	-75445.2		3.712	42832		3.712	-271543
3.72267	6693		3.72267	16562		3.72267	-46978.8		3.72267	68720		3.72267	-258179
3.73333	6855		3.73333	18864		3.73333	-27520.8		3.73333	68369		3.73333	-243481
3.744	6746		3.744	20067		3.744	-15205.2		3.744	46015		3.744	-227693
3.75467	6635		3.75467	20825		3.75467	-6822		3.75467	21257		3.75467	-211360
3.76533	6533		3.76533	21270		3.76533	-2482.8		3.76533	4949		3.76533	-191962
3.776	6671		3.776	21597		3.776	313.2		3.776	-3284		3.776	-171208
3.78667	6883		3.78667	21830		3.78667	2995.2		3.78667	-6526		3.78667	-142003
3.79733	7009		3.79733	22004		3.79733	4131.6		3.79733	-7397		3.79733	-96364
3.808	6873		3.808	22142		3.808	4702.8		3.808	-6949		3.808	-34254
3.81867	7059		3.81867	22454		3.81867	4741.2		3.81867	-6004		3.81867	-4141
3.82933	6977		3.82933	22624		3.82933	5490		3.82933	-5060		3.82933	-17917
3.84	7318		3.84	22858		3.84	5361.6		3.84	-4172		3.84	-42999
3.85067	7343		3.85067	23032		3.85067	6166.8		3.85067	-3242		3.85067	-57646
3.86133	7162		3.86133	23187		3.86133	5600.4		3.86133	-2510		3.86133	-63958
3.872	7249		3.872	23313		3.872	5698.8		3.872	-1937		3.872	-64863
3.88267	7145		3.88267	23424		3.88267	5538		3.88267	-1381		3.88267	-62756
3.89333	7331		3.89333	23648		3.89333	4940.4		3.89333	-970		3.89333	-58748
3.904	7325		3.904	23869		3.904	5374.8		3.904	-643		3.904	-53873
3.91467	7296		3.91467	24113		3.91467	5254.8		3.91467	-371		3.91467	-47975
3.92533	7401		3.92533	24516		3.92533	5318.4		3.92533	-243		3.92533	-42233
3.936	7421		3.936	24947		3.936	5845.2		3.936	-80		3.936	-36488
3.94667	7743		3.94667	25502		3.94667	5557.2		3.94667	-100		3.94667	-31027
3.95733	8123		3.95733	26075		3.95733	6129.6		3.95733	63		3.95733	-26039
3.968	8267		3.968	26889		3.968	6004.8		3.968	140		3.968	-21707
3.97867	8925		3.97867	27674		3.97867	6385.2		3.97867	153		3.97867	-17794
3.98933	9782		3.98933	28479		3.98933	6684		3.98933	91		3.98933	-14041
4	10375		4	29301		4	7124.4		4	55		4	-11109
4.01067	11216		4.01067	30059		4.01067	8148		4.01067	78		4.01067	-8736
4.02133	11733		4.02133	30731		4.02133	8608.8		4.02133	166		4.02133	-6365
4.032	12433		4.032	31393		4.032	8984.4		4.032	105		4.032	-4495
4.04267	12637		4.04267	31927		4.04267	9938.4		4.04267	55		4.04267	-2917
4.05333	11923		4.05333	32239		4.05333	10762.8		4.05333	76		4.05333	-1586
4.064	11004		4.064	32021		4.064	11594.4		4.064	68		4.064	-693
4.07467	9686		4.07467	31065		4.07467	11799.6		4.07467	66		4.07467	53
4.08533	8424		4.08533	29834		4.08533	13488		4.08533	94		4.08533	936
4.096	7861		4.096	28656		4.096	15445.2		4.096	128		4.096	1628
4.10667	7760		4.10667	27809		4.10667	17390.4		4.10667	51		4.10667	2026
4.11733	7651		4.11733	27279		4.11733	18150		4.11733	202		4.11733	2398
4.128	7463		4.128	26990		4.128	15674.4		4.128	213		4.128	2734
4.13867	7615		4.13867	26830		4.13867	14011.2		4.13867	240		4.13867	2789
4.14933	7833		4.14933	26695		4.14933	12008.4		4.14933	205		4.14933	2996
4.16	7706		4.16	26755		4.16	9772.8		4.16	125		4.16	3228
4.17067	7425		4.17067	26636		4.17067	8964		4.17067	158		4.17067	3675
4.18133	7407		4.18133	26642		4.18133	7602		4.18133	198		4.18133	3855
4.192	7331		4.192	26481		4.192	6596.4		4.192	189		4.192	3993
4.20267	7431		4.20267	26496		4.20267	5799.6		4.20267	225		4.20267	4221
4.21333	7418		4.21333	26466		4.21333	5792.4		4.21333	291		4.21333	4412
4.224	7471		4.224	26498		4.224	5287.2		4.224	224		4.224	4586
4.23467	7678		4.23467	26485		4.23467	5083.2		4.23467	118		4.23467	4607
4.24533	7742		4.24533	26495		4.24533	4106.4		4.24533	109		4.24533	4676
4.256	7506		4.256	26493		4.256	4335.6		4.256	110		4.256	4819
4.26667	7618		4.26667	26487		4.26667	4188		4.26667	80		4.26667	4701
4.27733	7741		4.27733	26551		4.27733	4260		4.27733	169		4.27733	4996
4.288	7999		4.288	26534		4.288	4618.8		4.288	158		4.288	4922
4.29867	7992		4.29867	26486		4.29867	4664.4		4.29867	178		4.29867	4957
4.30933	8057		4.30933	26483		4.30933	4842		4.30933	146		4.30933	4973
4.32	8480		4.32	26400		4.32	4584		4.32	159		4.32	5238
4.33067	8416		4.33067	26311		4.33067	4148.4		4.33067	136		4.33067	5121
4.34133	8839		4.34133	26282		4.34133	4980		4.34133	131		4.34133	5213
4.352	9112		4.352	26348		4.352	5274		4.352	178		4.352	5055
4.36267	9256		4.36267	26287		4.36267	4504.8		4.36267	264		4.36267	5212
4.37333	9574		4.37333	26256		4.37333	4336.8		4.37333	338		4.37333	5124
4.384	9687		4.384	26214		4.384	4519.2		4.384	752		4.384	5326
4.39467	9986		4.39467	26141		4.39467	4185.6		4.39467	1304		4.39467	5228
4.40533	10130		4.40533	26110		4.40533	3705.6		4.40533	2082		4.40533	5485
4.416	10067		4.416	26066		4.416	3799.2		4.416	2802		4.416	5961
4.42667	10160		4.42667	26052		4.42667	3800.4		4.42667	3469		4.42667	6558
4.43733	10262		4.43733	26044		4.43733	3889.2		4.43733	3887		4.43733	7769
4.448	10332		4.448	25987		4.448	4189.2		4.448	3883		4.448	9517
4.45867	10464		4.45867	25987		4.45867	4050		4.45867	3706		4.45867	12187
4.46933	10535		4.46933	25916		4.46933	4738.8		4.46933	3289		4.46933	15740
4.48	10341		4.48	25860		4.48	5098.8		4.48	2805		4.48	19534
4.49067	10386		4.49067	25877		4.49067	4824		4.49067	2189		4.49067	23089
4.50133	10749		4.50133	25810		4.50133	4005.6		4.50133	1668		4.50133	25948
4.512	10742		4.512	25801		4.512	4408.8		4.512	1345		4.512	27262
4.52267	11078		4.52267	25753		4.52267	4356		4.52267	1028		4.52267	27120
4.53333	12597		4.53333	25810		4.53333	4070.4		4.53333	842		4.53333	25724
4.544	14682		4.544	25691		4.544	3562.8		4.544	595		4.544	23576
4.55467	17938		4.55467	25721		4.55467	3841.2		4.55467	519		4.55467	20801
4.56533	22195		4.56533	25619		4.56533	4280.4		4.56533	425		4.56533	18191
4.576	26760		4.576	25527		4.576	4144.8		4.576	297		4.576	15424
4.58667	29954		4.58667	25441		4.58667	3980.4		4.58667	294		4.58667	13117
4.59733	31354		4.59733	25428		4.59733	3642		4.59733	221		4.59733	11456
4.608	30403		4.608	25462		4.608	3637.2		4.608	208		4.608	10116
4.61867	27700		4.61867	25462		4.61867	3802.8		4.61867	279		4.61867	8889
4.62933	24340		4.62933	25502		4.62933	3738		4.62933	276		4.62933	7980
4.64	21082		4.64	25480		4.64	3867.6		4.64	233		4.64	7301
4.65067	17820		4.65067	25543		4.65067	4395.6		4.65067	135		4.65067	6830
4.66133	15782		4.66133	25578		4.66133	4605.6		4.66133	149		4.66133	6537
4.672	13881		4.672	25538		4.672	4869.6		4.672	121		4.672	6125
4.68267	12907		4.68267	25521		4.68267	6223.2		4.68267	124		4.68267	5727
4.69333	11986		4.69333	25292		4.69333	6502.8		4.69333	126		4.69333	5638
4.704	11466		4.704	25257		4.704	6898.8		4.704	54		4.704	5493
4.71467	11079		4.71467	25192		4.71467	6489.6		4.71467	106		4.71467	5352
4.72533	10432		4.72533	25091		4.72533	6780		4.72533	83		4.72533	5412
4.736	10006		4.736	25126		4.736	6777.6		4.736	153		4.736	5164
4.74667	9580		4.74667	25025		4.74667	5781.6		4.74667	203		4.74667	5332
4.75733	9596		4.75733	25014		4.75733	5671.2		4.75733	238		4.75733	5087
4.768	9454		4.768	24935		4.768	5263.2		4.768	256		4.768	5142
4.77867	9433		4.77867	24898		4.77867	4890		4.77867	210		4.77867	5130
4.78933	9335		4.78933	24896		4.78933	4281.6		4.78933	160		4.78933	4978
4.8	9648		4.8	24780		4.8	3834		4.8	196		4.8	4897
4.81067	9773		4.81067	24782		4.81067	3835.2		4.81067	133		4.81067	4746
4.82133	9712		4.82133	24708		4.82133	3592.8		4.82133	115		4.82133	4865
4.832	9581		4.832	24715		4.832	3716.4		4.832	146		4.832	4951
4.84267	9715		4.84267	24677		4.84267	3094.8		4.84267	155		4.84267	4726
4.85333	9755		4.85333	24641		4.85333	3276		4.85333	112		4.85333	4907
4.864	9630		4.864	24592		4.864	3159.6		4.864	178		4.864	4964
4.87467	9166		4.87467	24647		4.87467	2962.8		4.87467	117		4.87467	4965
4.88533	9236		4.88533	24625		4.88533	3295.2		4.88533	59		4.88533	4887
4.896	8941		4.896	24525		4.896	3228		4.896	-22		4.896	4760
4.90667	8570		4.90667	24528		4.90667	3420		4.90667	-16		4.90667	4705
4.91733	8363		4.91733	24508		4.91733	2830.8		4.91733	46		4.91733	4418
4.928	8035		4.928	24467		4.928	2740.8		4.928	40		4.928	4622
4.93867	7771		4.93867	24439		4.93867	3018		4.93867	71		4.93867	4792
4.94933	7837		4.94933	24445		4.94933	3328.8		4.94933	30		4.94933	4642
4.96	7600		4.96	24350		4.96	3226.8		4.96	26		4.96	4421
4.97067	7553		4.97067	24455		4.97067	3169.2		4.97067	27		4.97067	4355
4.98133	7379		4.98133	24432		4.98133	3007.2		4.98133	86		4.98133	4288
4.992	7388		4.992	24394		4.992	2787.6		4.992	48		4.992	4484
5.00267	7340		5.00267	24355		5.00267	3032.4		5.00267	77		5.00267	4435
5.01333	7154		5.01333	24371		5.01333	3310.8		5.01333	-11		5.01333	4392
5.024	7045		5.024	24340		5.024	3098.4		5.024	-65		5.024	4217
5.03467	7177		5.03467	24257		5.03467	2786.4		5.03467	22		5.03467	4257
5.04533	7503		5.04533	24303		5.04533	3423.6		5.04533	-20		5.04533	4177
5.056	7781		5.056	24271		5.056	3141.6		5.056	-28		5.056	4122
5.06667	7813		5.06667	24281		5.06667	2899.2		5.06667	-78		5.06667	4073
5.07733	7779		5.07733	24272		5.07733	3660		5.07733	-23		5.07733	4103
5.088	8122		5.088	24222		5.088	3632.4		5.088	-92		5.088	4084
5.09867	8135		5.09867	24212		5.09867	3457.2		5.09867	-101		5.09867	4107
5.10933	7937		5.10933	24225		5.10933	3774		5.10933	-61		5.10933	3991
5.12	8009		5.12	24224		5.12	3104.4		5.12	-101		5.12	4122
5.13067	8367		5.13067	24212		5.13067	3138		5.13067	-51		5.13067	4136
5.14133	8369		5.14133	24172		5.14133	3238.8		5.14133	-108		5.14133	4077
5.152	8252		5.152	24267		5.152	3244.8		5.152	-11		5.152	4027
5.16267	8179		5.16267	24174		5.16267	3578.4		5.16267	25		5.16267	4052
5.17333	8090		5.17333	24250		5.17333	3013.2		5.17333	-63		5.17333	4016
5.184	7758		5.184	24208		5.184	2758.8		5.184	-30		5.184	3888
5.19467	7881		5.19467	24166		5.19467	3204		5.19467	-57		5.19467	3832
5.20533	7835		5.20533	24206		5.20533	3522		5.20533	-11		5.20533	3807
5.216	7790		5.216	24260		5.216	3165.6		5.216	-79		5.216	3809
5.22667	7819		5.22667	24252		5.22667	3183.6		5.22667	-50		5.22667	3704
5.23733	7683		5.23733	24362		5.23733	3033.6		5.23733	-28		5.23733	3724
5.248	7781		5.248	24419		5.248	2871.6		5.248	-86		5.248	3809
5.25867	8003		5.25867	24450		5.25867	2736		5.25867	-163		5.25867	3782
5.26933	8266		5.26933	24599		5.26933	2883.6		5.26933	-93		5.26933	3716
5.28	8596		5.28	24791		5.28	2596.8		5.28	-159		5.28	3741
5.29067	9124		5.29067	25132		5.29067	2922		5.29067	-138		5.29067	3831
5.30133	9168		5.30133	25690		5.30133	2775.6		5.30133	-51		5.30133	3893
5.312	9646		5.312	26224		5.312	2424		5.312	-10		5.312	3821
5.32267	9768		5.32267	26915		5.32267	2744.4		5.32267	-113		5.32267	3858
5.33333	10301		5.33333	27677		5.33333	3448.8		5.33333	-84		5.33333	3801
5.344	10935		5.344	28238		5.344	3536.4		5.344	-165		5.344	3633
5.35467	11665		5.35467	28586		5.35467	3351.6		5.35467	-152		5.35467	3587
5.36533	12277		5.36533	28670		5.36533	3945.6		5.36533	-143		5.36533	3700
5.376	12706		5.376	28367		5.376	4887.6		5.376	-87		5.376	3743
5.38667	13185		5.38667	27854		5.38667	5241.6		5.38667	-114		5.38667	3786
5.39733	13070		5.39733	27298		5.39733	6088.8		5.39733	-97		5.39733	3767
5.408	12562		5.408	26695		5.408	7267.2		5.408	-25		5.408	3846
5.41867	12285		5.41867	26194		5.41867	8779.2		5.41867	-112		5.41867	3981
5.42933	11623		5.42933	25688		5.42933	10761.6		5.42933	-127		5.42933	3772
5.44	10974		5.44	25291		5.44	12291.6		5.44	-84		5.44	3643
5.45067	10191		5.45067	24977		5.45067	14295.6		5.45067	-101		5.45067	3519
5.46133	9628		5.46133	24770		5.46133	15367.2		5.46133	-103		5.46133	3711
5.472	8961		5.472	24655		5.472	15555.6		5.472	-113		5.472	3569
5.48267	8579		5.48267	24597		5.48267	15308.4		5.48267	-49		5.48267	3368
5.49333	8330		5.49333	24504		5.49333	14274		5.49333	-87		5.49333	3294
5.504	8045		5.504	24448		5.504	13790.4		5.504	-87		5.504	3461
5.51467	7955		5.51467	24403		5.51467	12214.8		5.51467	6		5.51467	3334
5.52533	7871		5.52533	24434		5.52533	10458		5.52533	-57		5.52533	3656
5.536	7909		5.536	24430		5.536	9451.2		5.536	-33		5.536	3748
5.54667	7740		5.54667	24400		5.54667	8130		5.54667	-45		5.54667	3610
5.55733	7628		5.55733	24321		5.55733	6501.6		5.55733	-35		5.55733	3449
5.568	7515		5.568	24388		5.568	6136.8		5.568	-44		5.568	3361
5.57867	7395		5.57867	24423		5.57867	5998.8		5.57867	-55		5.57867	3418
5.58933	7240		5.58933	24419		5.58933	5972.4		5.58933	-87		5.58933	3570
5.6	7418		5.6	24381		5.6	5089.2		5.6	-72		5.6	3789
5.61067	7569		5.61067	24329		5.61067	4285.2		5.61067	-101		5.61067	3902
5.62133	7661		5.62133	24386		5.62133	4130.4		5.62133	-121		5.62133	3776
5.632	7786		5.632	24417		5.632	4371.6		5.632	-85		5.632	3759
5.64267	7810		5.64267	24427		5.64267	3990		5.64267	-57		5.64267	3470
5.65333	7870		5.65333	24409		5.65333	3849.6		5.65333	-51		5.65333	3423
5.664	7693		5.664	24477		5.664	3928.8		5.664	-4		5.664	3558
5.67467	7842		5.67467	24495		5.67467	3808.8		5.67467	51		5.67467	3524
5.68533	7593		5.68533	24439		5.68533	3454.8		5.68533	19		5.68533	3479
5.696	7997		5.696	24526		5.696	3274.8		5.696	-131		5.696	3583
5.70667	7960		5.70667	24483		5.70667	3471.6		5.70667	-134		5.70667	3547
5.71733	7865		5.71733	24459		5.71733	3163.2		5.71733	-80		5.71733	3603
5.728	7878		5.728	24433		5.728	3322.8		5.728	-75		5.728	3538
5.73867	7622		5.73867	24450		5.73867	3375.6		5.73867	-94		5.73867	3620
5.74933	7771		5.74933	24398		5.74933	3052.8		5.74933	-129		5.74933	3529
5.76	7958		5.76	24414		5.76	3253.2		5.76	-81		5.76	3506
5.77067	7602		5.77067	24434		5.77067	3236.4		5.77067	-60		5.77067	3582
5.78133	7296		5.78133	24494		5.78133	3174		5.78133	-50		5.78133	3756
5.792	7379		5.792	24477		5.792	3066		5.792	-90		5.792	3633
5.80267	7268		5.80267	24517		5.80267	3636		5.80267	-16		5.80267	3457
5.81333	7456		5.81333	24476		5.81333	3288		5.81333	-178		5.81333	3490
5.824	7483		5.824	24489		5.824	3104.4		5.824	-142		5.824	3400
5.83467	7424		5.83467	24472		5.83467	3108		5.83467	-130		5.83467	3553
5.84533	7236		5.84533	24528		5.84533	3285.6		5.84533	-120		5.84533	3426
5.856	7356		5.856	24603		5.856	3439.2		5.856	-81		5.856	3410
5.86667	7210		5.86667	24599		5.86667	2911.2		5.86667	-134		5.86667	3322
5.87733	7160		5.87733	24591		5.87733	2683.2		5.87733	-121		5.87733	3415
5.888	7134		5.888	24532		5.888	2590.8		5.888	-32		5.888	3368
5.89867	7254		5.89867	24541		5.89867	2730		5.89867	-63		5.89867	3403
5.90933	7367		5.90933	24590		5.90933	3114		5.90933	-90		5.90933	3370
5.92	7449		5.92	24601		5.92	2920.8		5.92	-158		5.92	3384
5.93067	7329		5.93067	24590		5.93067	2756.4		5.93067	-230		5.93067	3404
5.94133	7423		5.94133	24635		5.94133	1972.8		5.94133	-197		5.94133	3332
5.952	7256		5.952	24726		5.952	2254.8		5.952	-220		5.952	3275
5.96267	7295		5.96267	24726		5.96267	2773.2		5.96267	-201		5.96267	3356
5.97333	7447		5.97333	24791		5.97333	2794.8		5.97333	-57		5.97333	3365
5.984	7475		5.984	24840		5.984	2504.4		5.984	-103		5.984	3332
5.99467	7563		5.99467	24823		5.99467	2566.8		5.99467	-171		5.99467	3336
6.00533	7419		6.00533	24845		6.00533	2590.8		6.00533	-169		6.00533	3253
6.016	7406		6.016	24955		6.016	1971.6		6.016	-104		6.016	3415
6.02667	7277		6.02667	25055		6.02667	2401.2		6.02667	-130		6.02667	3246
6.03733	7383		6.03733	25112		6.03733	2636.4		6.03733	-121		6.03733	3335
6.048	7293		6.048	25187		6.048	2001.6		6.048	-180		6.048	3483
6.05867	7198		6.05867	25350		6.05867	2258.4		6.05867	-199		6.05867	3305
6.06933	7432		6.06933	25404		6.06933	1732.8		6.06933	-114		6.06933	3268
6.08	7168		6.08	25530		6.08	1803.6		6.08	-111		6.08	3409
6.09067	7125		6.09067	25574		6.09067	1987.2		6.09067	-77		6.09067	3582
6.10133	7275		6.10133	25700		6.10133	2268		6.10133	-148		6.10133	3453
6.112	7314		6.112	25681		6.112	2566.8		6.112	-26		6.112	3261
6.12267	7442		6.12267	25705		6.12267	2073.6		6.12267	-73		6.12267	3335
6.13333	7018		6.13333	25730		6.13333	2142		6.13333	-58		6.13333	3307
6.144	7056		6.144	25778		6.144	1574.4		6.144	-30		6.144	3090
6.15467	6846		6.15467	25797		6.15467	1340.4		6.15467	-14		6.15467	3299
6.16533	7209		6.16533	25750		6.16533	1335.6		6.16533	13		6.16533	3361
6.176	7147		6.176	25665		6.176	1488		6.176	41		6.176	3297
6.18667	7113		6.18667	25615		6.18667	1009.2		6.18667	13		6.18667	3347
6.19733	7272		6.19733	25539		6.19733	1483.2		6.19733	-5		6.19733	3361
6.208	7377		6.208	25406		6.208	1546.8		6.208	-36		6.208	3244
6.21867	7567		6.21867	25332		6.21867	1945.2		6.21867	13		6.21867	3308
6.22933	8083		6.22933	25320		6.22933	1474.8		6.22933	36		6.22933	3267
6.24	8132		6.24	25215		6.24	1990.8		6.24	-30		6.24	3407
6.25067	8868		6.25067	25141		6.25067	1682.4		6.25067	-22		6.25067	3430
6.26133	9566		6.26133	25136		6.26133	1597.2		6.26133	-21		6.26133	3419
6.272	10102		6.272	25075		6.272	1696.8		6.272	90		6.272	3556
6.28267	11496		6.28267	25087		6.28267	1154.4		6.28267	50		6.28267	3513
6.29333	12702		6.29333	25012		6.29333	674.4		6.29333	15		6.29333	3563
6.304	14370		6.304	24941		6.304	1174.8		6.304	70		6.304	3791
6.31467	16371		6.31467	25009		6.31467	1182		6.31467	168		6.31467	3828
6.32533	18730		6.32533	24938		6.32533	1333.2		6.32533	68		6.32533	3703
6.336	21410		6.336	24959		6.336	1710		6.336	134		6.336	3751
6.34667	24041		6.34667	24944		6.34667	1070.4		6.34667	282		6.34667	3674
6.35733	26990		6.35733	24907		6.35733	1497.6		6.35733	210		6.35733	3726
6.368	30010		6.368	24938		6.368	1246.8		6.368	237		6.368	3756
6.37867	33134		6.37867	24939		6.37867	488.4		6.37867	289		6.37867	4056
6.38933	35872		6.38933	25023		6.38933	1377.6		6.38933	302		6.38933	4223
6.4	38270		6.4	25056		6.4	932.4		6.4	327		6.4	4091
6.41067	40428		6.41067	25088		6.41067	1101.6		6.41067	425		6.41067	4092
6.42133	41797		6.42133	25081		6.42133	514.8		6.42133	507		6.42133	4084
6.432	42506		6.432	25070		6.432	621.6		6.432	526		6.432	4184
6.44267	42833		6.44267	25157		6.44267	1248		6.44267	583		6.44267	4228
6.45333	42530		6.45333	25144		6.45333	1675.2		6.45333	664		6.45333	4121
6.464	41366		6.464	25206		6.464	1083.6		6.464	722		6.464	4443
6.47467	40025		6.47467	25190		6.47467	832.8		6.47467	743		6.47467	4433
6.48533	38234		6.48533	25194		6.48533	1048.8		6.48533	767		6.48533	4673
6.496	35503		6.496	25258		6.496	471.6		6.496	819		6.496	4796
6.50667	32851		6.50667	25192		6.50667	672		6.50667	878		6.50667	4783
6.51733	30326		6.51733	25249		6.51733	1597.2		6.51733	930		6.51733	4922
6.528	27557		6.528	25304		6.528	1590		6.528	999		6.528	5017
6.53867	24935		6.53867	25361		6.53867	1156.8		6.53867	1038		6.53867	4950
6.54933	22355		6.54933	25337		6.54933	1508.4		6.54933	1004		6.54933	5004
6.56	19688		6.56	25364		6.56	1190.4		6.56	1076		6.56	4979
6.57067	17749		6.57067	25370		6.57067	691.2		6.57067	1097		6.57067	5185
6.58133	15700		6.58133	25342		6.58133	1495.2		6.58133	1118		6.58133	5290
6.592	14107		6.592	25390		6.592	1536		6.592	1087		6.592	5481
6.60267	12599		6.60267	25354		6.60267	1410		6.60267	1226		6.60267	5323
6.61333	11244		6.61333	25374		6.61333	1692		6.61333	1291		6.61333	5414
6.624	10108		6.624	25333		6.624	1184.4		6.624	1354		6.624	5577
6.63467	9528		6.63467	25324		6.63467	1485.6		6.63467	1379		6.63467	5720
6.64533	8932		6.64533	25292		6.64533	1748.4		6.64533	1456		6.64533	5644
6.656	8133		6.656	25304		6.656	2109.6		6.656	1545		6.656	5755
6.66667	7686		6.66667	25225		6.66667	1669.2		6.66667	1482		6.66667	5490
6.67733	7489		6.67733	25207		6.67733	2004		6.67733	1607		6.67733	5589
6.688	7151		6.688	25270		6.688	2452.8		6.688	1601		6.688	5796
6.69867	6682		6.69867	25244		6.69867	2136		6.69867	1588		6.69867	5976
6.70933	6733		6.70933	25262		6.70933	2450.4		6.70933	1617		6.70933	5781
6.72	6700		6.72	25204		6.72	2236.8		6.72	1676		6.72	5687
6.73067	6506		6.73067	25111		6.73067	2394		6.73067	1683		6.73067	5754
6.74133	6299		6.74133	25123		6.74133	2299.2		6.74133	1643		6.74133	5699
6.752	6305		6.752	25067		6.752	2275.2		6.752	1613		6.752	5621
6.76267	6192		6.76267	25081		6.76267	2562		6.76267	1586		6.76267	5501
6.77333	6315		6.77333	25052		6.77333	2368.8		6.77333	1544		6.77333	5663
6.784	6104		6.784	25030		6.784	2786.4		6.784	1625		6.784	5812
6.79467	6171		6.79467	25108		6.79467	2406		6.79467	1679		6.79467	5747
6.80533	6265		6.80533	25064		6.80533	2350.8		6.80533	1590		6.80533	5598
6.816	6181		6.816	25082		6.816	2858.4		6.816	1570		6.816	5479
6.82667	6310		6.82667	25061		6.82667	2592		6.82667	1461		6.82667	5240
6.83733	6262		6.83733	25132		6.83733	2803.2		6.83733	1364		6.83733	5035
6.848	6324		6.848	25099		6.848	2734.8		6.848	1340		6.848	4945
6.85867	6574		6.85867	25149		6.85867	2437.2		6.85867	1258		6.85867	4922
6.86933	6602		6.86933	25067		6.86933	2367.6		6.86933	1158		6.86933	4909
6.88	6677		6.88	25101		6.88	2808		6.88	1126		6.88	4949
6.89067	6461		6.89067	25141		6.89067	2787.6		6.89067	1047		6.89067	4738
6.90133	6473		6.90133	25145		6.90133	2026.8		6.90133	962		6.90133	4489
6.912	6377		6.912	25120		6.912	3183.6		6.912	823		6.912	4485
6.92267	6791		6.92267	25060		6.92267	2944.8		6.92267	704		6.92267	4299
6.93333	6577		6.93333	25123		6.93333	2791.2		6.93333	647		6.93333	4089
6.944	6639		6.944	25106		6.944	2755.2		6.944	475		6.944	4148
6.95467	6531		6.95467	25070		6.95467	2448		6.95467	442		6.95467	3986
6.96533	6436		6.96533	24997		6.96533	2718		6.96533	367		6.96533	3792
6.976	6673		6.976	24994		6.976	2320.8		6.976	158		6.976	3582
6.98667	6614		6.98667	24945		6.98667	2421.6		6.98667	7		6.98667	3430
6.99733	6556		6.99733	24952		6.99733	3045.6		6.99733	-90		6.99733	3154
7.008	6556		7.008	24970		7.008	2790		7.008	-167		7.008	2891
7.01867	6599		7.01867	24896		7.01867	2406		7.01867	-280		7.01867	2833
7.02933	6709		7.02933	24885		7.02933	2833.2		7.02933	-389		7.02933	2760
7.04	6762		7.04	24878		7.04	2791.2		7.04	-544		7.04	2600
7.05067	6682		7.05067	24892		7.05067	3146.4		7.05067	-608		7.05067	2476
7.06133	6901		7.06133	24861		7.06133	2833.2		7.06133	-763		7.06133	2032
7.072	6697		7.072	24859		7.072	3076.8		7.072	-877		7.072	1873
7.08267	6917		7.08267	24901		7.08267	2922		7.08267	-971		7.08267	1955
7.09333	6864		7.09333	24925		7.09333	2661.6		7.09333	-1128		7.09333	1719
7.104	6857		7.104	25034		7.104	2770.8		7.104	-1193		7.104	1584
7.11467	6824		7.11467	25011		7.11467	2638.8		7.11467	-1210		7.11467	1538
7.12533	6948		7.12533	25044		7.12533	3475.2		7.12533	-1272		7.12533	1492
7.136	6874		7.136	24994		7.136	3562.8		7.136	-1401		7.136	1369
7.14667	6932		7.14667	24954		7.14667	3424.8		7.14667	-1476		7.14667	1087
7.15733	6993		7.15733	24957		7.15733	3285.6		7.15733	-1504		7.15733	890
7.168	7119		7.168	25022		7.168	2985.6		7.168	-1587		7.168	740
7.17867	6779		7.17867	24971		7.17867	3007.2		7.17867	-1750		7.17867	755
7.18933	6793		7.18933	25016		7.18933	3003.6		7.18933	-1860		7.18933	372
7.2	6738		7.2	25040		7.2	3207.6		7.2	-1853		7.2	382
7.21067	6821		7.21067	25071		7.21067	3301.2		7.21067	-1963		7.21067	287
7.22133	6927		7.22133	25066		7.22133	3211.2		7.22133	-1914		7.22133	186
7.232	6639		7.232	25029		7.232	4095.6		7.232	-2005		7.232	159
7.24267	6636		7.24267	25077		7.24267	3874.8		7.24267	-1967		7.24267	88
7.25333	6737		7.25333	25090		7.25333	3534		7.25333	-2124		7.25333	-55
7.264	6890		7.264	25114		7.264	3560.4		7.264	-2115		7.264	42
7.27467	6756		7.27467	25072		7.27467	3775.2		7.27467	-2199		7.27467	170
7.28533	6792		7.28533	25173		7.28533	3730.8		7.28533	-2253		7.28533	297
7.296	6661		7.296	25254		7.296	3459.6		7.296	-2263		7.296	82
7.30667	6818		7.30667	25296		7.30667	4143.6		7.30667	-2256		7.30667	79
7.31733	6809		7.31733	25310		7.31733	3800.4		7.31733	-2232		7.31733	-312
7.328	6742		7.328	25258		7.328	3874.8		7.328	-2243		7.328	-335
7.33867	6520		7.33867	25411		7.33867	3530.4		7.33867	-2205		7.33867	-398
7.34933	6507		7.34933	25393		7.34933	4296		7.34933	-2286		7.34933	-510
7.36	6639		7.36	25387		7.36	4052.4		7.36	-2318		7.36	-585
7.37067	6776		7.37067	25422		7.37067	3891.6		7.37067	-2287		7.37067	-521
7.38133	6586		7.38133	25497		7.38133	4242		7.38133	-2255		7.38133	-286
7.392	6408		7.392	25524		7.392	3800.4		7.392	-2209		7.392	-362
7.40267	6600		7.40267	25607		7.40267	4183.2		7.40267	-2152		7.40267	-545
7.41333	6612		7.41333	25581		7.41333	4213.2		7.41333	-2093		7.41333	-542
7.424	6692		7.424	25670		7.424	4300.8		7.424	-2150		7.424	-754
7.43467	6645		7.43467	25633		7.43467	4730.4		7.43467	-2073		7.43467	-425
7.44533	6763		7.44533	25653		7.44533	4369.2		7.44533	-2039		7.44533	-596
7.456	6748		7.456	25641		7.456	4524		7.456	-2048		7.456	-533
7.46667	6615		7.46667	25749		7.46667	4410		7.46667	-1978		7.46667	-639
7.47733	6517		7.47733	25747		7.47733	4335.6		7.47733	-1909		7.47733	-543
7.488	6577		7.488	25715		7.488	4351.2		7.488	-1898		7.488	-459
7.49867	6712		7.49867	25792		7.49867	4394.4		7.49867	-1896		7.49867	-351
7.50933	6583		7.50933	25754		7.50933	4386		7.50933	-1903		7.50933	-132
7.52	6838		7.52	25764		7.52	4450.8		7.52	-1856		7.52	-129
7.53067	6923		7.53067	25718		7.53067	4856.4		7.53067	-1775		7.53067	-312
7.54133	6684		7.54133	25712		7.54133	4501.2		7.54133	-1699		7.54133	-246
7.552	7051		7.552	25807		7.552	4299.6		7.552	-1637		7.552	-200
7.56267	6899		7.56267	25820		7.56267	4284		7.56267	-1577		7.56267	-268
7.57333	6951		7.57333	25816		7.57333	4384.8		7.57333	-1552		7.57333	-16
7.584	6853		7.584	25835		7.584	4237.2		7.584	-1487		7.584	155
7.59467	6774		7.59467	25876		7.59467	4417.2		7.59467	-1492		7.59467	341
7.60533	6963		7.60533	25859		7.60533	4803.6		7.60533	-1454		7.60533	404
7.616	7034		7.616	25887		7.616	3980.4		7.616	-1521		7.616	479
7.62667	7043		7.62667	25932		7.62667	4011.6		7.62667	-1455		7.62667	501
7.63733	6961		7.63733	25783		7.63733	4155.6		7.63733	-1350		7.63733	596
7.648	6963		7.648	25890		7.648	4096.8		7.648	-1312		7.648	418
7.65867	7075		7.65867	25970		7.65867	4496.4		7.65867	-1275		7.65867	475
7.66933	7159		7.66933	25912		7.66933	4186.8		7.66933	-1253		7.66933	613
7.68	7302		7.68	25956		7.68	4018.8		7.68	-1204		7.68	658
7.69067	7584		7.69067	25967		7.69067	4120.8		7.69067	-1101		7.69067	759
7.70133	7674		7.70133	25964		7.70133	3748.8		7.70133	-1124		7.70133	847
7.712	7483		7.712	25946		7.712	4634.4		7.712	-1040		7.712	1008
7.72267	7488		7.72267	26005		7.72267	4750.8		7.72267	-982		7.72267	960
7.73333	7698		7.73333	26003		7.73333	3746.4		7.73333	-965		7.73333	1153
7.744	7698		7.744	25985		7.744	3884.4		7.744	-943		7.744	1088
7.75467	7690		7.75467	26075		7.75467	4604.4		7.75467	-869		7.75467	1124
7.76533	7514		7.76533	26053		7.76533	4614		7.76533	-892		7.76533	1304
7.776	7339		7.776	26163		7.776	4308		7.776	-810		7.776	1398
7.78667	7722		7.78667	26049		7.78667	3925.2		7.78667	-763		7.78667	1582
7.79733	7728		7.79733	26029		7.79733	4219.2		7.79733	-749		7.79733	1629
7.808	7611		7.808	25983		7.808	4556.4		7.808	-672		7.808	1560
7.81867	7597		7.81867	25970		7.81867	4369.2		7.81867	-553		7.81867	1487
7.82933	7635		7.82933	26008		7.82933	4248		7.82933	-550		7.82933	1523
7.84	7604		7.84	26057		7.84	4090.8		7.84	-534		7.84	1709
7.85067	7653		7.85067	26062		7.85067	3841.2		7.85067	-473		7.85067	1815
7.86133	7668		7.86133	26052		7.86133	4671.6		7.86133	-480		7.86133	1839
7.872	7639		7.872	26027		7.872	4399.2		7.872	-444		7.872	1712
7.88267	7371		7.88267	26111		7.88267	4248		7.88267	-428		7.88267	2032
7.89333	7442		7.89333	26185		7.89333	4228.8		7.89333	-400		7.89333	1946
7.904	7482		7.904	26164		7.904	4418.4		7.904	-402		7.904	1937
7.91467	7475		7.91467	26111		7.91467	4479.6		7.91467	-350		7.91467	2185
7.92533	7618		7.92533	26107		7.92533	4251.6		7.92533	-350		7.92533	2100
7.936	7531		7.936	26098		7.936	4248		7.936	-333		7.936	2359
7.94667	7297		7.94667	26051		7.94667	4101.6		7.94667	-292		7.94667	2327
7.95733	7346		7.95733	26071		7.95733	3873.6		7.95733	-321		7.95733	2483
7.968	7444		7.968	26025		7.968	4575.6		7.968	-331		7.968	2369
7.97867	7381		7.97867	26078		7.97867	4322.4		7.97867	-226		7.97867	2383
7.98933	7420		7.98933	26086		7.98933	4441.2		7.98933	-197		7.98933	2423
8	7621		8	26014		8	3979.2		8	-241		8	2384
8.01067	7555		8.01067	26034		8.01067	4152		8.01067	-181		8.01067	2465
8.02133	7287		8.02133	25992		8.02133	4654.8		8.02133	-139		8.02133	2409
8.032	6987		8.032	26028		8.032	3972		8.032	-164		8.032	2689
8.04267	7059		8.04267	26077		8.04267	3678		8.04267	-93		8.04267	2775
8.05333	7154		8.05333	26128		8.05333	4315.2		8.05333	-79		8.05333	2840
8.064	7196		8.064	26047		8.064	4038		8.064	-84		8.064	2657
8.07467	7389		8.07467	26107		8.07467	4237.2		8.07467	-116		8.07467	2799
8.08533	6972		8.08533	26010		8.08533	3576		8.08533	-150		8.08533	2926
8.096	7088		8.096	26018		8.096	3604.8		8.096	-190		8.096	2816
8.10667	7334		8.10667	25943		8.10667	3966		8.10667	-126		8.10667	2744
8.11733	7184		8.11733	25974		8.11733	3470.4		8.11733	-71		8.11733	2864
8.128	7276		8.128	25937		8.128	3231.6		8.128	-113		8.128	3007
8.13867	7079		8.13867	25977		8.13867	3734.4		8.13867	-6		8.13867	3123
8.14933	7112		8.14933	25954		8.14933	4038		8.14933	18		8.14933	3188
8.16	7221		8.16	25990		8.16	3730.8		8.16	30		8.16	3035
8.17067	7139		8.17067	25953		8.17067	3966		8.17067	87		8.17067	2914
8.18133	7304		8.18133	25962		8.18133	3675.6		8.18133	22		8.18133	2760
8.192	7307		8.192	25998		8.192	3742.8		8.192	-2		8.192	2975
8.20267	7078		8.20267	25876		8.20267	4084.8		8.20267	6		8.20267	3056
8.21333	7015		8.21333	25991		8.21333	4344		8.21333	-12		8.21333	3118
8.224	7239		8.224	25846		8.224	3861.6		8.224	2		8.224	3341
8.23467	6840		8.23467	25861		8.23467	3604.8		8.23467	6		8.23467	3190
8.24533	7324		8.24533	25847		8.24533	3495.6		8.24533	-8		8.24533	3108
8.256	7274		8.256	25857		8.256	3692.4		8.256	1		8.256	3228
8.26667	7215		8.26667	25854		8.26667	3718.8		8.26667	2		8.26667	3125
8.27733	7089		8.27733	25790		8.27733	3553.2		8.27733	44		8.27733	3184
8.288	7077		8.288	25839		8.288	3950.4		8.288	50		8.288	3157
8.29867	7093		8.29867	25809		8.29867	3397.2		8.29867	63		8.29867	3045
8.30933	7035		8.30933	25879		8.30933	3550.8		8.30933	23		8.30933	2931
8.32	7082		8.32	25886		8.32	2919.6		8.32	40		8.32	3223
8.33067	7104		8.33067	25806		8.33067	3274.8		8.33067	16		8.33067	3147
8.34133	7072		8.34133	25830		8.34133	3782.4		8.34133	33		8.34133	3178
8.352	6813		8.352	25794		8.352	3975.6		8.352	77		8.352	3213
8.36267	6846		8.36267	25683		8.36267	3097.2		8.36267	78		8.36267	3384
8.37333	6815		8.37333	25766		8.37333	3184.8		8.37333	65		8.37333	3198
8.384	6967		8.384	25774		8.384	3349.2		8.384	110		8.384	3125
8.39467	6819		8.39467	25735		8.39467	3770.4		8.39467	108		8.39467	3108
8.40533	6880		8.40533	25682		8.40533	4183.2		8.40533	130		8.40533	3087
8.416	6798		8.416	25706		8.416	3630		8.416	47		8.416	3223
8.42667	6939		8.42667	25792		8.42667	2973.6		8.42667	-33		8.42667	3275
8.43733	6696		8.43733	25735		8.43733	3625.2		8.43733	41		8.43733	3202
8.448	6654		8.448	25690		8.448	3592.8		8.448	16		8.448	3035
8.45867	6667		8.45867	25727		8.45867	3117.6		8.45867	-30		8.45867	3101
8.46933	6542		8.46933	25735		8.46933	4304.4		8.46933	-24		8.46933	3265
8.48	6573		8.48	25663		8.48	3530.4		8.48	-27		8.48	3228
8.49067	6828		8.49067	25609		8.49067	3435.6		8.49067	-27		8.49067	3286
8.50133	6573		8.50133	25674		8.50133	3255.6		8.50133	68		8.50133	3184
8.512	6550		8.512	25683		8.512	3626.4		8.512	24		8.512	3134
8.52267	6820		8.52267	25637		8.52267	3721.2		8.52267	31		8.52267	3378
8.53333	6639		8.53333	25676		8.53333	3982.8		8.53333	23		8.53333	3181
8.544	6656		8.544	25630		8.544	3843.6		8.544	-37		8.544	3163
8.55467	6531		8.55467	25681		8.55467	3996		8.55467	-61		8.55467	3266
8.56533	6536		8.56533	25601		8.56533	3430.8		8.56533	-115		8.56533	3202
8.576	6625		8.576	25644		8.576	3315.6		8.576	-98		8.576	3111
8.58667	6490		8.58667	25598		8.58667	3704.4		8.58667	-48		8.58667	3136
8.59733	6475		8.59733	25679		8.59733	3452.4		8.59733	19		8.59733	2946
8.608	6514		8.608	25655		8.608	2667.6		8.608	-38		8.608	2922
8.61867	6378		8.61867	25562		8.61867	2770.8		8.61867	-9		8.61867	2715
8.62933	6389		8.62933	25537		8.62933	2919.6		8.62933	-2		8.62933	2950
8.64	6150		8.64	25491		8.64	3165.6		8.64	-28		8.64	3075
8.65067	6190		8.65067	25519		8.65067	3069.6		8.65067	-30		8.65067	2987
8.66133	6100		8.66133	25526		8.66133	2809.2		8.66133	16		8.66133	2866
8.672	6161		8.672	25507		8.672	2924.4		8.672	-27		8.672	2998
8.68267	6477		8.68267	25494		8.68267	3130.8		8.68267	-57		8.68267	3216
8.69333	6238		8.69333	25533		8.69333	3120		8.69333	-8		8.69333	3170
8.704	6481		8.704	25457		8.704	3117.6		8.704	-18		8.704	3197
8.71467	6549		8.71467	25451		8.71467	3320.4		8.71467	-68		8.71467	3221
8.72533	6283		8.72533	25518		8.72533	3032.4		8.72533	-57		8.72533	3124
8.736	6387		8.736	25542		8.736	2774.4		8.736	-38		8.736	2895
8.74667	6461		8.74667	25498		8.74667	3468		8.74667	-89		8.74667	2882
8.75733	6341		8.75733	25492		8.75733	3062.4		8.75733	-109		8.75733	2921
8.768	6505		8.768	25480		8.768	3338.4		8.768	-80		8.768	2983
8.77867	6563		8.77867	25404		8.77867	3045.6		8.77867	-51		8.77867	2913
8.78933	6373		8.78933	25414		8.78933	3253.2		8.78933	-6		8.78933	2938
8.8	6128		8.8	25451		8.8	3228		8.8	-19		8.8	2898
8.81067	6205		8.81067	25505		8.81067	3176.4		8.81067	-24		8.81067	2843
8.82133	6459		8.82133	25466		8.82133	3940.8		8.82133	14		8.82133	2929
8.832	6519		8.832	25463		8.832	3554.4		8.832	-33		8.832	2720
8.84267	6397		8.84267	25420		8.84267	3382.8		8.84267	17		8.84267	2639
8.85333	6268		8.85333	25396		8.85333	3616.8		8.85333	64		8.85333	2787
8.864	5950		8.864	25367		8.864	2665.2		8.864	19		8.864	2909
8.87467	5934		8.87467	25339		8.87467	2908.8		8.87467	20		8.87467	2998
8.88533	6316		8.88533	25271		8.88533	3219.6		8.88533	113		8.88533	3017
8.896	6371		8.896	25293		8.896	2704.8		8.896	33		8.896	2868
8.90667	6198		8.90667	25365		8.90667	2090.4		8.90667	35		8.90667	2843
8.91733	6330		8.91733	25334		8.91733	2474.4		8.91733	-1		8.91733	2978
8.928	6242		8.928	25360		8.928	2895.6		8.928	-9		8.928	2720
8.93867	6155		8.93867	25370		8.93867	2803.2		8.93867	72		8.93867	2681
8.94933	6279		8.94933	25357		8.94933	2714.4		8.94933	61		8.94933	2674
8.96	6174		8.96	25374		8.96	3120		8.96	67		8.96	2740
8.97067	6442		8.97067	25358		8.97067	2979.6		8.97067	101		8.97067	2866
8.98133	6225		8.98133	25308		8.98133	3084		8.98133	37		8.98133	2980
8.992	6199		8.992	25305		8.992	3046.8		8.992	-30		8.992	2877
9.00267	6136		9.00267	25318		9.00267	2788.8		9.00267	25		9.00267	2906
9.01333	6202		9.01333	25332		9.01333	2804.4		9.01333	23		9.01333	2727
9.024	6254		9.024	25363		9.024	2486.4		9.024	3		9.024	2855
9.03467	6205		9.03467	25336		9.03467	2954.4		9.03467	22		9.03467	2796
9.04533	6246		9.04533	25282		9.04533	2635.2		9.04533	63		9.04533	2638
9.056	6119		9.056	25333		9.056	2844		9.056	118		9.056	2611
9.06667	5977		9.06667	25278		9.06667	2962.8		9.06667	67		9.06667	2600
9.07733	6220		9.07733	25240		9.07733	2756.4		9.07733	62		9.07733	2730
9.088	5987		9.088	25230		9.088	3170.4		9.088	96		9.088	2803
9.09867	6156		9.09867	25172		9.09867	2896.8		9.09867	118		9.09867	2605
9.10933	5942		9.10933	25246		9.10933	3370.8		9.10933	143		9.10933	2614
9.12	5775		9.12	25266		9.12	3062.4		9.12	118		9.12	2744
9.13067	5954		9.13067	25277		9.13067	3078		9.13067	31		9.13067	2719
9.14133	5987		9.14133	25327		9.14133	2570.4		9.14133	97		9.14133	2715
9.152	5899		9.152	25285		9.152	2678.4		9.152	163		9.152	2884
9.16267	6049		9.16267	25248		9.16267	2850		9.16267	134		9.16267	2825
9.17333	6082		9.17333	25158		9.17333	2883.6		9.17333	123		9.17333	2682
9.184	6195		9.184	25132		9.184	2676		9.184	127		9.184	2717
9.19467	6016		9.19467	25221		9.19467	2952		9.19467	129		9.19467	2647
9.20533	5988		9.20533	25219		9.20533	2473.2		9.20533	154		9.20533	2501
9.216	6093		9.216	25196		9.216	3129.6		9.216	121		9.216	2859
9.22667	5981		9.22667	25145		9.22667	3074.4		9.22667	96		9.22667	2873
9.23733	6001		9.23733	25120		9.23733	2638.8		9.23733	220		9.23733	2804
9.248	5712		9.248	25110		9.248	2692.8		9.248	148		9.248	2810
9.25867	5736		9.25867	25195		9.25867	2415.6		9.25867	95		9.25867	2959
9.26933	6106		9.26933	25217		9.26933	2784		9.26933	209		9.26933	3012
9.28	6004		9.28	25184		9.28	3278.4		9.28	198		9.28	2716
9.29067	5923		9.29067	25177		9.29067	3211.2		9.29067	200		9.29067	2662
9.30133	6011		9.30133	25181		9.30133	3163.2		9.30133	184		9.30133	2703
9.312	5951		9.312	25097		9.312	3193.2		9.312	238		9.312	2839
9.32267	6014		9.32267	25133		9.32267	3072		9.32267	245		9.32267	2727
9.33333	5878		9.33333	25102		9.33333	2414.4		9.33333	247		9.33333	2708
9.344	5719		9.344	25052		9.344	2504.4		9.344	262		9.344	2629
9.35467	5852		9.35467	25083		9.35467	2667.6		9.35467	245		9.35467	2742
9.36533	6006		9.36533	25162		9.36533	3012		9.36533	270		9.36533	2570
9.376	5941		9.376	25090		9.376	2960.4		9.376	241		9.376	2669
9.38667	5568		9.38667	25037		9.38667	3177.6		9.38667	263		9.38667	2585
9.39733	5834		9.39733	25096		9.39733	2842.8		9.39733	224		9.39733	2469
9.408	5859		9.408	25070		9.408	2757.6		9.408	136		9.408	2481
9.41867	5843		9.41867	25121		9.41867	2560.8		9.41867	205		9.41867	2460
9.42933	5744		9.42933	25063		9.42933	2535.6		9.42933	191		9.42933	2647
9.44	5672		9.44	25134		9.44	2862		9.44	256		9.44	2765
9.45067	5568		9.45067	25086		9.45067	2917.2		9.45067	247		9.45067	2382
9.46133	5638		9.46133	25056		9.46133	2558.4		9.46133	231		9.46133	2601
9.472	5592		9.472	25117		9.472	2901.6		9.472	224		9.472	2802
9.48267	5694		9.48267	25076		9.48267	3124.8		9.48267	209		9.48267	2822
9.49333	5349		9.49333	25146		9.49333	3254.4		9.49333	189		9.49333	2844
9.504	5630		9.504	25022		9.504	3540		9.504	207		9.504	2633
9.51467	5889		9.51467	25069		9.51467	2764.8		9.51467	183		9.51467	2723
9.52533	5841		9.52533	25043		9.52533	2845.2		9.52533	205		9.52533	2547
9.536	5774		9.536	25083		9.536	2708.4		9.536	201		9.536	2700
9.54667	5693		9.54667	25112		9.54667	3069.6		9.54667	159		9.54667	2717
9.55733	5688		9.55733	25088		9.55733	2856		9.55733	325		9.55733	2710
9.568	5821		9.568	25055		9.568	3663.6		9.568	355		9.568	2658
9.57867	5915		9.57867	25031		9.57867	3360		9.57867	347		9.57867	2610
9.58933	5976		9.58933	25042		9.58933	2487.6		9.58933	251		9.58933	2646
9.6	5910		9.6	25025		9.6	2928		9.6	276		9.6	2652
9.61067	5846		9.61067	25029		9.61067	3129.6		9.61067	229		9.61067	2576
9.62133	5690		9.62133	25004		9.62133	3062.4		9.62133	297		9.62133	2648
9.632	5685		9.632	25022		9.632	3123.6		9.632	204		9.632	2500
9.64267	5568		9.64267	25116		9.64267	2726.4		9.64267	226		9.64267	2616
9.65333	5826		9.65333	25028		9.65333	2594.4		9.65333	226		9.65333	2726
9.664	5867		9.664	25034		9.664	2395.2		9.664	231		9.664	2924
9.67467	6029		9.67467	25042		9.67467	3030		9.67467	221		9.67467	2780
9.68533	5962		9.68533	25080		9.68533	3333.6		9.68533	182		9.68533	2521
9.696	5479		9.696	25015		9.696	3344.4		9.696	232		9.696	2591
9.70667	5986		9.70667	25041		9.70667	3417.6		9.70667	233		9.70667	2697
9.71733	5690		9.71733	25025		9.71733	2793.6		9.71733	240		9.71733	2672
9.728	5636		9.728	25038		9.728	2798.4		9.728	161		9.728	2606
9.73867	5472		9.73867	24994		9.73867	2781.6		9.73867	126		9.73867	2699
9.74933	5510		9.74933	25061		9.74933	2431.2		9.74933	184		9.74933	2679
9.76	5636		9.76	24982		9.76	2874		9.76	129		9.76	2647
9.77067	5689		9.77067	24905		9.77067	2720.4		9.77067	110		9.77067	2545
9.78133	6018		9.78133	24868		9.78133	2991.6		9.78133	246		9.78133	2568
9.792	5681		9.792	24975		9.792	2562		9.792	160		9.792	2516
9.80267	5729		9.80267	25004		9.80267	2887.2		9.80267	173		9.80267	2457
9.81333	5782		9.81333	24982		9.81333	3127.2		9.81333	214		9.81333	2433
9.824	5776		9.824	24992		9.824	2464.8		9.824	203		9.824	2340
9.83467	5613		9.83467	24951		9.83467	2770.8		9.83467	193		9.83467	2402
9.84533	5738		9.84533	24921		9.84533	3049.2		9.84533	236		9.84533	2521
9.856	5609		9.856	24878		9.856	3054		9.856	101		9.856	2615
9.86667	5751		9.86667	24903		9.86667	2557.2		9.86667	195		9.86667	2588
9.87733	5681		9.87733	25039		9.87733	2024.4		9.87733	125		9.87733	2732
9.888	5648		9.888	24961		9.888	2523.6		9.888	86		9.888	2738
9.89867	5613		9.89867	24930		9.89867	2214		9.89867	149		9.89867	2749
9.90933	5516		9.90933	24915		9.90933	2600.4		9.90933	149		9.90933	2598
9.92	5500		9.92	24862		9.92	2450.4		9.92	150		9.92	2511
9.93067	5603		9.93067	24839		9.93067	2416.8		9.93067	245		9.93067	2588
9.94133	5564		9.94133	24921		9.94133	2641.2		9.94133	163		9.94133	2648
9.952	5533		9.952	24937		9.952	2755.2		9.952	171		9.952	2569
9.96267	5477		9.96267	24911		9.96267	2394		9.96267	135		9.96267	2836
9.97333	5561		9.97333	24861		9.97333	2904		9.97333	165		9.97333	2769
9.984	5571		9.984	24875		9.984	3046.8		9.984	113		9.984	2612
9.99467	5646		9.99467	24886		9.99467	3111.6		9.99467	157		9.99467	2741
10.0053	5954		10.0053	24842		10.0053	2968.8		10.0053	130		10.0053	2469
10.016	5833		10.016	24885		10.016	2756.4		10.016	42		10.016	2511
10.0267	5776		10.0267	24843		10.0267	2412		10.0267	139		10.0267	2449
10.0373	5815		10.0373	24922		10.0373	2589.6		10.0373	89		10.0373	2525
10.048	5651		10.048	24878		10.048	2754		10.048	98		10.048	2568
10.0587	5907		10.0587	24882		10.0587	2998.8		10.0587	88		10.0587	2574
10.0693	5799		10.0693	24912		10.0693	2829.6		10.0693	100		10.0693	2581
10.08	5539		10.08	24802		10.08	2953.2		10.08	87		10.08	2659
10.0907	5440		10.0907	24872		10.0907	2734.8		10.0907	104		10.0907	2567
10.1013	5648		10.1013	24869		10.1013	2790		10.1013	130		10.1013	2726
10.112	5974		10.112	24835		10.112	2950.8		10.112	59		10.112	2669
10.1227	5808		10.1227	24885		10.1227	3106.8		10.1227	128		10.1227	2756
10.1333	5757		10.1333	24905		10.1333	2748		10.1333	15		10.1333	2631
10.144	5388		10.144	24844		10.144	3336		10.144	-6		10.144	2575
10.1547	5535		10.1547	24748		10.1547	2829.6		10.1547	-17		10.1547	2519
10.1653	5302		10.1653	24802		10.1653	2836.8		10.1653	37		10.1653	2457
10.176	5486		10.176	24759		10.176	2763.6		10.176	79		10.176	2398
10.1867	5656		10.1867	24801		10.1867	2972.4		10.1867	9		10.1867	2469
10.1973	5483		10.1973	24841		10.1973	2565.6		10.1973	72		10.1973	2746
10.208	5627		10.208	24850		10.208	2554.8		10.208	91		10.208	2578
10.2187	5546		10.2187	24815		10.2187	2341.2		10.2187	-8		10.2187	2710
10.2293	5567		10.2293	24855		10.2293	2968.8		10.2293	79		10.2293	2496
10.24	5703		10.24	24744		10.24	2755.2		10.24	8		10.24	2504
10.2507	5734		10.2507	24730		10.2507	2893.2		10.2507	7		10.2507	2926
10.2613	5805		10.2613	24713		10.2613	2790		10.2613	7		10.2613	2759
10.272	5797		10.272	24814		10.272	3072		10.272	2		10.272	2774
10.2827	5641		10.2827	24840		10.2827	2546.4		10.2827	-19		10.2827	2428
10.2933	5910		10.2933	24817		10.2933	2136		10.2933	128		10.2933	2458
10.304	5774		10.304	24854		10.304	2653.2		10.304	31		10.304	2469
10.3147	5755		10.3147	24807		10.3147	2499.6		10.3147	-7		10.3147	2421
10.3253	5713		10.3253	24751		10.3253	2758.8		10.3253	-64		10.3253	2605
10.336	5666		10.336	24813		10.336	3638.4		10.336	-47		10.336	2658
10.3467	5694		10.3467	24783		10.3467	3524.4		10.3467	-54		10.3467	2471
10.3573	5614		10.3573	24902		10.3573	3003.6		10.3573	2		10.3573	2434
10.368	5587		10.368	24881		10.368	2850		10.368	24		10.368	2553
10.3787	5964		10.3787	24897		10.3787	2896.8		10.3787	-29		10.3787	2677
10.3893	5880		10.3893	24890		10.3893	3210		10.3893	-18		10.3893	2530
10.4	6028		10.4	24842		10.4	2635.2		10.4	15		10.4	2444
10.4107	6037		10.4107	24868		10.4107	2960.4		10.4107	-42		10.4107	2676
10.4213	6145		10.4213	24899		10.4213	2577.6		10.4213	17		10.4213	2488
10.432	6347		10.432	24848		10.432	2856		10.432	52		10.432	2504
10.4427	6247		10.4427	24865		10.4427	2505.6		10.4427	58		10.4427	2530
10.4533	6095		10.4533	24837		10.4533	2934		10.4533	-30		10.4533	2516
10.464	5890		10.464	24820		10.464	2698.8		10.464	-37		10.464	2588
10.4747	6105		10.4747	24722		10.4747	2840.4		10.4747	-38		10.4747	2567
10.4853	6063		10.4853	24766		10.4853	3166.8		10.4853	53		10.4853	2587
10.496	6130		10.496	24817		10.496	3118.8		10.496	25		10.496	2529
10.5067	6237		10.5067	24844		10.5067	2418		10.5067	7		10.5067	2598
10.5173	6283		10.5173	24871		10.5173	2714.4		10.5173	11		10.5173	2499
10.528	6147		10.528	24724		10.528	2499.6		10.528	21		10.528	2443
10.5387	5935		10.5387	24743		10.5387	2739.6		10.5387	24		10.5387	2366
10.5493	5821		10.5493	24772		10.5493	2739.6		10.5493	48		10.5493	2579
10.56	5790		10.56	24725		10.56	3547.2		10.56	2		10.56	2551
10.5707	5759		10.5707	24652		10.5707	3272.4		10.5707	-29		10.5707	2508
10.5813	5774		10.5813	24576		10.5813	2995.2		10.5813	-55		10.5813	2476
10.592	5744		10.592	24671		10.592	2575.2		10.592	-39		10.592	2680
10.6027	5489		10.6027	24642		10.6027	2487.6		10.6027	-1		10.6027	2655
10.6133	5553		10.6133	24564		10.6133	2988		10.6133	-62		10.6133	2664
10.624	5674		10.624	24513		10.624	3468		10.624	-65		10.624	2675
10.6347	5507		10.6347	24446		10.6347	3469.2		10.6347	18		10.6347	2750
10.6453	5482		10.6453	24450		10.6453	3066		10.6453	15		10.6453	2693
10.656	5511		10.656	24494		10.656	2659.2		10.656	-13		10.656	2529
10.6667	5292		10.6667	24397		10.6667	3363.6		10.6667	19		10.6667	2569
10.6773	5367		10.6773	24438		10.6773	3246		10.6773	6		10.6773	2629
10.688	5525		10.688	24398		10.688	3367.2		10.688	65		10.688	2499
10.6987	5646		10.6987	24386		10.6987	3066		10.6987	-4		10.6987	2643
10.7093	5196		10.7093	24385		10.7093	2955.6		10.7093	-41		10.7093	2621
10.72	5159		10.72	24435		10.72	2695.2		10.72	-82		10.72	2645
10.7307	5300		10.7307	24344		10.7307	2550		10.7307	-32		10.7307	2561
10.7413	5146		10.7413	24318		10.7413	2977.2		10.7413	-6		10.7413	2639
10.752	5452		10.752	24354		10.752	2593.2		10.752	-65		10.752	2467
10.7627	5566		10.7627	24278		10.7627	2385.6		10.7627	-89		10.7627	2283
10.7733	5469		10.7733	24278		10.7733	2804.4		10.7733	-52		10.7733	2442
10.784	5135		10.784	24226		10.784	2972.4		10.784	-109		10.784	2470
10.7947	5215		10.7947	24229		10.7947	2860.8		10.7947	-52		10.7947	2437
10.8053	5460		10.8053	24241		10.8053	2582.4		10.8053	-134		10.8053	2459
10.816	5322		10.816	24220		10.816	2830.8		10.816	-158		10.816	2498
10.8267	5439		10.8267	24255		10.8267	2197.2		10.8267	-156		10.8267	2567
10.8373	5439		10.8373	24246		10.8373	2518.8		10.8373	-152		10.8373	2619
10.848	5299		10.848	24244		10.848	2686.8		10.848	-58		10.848	2511
10.8587	5376		10.8587	24258		10.8587	2391.6		10.8587	-73		10.8587	2344
10.8693	5410		10.8693	24214		10.8693	2731.2		10.8693	-99		10.8693	2462
10.88	5412		10.88	24226		10.88	2919.6		10.88	-60		10.88	2551
10.8907	5343		10.8907	24173		10.8907	3292.8		10.8907	-122		10.8907	2316
10.9013	5574		10.9013	24204		10.9013	2516.4		10.9013	-219		10.9013	2295
10.912	5465		10.912	24060		10.912	2586		10.912	-122		10.912	2252
10.9227	5544		10.9227	24082		10.9227	2908.8		10.9227	-143		10.9227	2263
10.9333	5502		10.9333	24134		10.9333	3360		10.9333	-113		10.9333	2038
10.944	5555		10.944	24125		10.944	3259.2		10.944	-78		10.944	2174
10.9547	5655		10.9547	24088		10.9547	2287.2		10.9547	-99		10.9547	2191
10.9653	5616		10.9653	24059		10.9653	2191.2		10.9653	-130		10.9653	2372
10.976	5634		10.976	24143		10.976	2175.6		10.976	-214		10.976	2409
10.9867	5364		10.9867	24133		10.9867	2029.2		10.9867	-155		10.9867	2330
10.9973	5317		10.9973	24157		10.9973	2385.6		10.9973	-50		10.9973	2174
11.008	5457		11.008	24052		11.008	2556		11.008	-133		11.008	2207
11.0187	5371		11.0187	24088		11.0187	2857.2		11.0187	-252		11.0187	2172
11.0293	5482		11.0293	24031		11.0293	2005.2		11.0293	-257		11.0293	1997
11.04	5369		11.04	23965		11.04	2340		11.04	-276		11.04	2064
11.0507	5446		11.0507	23953		11.0507	2508		11.0507	-216		11.0507	2033
11.0613	5463		11.0613	24023		11.0613	2481.6		11.0613	-229		11.0613	2048
11.072	5549		11.072	24002		11.072	2901.6		11.072	-239		11.072	2106
11.0827	5373		11.0827	23991		11.0827	2736		11.0827	-201		11.0827	2245
11.0933	5348		11.0933	23955		11.0933	2186.4		11.0933	-186		11.0933	2406
11.104	5552		11.104	23906		11.104	2582.4		11.104	-163		11.104	2351
11.1147	5321		11.1147	23856		11.1147	2109.6		11.1147	-197		11.1147	2542
11.1253	5371		11.1253	23931		11.1253	2770.8		11.1253	-217		11.1253	2452
11.136	5402		11.136	23906		11.136	2427.6		11.136	-250		11.136	2196
11.1467	5685		11.1467	23891		11.1467	2907.6		11.1467	-246		11.1467	2101
11.1573	5627		11.1573	23930		11.1573	3182.4		11.1573	-271		11.1573	2165
11.168	5316		11.168	23830		11.168	3090		11.168	-255		11.168	2219
11.1787	5384		11.1787	23856		11.1787	2505.6		11.1787	-302		11.1787	2066
11.1893	5313		11.1893	23901		11.1893	2762.4		11.1893	-220		11.1893	2262
11.2	5498		11.2	23911		11.2	2918.4		11.2	-248		11.2	2234
11.2107	5455		11.2107	23820		11.2107	2941.2		11.2107	-281		11.2107	2305
11.2213	5659		11.2213	23806		11.2213	2422.8		11.2213	-150		11.2213	2399
11.232	5616		11.232	23790		11.232	2767.2		11.232	-219		11.232	2182
11.2427	5957		11.2427	23789		11.2427	2697.6		11.2427	-271		11.2427	2160
11.2533	5724		11.2533	23769		11.2533	3010.8		11.2533	-219		11.2533	2210
11.264	5725		11.264	23747		11.264	2989.2		11.264	-166		11.264	2127
11.2747	5786		11.2747	23661		11.2747	2577.6		11.2747	-240		11.2747	2051
11.2853	5691		11.2853	23711		11.2853	3025.2		11.2853	-313		11.2853	1837
11.296	5680		11.296	23758		11.296	3052.8		11.296	-267		11.296	1888
11.3067	5571		11.3067	23701		11.3067	2901.6		11.3067	-223		11.3067	1954
11.3173	5454		11.3173	23707		11.3173	2128.8		11.3173	-244		11.3173	2206
11.328	5657		11.328	23710		11.328	2206.8		11.328	-188		11.328	2322
11.3387	5908		11.3387	23656		11.3387	2155.2		11.3387	-202		11.3387	2276
11.3493	5859		11.3493	23624		11.3493	2720.4		11.3493	-268		11.3493	2349
11.36	5973		11.36	23668		11.36	2688		11.36	-212		11.36	2547
11.3707	6062		11.3707	23647		11.3707	3049.2		11.3707	-251		11.3707	2339
11.3813	5980		11.3813	23593		11.3813	3038.4		11.3813	-310		11.3813	2445
11.392	5882		11.392	23668		11.392	2956.8		11.392	-324		11.392	2226
11.4027	5949		11.4027	23584		11.4027	2936.4		11.4027	-345		11.4027	2080
11.4133	6251		11.4133	23596		11.4133	2790		11.4133	-370		11.4133	2039
11.424	6032		11.424	23437		11.424	2674.8		11.424	-337		11.424	2142
11.4347	6046		11.4347	23488		11.4347	1951.2		11.4347	-368		11.4347	1985
11.4453	5810		11.4453	23487		11.4453	2256		11.4453	-289		11.4453	2045
11.456	5485		11.456	23494		11.456	2348.4		11.456	-363		11.456	2119
11.4667	5541		11.4667	23505		11.4667	2455.2		11.4667	-332		11.4667	2188
11.4773	5763		11.4773	23516		11.4773	2708.4		11.4773	-355		11.4773	2178
11.488	6128		11.488	23569		11.488	2860.8		11.488	-364		11.488	2156
11.4987	6189		11.4987	23512		11.4987	3054		11.4987	-320		11.4987	2087
11.5093	5895		11.5093	23492		11.5093	3194.4		11.5093	-291		11.5093	2170
11.52	6154		11.52	23491		11.52	3295.2		11.52	-333		11.52	2071
11.5307	6181		11.5307	23454		11.5307	3424.8		11.5307	-331		11.5307	2081
11.5413	6004		11.5413	23517		11.5413	2712		11.5413	-235		11.5413	2198
11.552	5957		11.552	23460		11.552	2689.2		11.552	-255		11.552	2247
11.5627	5890		11.5627	23442		11.5627	3273.6		11.5627	-287		11.5627	2243
11.5733	5914		11.5733	23409		11.5733	2958		11.5733	-363		11.5733	2048
11.584	6036		11.584	23425		11.584	3685.2		11.584	-287		11.584	2191
11.5947	6095		11.5947	23415		11.5947	2960.4		11.5947	-289		11.5947	2206
11.6053	6565		11.6053	23352		11.6053	3255.6		11.6053	-306		11.6053	1996
11.616	6267		11.616	23377		11.616	3544.8		11.616	-351		11.616	2210
11.6267	6175		11.6267	23404		11.6267	3920.4		11.6267	-301		11.6267	2367
11.6373	6333		11.6373	23421		11.6373	3558		11.6373	-301		11.6373	2440
11.648	6466		11.648	23378		11.648	3217.2		11.648	-350		11.648	2479
11.6587	6327		11.6587	23373		11.6587	3434.4		11.6587	-291		11.6587	2460
11.6693	6362		11.6693	23377		11.6693	3249.6		11.6693	-321		11.6693	2012
11.68	6454		11.68	23325		11.68	2661.6		11.68	-303		11.68	2203
11.6907	6485		11.6907	23337		11.6907	2941.2		11.6907	-276		11.6907	2232
11.7013	6286		11.7013	23356		11.7013	3243.6		11.7013	-306		11.7013	2442
11.712	6477		11.712	23356		11.712	3270		11.712	-307		11.712	2323
11.7227	6415		11.7227	23292		11.7227	2830.8		11.7227	-219		11.7227	2241
11.7333	6223		11.7333	23321		11.7333	2572.8		11.7333	-192		11.7333	2158
11.744	6241		11.744	23323		11.744	2652		11.744	-83		11.744	2249
11.7547	6217		11.7547	23241		11.7547	2626.8		11.7547	-186		11.7547	2328
11.7653	6566		11.7653	23235		11.7653	2376		11.7653	-184		11.7653	2298
11.776	6749		11.776	23295		11.776	3127.2		11.776	-154		11.776	2327
11.7867	6599		11.7867	23308		11.7867	3254.4		11.7867	-80		11.7867	2322
11.7973	6488		11.7973	23241		11.7973	3056.4		11.7973	-158		11.7973	2365
11.808	6507		11.808	23234		11.808	3069.6		11.808	-129		11.808	2536
11.8187	6474		11.8187	23304		11.8187	3354		11.8187	-90		11.8187	2631
11.8293	6730		11.8293	23280		11.8293	3254.4		11.8293	-55		11.8293	2623
11.84	6481		11.84	23294		11.84	4131.6		11.84	2		11.84	2611
11.8507	6760		11.8507	23322		11.8507	3867.6		11.8507	-47		11.8507	2492
11.8613	6607		11.8613	23343		11.8613	3698.4		11.8613	81		11.8613	2676
11.872	6632		11.872	23243		11.872	3124.8		11.872	109		11.872	2709
11.8827	6655		11.8827	23280		11.8827	2635.2		11.8827	114		11.8827	2597
11.8933	6577		11.8933	23239		11.8933	2971.2		11.8933	118		11.8933	2538
11.904	6832		11.904	23269		11.904	2722.8		11.904	216		11.904	2667
11.9147	6675		11.9147	23349		11.9147	3279.6		11.9147	232		11.9147	2874
11.9253	6573		11.9253	23361		11.9253	3364.8		11.9253	159		11.9253	2716
11.936	6574		11.936	23417		11.936	3139.2		11.936	272		11.936	2762
11.9467	6764		11.9467	23485		11.9467	3078		11.9467	321		11.9467	2841
11.9573	6746		11.9573	23366		11.9573	3552		11.9573	316		11.9573	2907
11.968	6576		11.968	23321		11.968	3882		11.968	362		11.968	3021
11.9787	6782		11.9787	23365		11.9787	3800.4		11.9787	451		11.9787	3125
11.9893	6785		11.9893	23506		11.9893	3628.8		11.9893	577		11.9893	3153
12	7049		12	23535		12	3278.4		12	556		12	3235
12.0107	6950		12.0107	23505		12.0107	3607.2		12.0107	642		12.0107	3245
12.0213	7200		12.0213	23484		12.0213	3282		12.0213	744		12.0213	3142
12.032	6884		12.032	23455		12.032	3379.2		12.032	782		12.032	3190
12.0427	6722		12.0427	23537		12.0427	2913.6		12.0427	772		12.0427	3252
12.0533	6631		12.0533	23606		12.0533	2931.6		12.0533	837		12.0533	3369
12.064	6779		12.064	23517		12.064	3225.6		12.064	893		12.064	3267
12.0747	7043		12.0747	23627		12.0747	3555.6		12.0747	1000		12.0747	3330
12.0853	7119		12.0853	23669		12.0853	3778.8		12.0853	1107		12.0853	3443
12.096	7093		12.096	23568		12.096	3400.8		12.096	1080		12.096	3708
12.1067	6711		12.1067	23679		12.1067	3060		12.1067	1161		12.1067	3684
12.1173	6773		12.1173	23676		12.1173	3297.6		12.1173	1253		12.1173	3917
12.128	6906		12.128	23632		12.128	3674.4		12.128	1301		12.128	3786
12.1387	7036		12.1387	23728		12.1387	3860.4		12.1387	1342		12.1387	4032
12.1493	7135		12.1493	23772		12.1493	3330		12.1493	1378		12.1493	4105
12.16	7188		12.16	23805		12.16	3387.6		12.16	1519		12.16	4021
12.1707	7128		12.1707	23870		12.1707	3062.4		12.1707	1543		12.1707	4233
12.1813	7311		12.1813	23918		12.1813	3037.2		12.1813	1663		12.1813	4334
12.192	7184		12.192	23943		12.192	3266.4		12.192	1789		12.192	4351
12.2027	6943		12.2027	23919		12.2027	3758.4		12.2027	1825		12.2027	4436
12.2133	7244		12.2133	23962		12.2133	3837.6		12.2133	1873		12.2133	4476
12.224	7180		12.224	24095		12.224	3925.2		12.224	1911		12.224	4455
12.2347	7105		12.2347	24065		12.2347	4068		12.2347	2033		12.2347	4493
12.2453	7110		12.2453	24167		12.2453	3606		12.2453	2126		12.2453	4600
12.256	7601		12.256	24231		12.256	4245.6		12.256	2202		12.256	4491
12.2667	7209		12.2667	24248		12.2667	3933.6		12.2667	2341		12.2667	4694
12.2773	7332		12.2773	24273		12.2773	3327.6		12.2773	2360		12.2773	4936
12.288	6982		12.288	24334		12.288	4020		12.288	2422		12.288	5116
12.2987	7022		12.2987	24457		12.2987	4224		12.2987	2587		12.2987	5399
12.3093	7351		12.3093	24461		12.3093	4149.6		12.3093	2681		12.3093	5413
12.32	7184		12.32	24479		12.32	3588		12.32	2701		12.32	5418
12.3307	7310		12.3307	24565		12.3307	4070.4		12.3307	2719		12.3307	5382
12.3413	7123		12.3413	24573		12.3413	4335.6		12.3413	2789		12.3413	5402
12.352	7149		12.352	24593		12.352	3631.2		12.352	2863		12.352	5550
12.3627	7138		12.3627	24678		12.3627	3864		12.3627	3060		12.3627	5806
12.3733	7128		12.3733	24656		12.3733	4411.2		12.3733	3093		12.3733	5837
12.384	7397		12.384	24641		12.384	3987.6		12.384	3128		12.384	5840
12.3947	7308		12.3947	24711		12.3947	3670.8		12.3947	3260		12.3947	5999
12.4053	7363		12.4053	24806		12.4053	4137.6		12.4053	3311		12.4053	6212
12.416	7315		12.416	24883		12.416	3915.6		12.416	3437		12.416	6160
12.4267	7176		12.4267	24957		12.4267	3644.4		12.4267	3515		12.4267	6224
12.4373	7097		12.4373	25004		12.4373	4078.8		12.4373	3611		12.4373	6469
12.448	7234		12.448	25002		12.448	3920.4		12.448	3665		12.448	6407
12.4587	7233		12.4587	25031		12.4587	3356.4		12.4587	3759		12.4587	6354
12.4693	7476		12.4693	25137		12.4693	3652.8		12.4693	3860		12.4693	6526
12.48	7332		12.48	25209		12.48	4084.8		12.48	3923		12.48	6587
12.4907	7139		12.4907	25210		12.4907	4095.6		12.4907	4012		12.4907	6911
12.5013	7034		12.5013	25306		12.5013	3895.2		12.5013	4077		12.5013	6995
12.512	7335		12.512	25360		12.512	4106.4		12.512	4215		12.512	7080
12.5227	7495		12.5227	25383		12.5227	3709.2		12.5227	4313		12.5227	7053
12.5333	7363		12.5333	25385		12.5333	3958.8		12.5333	4356		12.5333	7149
12.544	7313		12.544	25482		12.544	4099.2		12.544	4442		12.544	7279
12.5547	7034		12.5547	25463		12.5547	3975.6		12.5547	4590		12.5547	7365
12.5653	7262		12.5653	25635		12.5653	3837.6		12.5653	4589		12.5653	7211
12.576	7475		12.576	25738		12.576	3672		12.576	4729		12.576	7537
12.5867	7470		12.5867	25700		12.5867	3951.6		12.5867	4829		12.5867	7423
12.5973	7464		12.5973	25791		12.5973	4336.8		12.5973	4862		12.5973	7400
12.608	7395		12.608	25805		12.608	3801.6		12.608	4925		12.608	7641
12.6187	7383		12.6187	25877		12.6187	3873.6		12.6187	5092		12.6187	7925
12.6293	7420		12.6293	26019		12.6293	4287.6		12.6293	5142		12.6293	8051
12.64	7661		12.64	26125		12.64	4070.4		12.64	5293		12.64	7908
12.6507	7619		12.6507	26078		12.6507	4629.6		12.6507	5306		12.6507	7862
12.6613	7486		12.6613	26149		12.6613	4056		12.6613	5349		12.6613	7916
12.672	7501		12.672	26167		12.672	4500		12.672	5441		12.672	8118
12.6827	7336		12.6827	26264		12.6827	4526.4		12.6827	5481		12.6827	8278
12.6933	7411		12.6933	26298		12.6933	3916.8		12.6933	5618		12.6933	8404
12.704	7548		12.704	26405		12.704	3865.2		12.704	5614		12.704	8357
12.7147	7640		12.7147	26455		12.7147	4386		12.7147	5654		12.7147	8533
12.7253	7546		12.7253	26545		12.7253	4016.4		12.7253	5769		12.7253	8688
12.736	7655		12.736	26624		12.736	4065.6		12.736	5897		12.736	8742
12.7467	7632		12.7467	26621		12.7467	3849.6		12.7467	5900		12.7467	8844
12.7573	7597		12.7573	26635		12.7573	3477.6		12.7573	5929		12.7573	8776
12.768	7657		12.768	26604		12.768	3627.6		12.768	6021		12.768	8904
12.7787	7677		12.7787	26706		12.7787	3766.8		12.7787	6067		12.7787	9184
12.7893	7744		12.7893	26834		12.7893	4012.8		12.7893	6125		12.7893	8996
12.8	7743		12.8	26897		12.8	3463.2		12.8	6133		12.8	9207
12.8107	7618		12.8107	26911		12.8107	3915.6		12.8107	6135		12.8107	9288
12.8213	7597		12.8213	26995		12.8213	3919.2		12.8213	6281		12.8213	9356
12.832	7610		12.832	26971		12.832	4640.4		12.832	6413		12.832	9456
12.8427	7581		12.8427	27072		12.8427	4579.2		12.8427	6472		12.8427	9420
12.8533	7707		12.8533	27094		12.8533	4359.6		12.8533	6490		12.8533	9373
12.864	7646		12.864	27135		12.864	4843.2		12.864	6536		12.864	9516
12.8747	7553		12.8747	27123		12.8747	5154		12.8747	6638		12.8747	9710
12.8853	7746		12.8853	27191		12.8853	4554		12.8853	6724		12.8853	9687
12.896	7328		12.896	27297		12.896	4321.2		12.896	6732		12.896	9658
12.9067	7451		12.9067	27362		12.9067	4297.2		12.9067	6781		12.9067	9747
12.9173	7709		12.9173	27411		12.9173	4426.8		12.9173	6898		12.9173	9705
12.928	7853		12.928	27493		12.928	4840.8		12.928	6945		12.928	10111
12.9387	7658		12.9387	27506		12.9387	4549.2		12.9387	7001		12.9387	10021
12.9493	7670		12.9493	27531		12.9493	5085.6		12.9493	6978		12.9493	9995
12.96	7561		12.96	27654		12.96	4951.2		12.96	7074		12.96	9980
12.9707	7548		12.9707	27701		12.9707	4588.8		12.9707	6987		12.9707	10001
12.9813	7584		12.9813	27673		12.9813	4814.4		12.9813	7026		12.9813	10035
12.992	7739		12.992	27706		12.992	4821.6		12.992	7124		12.992	10110
13.0027	7760		13.0027	27762		13.0027	4753.2		13.0027	7188		13.0027	10161
13.0133	7925		13.0133	27804		13.0133	4846.8		13.0133	7177		13.0133	10204
13.024	7705		13.024	27798		13.024	4682.4		13.024	7193		13.024	10230
13.0347	7812		13.0347	27818		13.0347	4687.2		13.0347	7272		13.0347	10453
13.0453	7663		13.0453	27905		13.0453	4956		13.0453	7426		13.0453	10417
13.056	7657		13.056	27961		13.056	4970.4		13.056	7468		13.056	10476
13.0667	7620		13.0667	27970		13.0667	5026.8		13.0667	7450		13.0667	10330
13.0773	7418		13.0773	28009		13.0773	5025.6		13.0773	7493		13.0773	10488
13.088	7736		13.088	28052		13.088	5004		13.088	7506		13.088	10633
13.0987	7615		13.0987	28108		13.0987	4756.8		13.0987	7590		13.0987	10761
13.1093	7671		13.1093	28130		13.1093	4413.6		13.1093	7590		13.1093	10806
13.12	7654		13.12	28202		13.12	4243.2		13.12	7650		13.12	10548
13.1307	7752		13.1307	28174		13.1307	4320		13.1307	7679		13.1307	10789
13.1413	7944		13.1413	28167		13.1413	4540.8		13.1413	7694		13.1413	10764
13.152	7746		13.152	28257		13.152	4646.4		13.152	7744		13.152	10800
13.1627	8047		13.1627	28313		13.1627	4825.2		13.1627	7823		13.1627	10979
13.1733	7830		13.1733	28316		13.1733	4969.2		13.1733	7830		13.1733	11130
13.184	7927		13.184	28346		13.184	4597.2		13.184	7877		13.184	11152
13.1947	7646		13.1947	28351		13.1947	4856.4		13.1947	7929		13.1947	10937
13.2053	7726		13.2053	28362		13.2053	4540.8		13.2053	7887		13.2053	11007
13.216	7635		13.216	28417		13.216	4566		13.216	7930		13.216	11174
13.2267	7621		13.2267	28384		13.2267	4476		13.2267	7979		13.2267	11276
13.2373	7650		13.2373	28437		13.2373	4210.8		13.2373	7996		13.2373	11268
13.248	7724		13.248	28469		13.248	4666.8		13.248	8053		13.248	11161
13.2587	7877		13.2587	28530		13.2587	4838.4		13.2587	8037		13.2587	11019
13.2693	7763		13.2693	28538		13.2693	4560		13.2693	8081		13.2693	11082
13.28	7928		13.28	28601		13.28	4138.8		13.28	8126		13.28	11173
13.2907	8045		13.2907	28665		13.2907	4663.2		13.2907	8086		13.2907	11318
13.3013	8111		13.3013	28645		13.3013	4129.2		13.3013	8118		13.3013	11226
13.312	8054		13.312	28629		13.312	4464		13.312	8141		13.312	11335
13.3227	8135		13.3227	28657		13.3227	4614		13.3227	8268		13.3227	11320
13.3333	7897		13.3333	28683		13.3333	4183.2		13.3333	8281		13.3333	11414
13.344	7828		13.344	28693		13.344	4132.8		13.344	8274		13.344	11380
13.3547	7934		13.3547	28752		13.3547	4290		13.3547	8264		13.3547	11572
13.3653	7870		13.3653	28722		13.3653	4400.4		13.3653	8301		13.3653	11423
13.376	7985		13.376	28735		13.376	4248		13.376	8330		13.376	11535
13.3867	7924		13.3867	28740		13.3867	4250.4		13.3867	8322		13.3867	11666
13.3973	7776		13.3973	28782		13.3973	4628.4		13.3973	8309		13.3973	11589
13.408	8266		13.408	28806		13.408	4764		13.408	8285		13.408	11588
13.4187	8222		13.4187	28840		13.4187	4798.8		13.4187	8308		13.4187	11655
13.4293	8033		13.4293	28939		13.4293	4555.2		13.4293	8364		13.4293	11482
13.44	8047		13.44	28963		13.44	4870.8		13.44	8476		13.44	11451
13.4507	8111		13.4507	28942		13.4507	5338.8		13.4507	8508		13.4507	11413
13.4613	8061		13.4613	28941		13.4613	4954.8		13.4613	8445		13.4613	11648
13.472	8105		13.472	28904		13.472	4970.4		13.472	8505		13.472	11695
13.4827	8175		13.4827	28945		13.4827	4490.4		13.4827	8500		13.4827	11650
13.4933	8262		13.4933	28974		13.4933	4525.2		13.4933	8488		13.4933	11723
13.504	8089		13.504	29062		13.504	4441.2		13.504	8591		13.504	12126
13.5147	8098		13.5147	29068		13.5147	4506		13.5147	8685		13.5147	11770
13.5253	8382		13.5253	29091		13.5253	4698		13.5253	8694		13.5253	11622
13.536	8307		13.536	29153		13.536	4738.8		13.536	8805		13.536	11850
13.5467	8342		13.5467	29118		13.5467	4646.4		13.5467	8803		13.5467	11862
13.5573	8385		13.5573	29175		13.5573	4512		13.5573	8720		13.5573	11803
13.568	8334		13.568	29160		13.568	4434		13.568	8717		13.568	11808
13.5787	8284		13.5787	29129		13.5787	5317.2		13.5787	8735		13.5787	11717
13.5893	8267		13.5893	29177		13.5893	5004		13.5893	8786		13.5893	11939
13.6	8374		13.6	29211		13.6	5036.4		13.6	8765		13.6	11830
13.6107	8174		13.6107	29229		13.6107	4982.4		13.6107	8733		13.6107	11772
13.6213	8393		13.6213	29239		13.6213	5084.4		13.6213	8741		13.6213	11503
13.632	8288		13.632	29292		13.632	5061.6		13.632	8758		13.632	11649
13.6427	8359		13.6427	29262		13.6427	5167.2		13.6427	8798		13.6427	11855
13.6533	8146		13.6533	29357		13.6533	5214		13.6533	8821		13.6533	11769
13.664	8230		13.664	29309		13.664	4770		13.664	8897		13.664	11931
13.6747	8321		13.6747	29369		13.6747	4388.4		13.6747	9010		13.6747	11861
13.6853	8457		13.6853	29328		13.6853	4441.2		13.6853	8895		13.6853	11920
13.696	8421		13.696	29507		13.696	4456.8		13.696	8899		13.696	12173
13.7067	8343		13.7067	29468		13.7067	4929.6		13.7067	8925		13.7067	12423
13.7173	8260		13.7173	29497		13.7173	4378.8		13.7173	9023		13.7173	12083
13.728	8309		13.728	29543		13.728	4212		13.728	8998		13.728	11940
13.7387	8173		13.7387	29526		13.7387	4621.2		13.7387	8967		13.7387	11843
13.7493	8357		13.7493	29538		13.7493	4929.6		13.7493	8980		13.7493	11801
13.76	8344		13.76	29594		13.76	4326		13.76	9055		13.76	12006
13.7707	8345		13.7707	29584		13.7707	4554		13.7707	8998		13.7707	12098
13.7813	8296		13.7813	29564		13.7813	4419.6		13.7813	9056		13.7813	12138
13.792	8534		13.792	29584		13.792	4978.8		13.792	8973		13.792	12028
13.8027	8309		13.8027	29556		13.8027	4825.2		13.8027	9034		13.8027	12025
13.8133	8395		13.8133	29536		13.8133	5448		13.8133	9023		13.8133	12115
13.824	8280		13.824	29603		13.824	5268		13.824	9085		13.824	12075
13.8347	8215		13.8347	29588		13.8347	5226		13.8347	9048		13.8347	12030
13.8453	8091		13.8453	29708		13.8453	4788		13.8453	9040		13.8453	12034
13.856	7768		13.856	29719		13.856	5172		13.856	9077		13.856	12033
13.8667	8251		13.8667	29759		13.8667	5271.6		13.8667	9031		13.8667	12154
13.8773	8163		13.8773	29853		13.8773	5524.8		13.8773	9095		13.8773	12142
13.888	8191		13.888	29781		13.888	4963.2		13.888	9173		13.888	12189
13.8987	8219		13.8987	29782		13.8987	5046		13.8987	9179		13.8987	12169
13.9093	8342		13.9093	29771		13.9093	5042.4		13.9093	9102		13.9093	12070
13.92	8258		13.92	29720		13.92	5031.6		13.92	9177		13.92	11997
13.9307	8201		13.9307	29772		13.9307	5106		13.9307	9201		13.9307	11847
13.9413	8200		13.9413	29798		13.9413	5192.4		13.9413	9235		13.9413	12036
13.952	8193		13.952	29823		13.952	4843.2		13.952	9212		13.952	11934
13.9627	7997		13.9627	29828		13.9627	5098.8		13.9627	9236		13.9627	12007
13.9733	8296		13.9733	29802		13.9733	5005.2		13.9733	9350		13.9733	12200
13.984	8117		13.984	29743		13.984	4900.8		13.984	9323		13.984	12308
13.9947	8231		13.9947	29791		13.9947	4724.4		13.9947	9264		13.9947	12372
14.0053	8246		14.0053	29853		14.0053	5280		14.0053	9317		14.0053	12253
14.016	8139		14.016	29784		14.016	5083.2		14.016	9329		14.016	12284
14.0267	8427		14.0267	29725		14.0267	4994.4		14.0267	9356		14.0267	12286
14.0373	8288		14.0373	29787		14.0373	4629.6		14.0373	9359		14.0373	12258
14.048	8326		14.048	29877		14.048	4688.4		14.048	9399		14.048	12172
14.0587	8237		14.0587	29924		14.0587	4635.6		14.0587	9354		14.0587	12164
14.0693	7963		14.0693	29949		14.0693	5016		14.0693	9338		14.0693	12142
14.08	8315		14.08	29902		14.08	5078.4		14.08	9384		14.08	12028
14.0907	8129		14.0907	29973		14.0907	5163.6		14.0907	9370		14.0907	12186
14.1013	8383		14.1013	29907		14.1013	4983.6		14.1013	9369		14.1013	12195
14.112	8249		14.112	29856		14.112	4663.2		14.112	9384		14.112	12270
14.1227	7950		14.1227	29853		14.1227	4524		14.1227	9426		14.1227	12203
14.1333	8072		14.1333	29904		14.1333	5103.6		14.1333	9405		14.1333	12208
14.144	8026		14.144	29952		14.144	5162.4		14.144	9396		14.144	12350
14.1547	8150		14.1547	29957		14.1547	4900.8		14.1547	9433		14.1547	12146
14.1653	8403		14.1653	29965		14.1653	4893.6		14.1653	9455		14.1653	12270
14.176	8083		14.176	30012		14.176	5211.6		14.176	9472		14.176	12327
14.1867	8210		14.1867	30019		14.1867	5409.6		14.1867	9419		14.1867	12460
14.1973	8317		14.1973	30126		14.1973	4920		14.1973	9433		14.1973	12471
14.208	8223		14.208	30153		14.208	5007.6		14.208	9509		14.208	12258
14.2187	8287		14.2187	30228		14.2187	4917.6		14.2187	9475		14.2187	12159
14.2293	8288		14.2293	30305		14.2293	4912.8		14.2293	9597		14.2293	12207
14.24	8604		14.24	30339		14.24	5160		14.24	9586		14.24	12408
14.2507	8174		14.2507	30414		14.2507	5318.4		14.2507	9561		14.2507	12595
14.2613	8320		14.2613	30525		14.2613	5677.2		14.2613	9526		14.2613	12205
14.272	8344		14.272	30646		14.272	5109.6		14.272	9484		14.272	12180
14.2827	8199		14.2827	30734		14.2827	4651.2		14.2827	9470		14.2827	12255
14.2933	8214		14.2933	30769		14.2933	5161.2		14.2933	9501		14.2933	12225
14.304	8098		14.304	30805		14.304	5169.6		14.304	9602		14.304	12228
14.3147	8083		14.3147	30816		14.3147	4924.8		14.3147	9587		14.3147	12275
14.3253	8187		14.3253	30819		14.3253	4910.4		14.3253	9606		14.3253	12145
14.336	8174		14.336	30843		14.336	4952.4		14.336	9625		14.336	12038
14.3467	8515		14.3467	30706		14.3467	4578		14.3467	9643		14.3467	12139
14.3573	8360		14.3573	30586		14.3573	4754.4		14.3573	9613		14.3573	12180
14.368	8175		14.368	30583		14.368	5137.2		14.368	9706		14.368	12208
14.3787	8289		14.3787	30646		14.3787	5322		14.3787	9708		14.3787	12327
14.3893	8215		14.3893	30550		14.3893	4904.4		14.3893	9629		14.3893	12329
14.4	8123		14.4	30525		14.4	4923.6		14.4	9683		14.4	12383
14.4107	8180		14.4107	30518		14.4107	4878		14.4107	9732		14.4107	12244
14.4213	8167		14.4213	30401		14.4213	5116.8		14.4213	9744		14.4213	12298
14.432	8382		14.432	30466		14.432	4957.2		14.432	9690		14.432	12274
14.4427	8171		14.4427	30462		14.4427	5376		14.4427	9710		14.4427	12334
14.4533	8191		14.4533	30401		14.4533	5470.8		14.4533	9818		14.4533	12572
14.464	8321		14.464	30451		14.464	5670		14.464	9758		14.464	12514
14.4747	8291		14.4747	30527		14.4747	5539.2		14.4747	9763		14.4747	12453
14.4853	8261		14.4853	30619		14.4853	5408.4		14.4853	9773		14.4853	12415
14.496	8436		14.496	30608		14.496	5511.6		14.496	9739		14.496	12270
14.5067	8493		14.5067	30583		14.5067	5146.8		14.5067	9803		14.5067	12443
14.5173	8587		14.5173	30611		14.5173	5463.6		14.5173	9813		14.5173	12379
14.528	8350		14.528	30680		14.528	5162.4		14.528	9861		14.528	12305
14.5387	8188		14.5387	30809		14.5387	4888.8		14.5387	9804		14.5387	12394
14.5493	8205		14.5493	30856		14.5493	5160		14.5493	9778		14.5493	12364
14.56	8229		14.56	30862		14.56	5122.8		14.56	9821		14.56	12465
14.5707	8323		14.5707	30966		14.5707	5635.2		14.5707	9895		14.5707	12374
14.5813	8475		14.5813	31140		14.5813	5451.6		14.5813	9852		14.5813	12311
14.592	8426		14.592	31297		14.592	5292		14.592	9903		14.592	12370
14.6027	8327		14.6027	31390		14.6027	5180.4		14.6027	9918		14.6027	12658
14.6133	8380		14.6133	31630		14.6133	4848		14.6133	9986		14.6133	12512
14.624	8296		14.624	31922		14.624	4570.8		14.624	9964		14.624	12290
14.6347	8466		14.6347	32361		14.6347	4882.8		14.6347	9954		14.6347	12438
14.6453	8299		14.6453	33043		14.6453	4788		14.6453	9959		14.6453	12141
14.656	8133		14.656	34085		14.656	5748		14.656	9983		14.656	12077
14.6667	8365		14.6667	35632		14.6667	5859.6		14.6667	9975		14.6667	12120
14.6773	8582		14.6773	37747		14.6773	5038.8		14.6773	9893		14.6773	12064
14.688	8175		14.688	40479		14.688	5084.4		14.688	10028		14.688	12085
14.6987	8292		14.6987	43693		14.6987	5565.6		14.6987	9950		14.6987	12063
14.7093	8467		14.7093	47074		14.7093	5264.4		14.7093	9942		14.7093	12021
14.72	8433		14.72	50308		14.72	5089.2		14.72	9887		14.72	12175
14.7307	8345		14.7307	53038		14.7307	5574		14.7307	9975		14.7307	12025
14.7413	8543		14.7413	55081		14.7413	5665.2		14.7413	9999		14.7413	12046
14.752	8450		14.752	56171		14.752	5565.6		14.752	10051		14.752	12100
14.7627	8490		14.7627	56486		14.7627	5619.6		14.7627	10076		14.7627	12007
14.7733	7986		14.7733	56114		14.7733	5516.4		14.7733	10066		14.7733	12174
14.784	8505		14.784	55190		14.784	6019.2		14.784	10100		14.784	12225
14.7947	8180		14.7947	53842		14.7947	5745.6		14.7947	10124		14.7947	12099
14.8053	8327		14.8053	52055		14.8053	5610		14.8053	10079		14.8053	12313
14.816	8345		14.816	49946		14.816	5137.2		14.816	10113		14.816	12188
14.8267	8229		14.8267	47565		14.8267	5487.6		14.8267	10099		14.8267	12238
14.8373	8379		14.8373	44972		14.8373	5482.8		14.8373	10187		14.8373	12117
14.848	8279		14.848	42383		14.848	5860.8		14.848	10131		14.848	12093
14.8587	8595		14.8587	39887		14.8587	6042		14.8587	10169		14.8587	12097
14.8693	8858		14.8693	37727		14.8693	5809.2		14.8693	10169		14.8693	12222
14.88	8460		14.88	36015		14.88	5293.2		14.88	10229		14.88	12108
14.8907	8501		14.8907	34689		14.8907	5593.2		14.8907	10184		14.8907	12276
14.9013	8338		14.9013	33697		14.9013	5683.2		14.9013	10267		14.9013	12224
14.912	8456		14.912	33073		14.912	6034.8		14.912	10275		14.912	12217
14.9227	8328		14.9227	32741		14.9227	5527.2		14.9227	10277		14.9227	12252
14.9333	8406		14.9333	32482		14.9333	5464.8		14.9333	10274		14.9333	12341
14.944	8377		14.944	32343		14.944	4977.6		14.944	10327		14.944	12205
14.9547	8605		14.9547	32299		14.9547	5668.8		14.9547	10297		14.9547	12179
14.9653	8585		14.9653	32288		14.9653	6325.2		14.9653	10227		14.9653	12289
14.976	8518		14.976	32395		14.976	5710.8		14.976	10284		14.976	12092
14.9867	8456		14.9867	32611		14.9867	5428.8		14.9867	10355		14.9867	12256
14.9973	8221		14.9973	32842		14.9973	6004.8		14.9973	10414		14.9973	12363
15.008	8411		15.008	33020		15.008	6012		15.008	10407		15.008	12323
15.0187	8623		15.0187	33283		15.0187	5823.6		15.0187	10404		15.0187	12283
15.0293	8522		15.0293	33684		15.0293	5886		15.0293	10448		15.0293	12345
15.04	8533		15.04	34036		15.04	6074.4		15.04	10367		15.04	12514
15.0507	8544		15.0507	34265		15.0507	5652		15.0507	10407		15.0507	12303
15.0613	8413		15.0613	34562		15.0613	5622		15.0613	10379		15.0613	12349
15.072	8384		15.072	34670		15.072	6522		15.072	10465		15.072	12295
15.0827	8691		15.0827	34569		15.0827	6324		15.0827	10413		15.0827	12240
15.0933	8453		15.0933	34548		15.0933	5768.4		15.0933	10480		15.0933	12205
15.104	8483		15.104	34413		15.104	5473.2		15.104	10536		15.104	12264
15.1147	8631		15.1147	34151		15.1147	5257.2		15.1147	10528		15.1147	12233
15.1253	8645		15.1253	33935		15.1253	5374.8		15.1253	10565		15.1253	12029
15.136	8460		15.136	33786		15.136	5316		15.136	10486		15.136	11904
15.1467	8638		15.1467	33779		15.1467	5383.2		15.1467	10536		15.1467	11914
15.1573	8555		15.1573	33755		15.1573	5475.6		15.1573	10477		15.1573	12072
15.168	8429		15.168	33831		15.168	5062.8		15.168	10535		15.168	12175
15.1787	8373		15.1787	33925		15.1787	5316		15.1787	10511		15.1787	12130
15.1893	8422		15.1893	34045		15.1893	5026.8		15.1893	10463		15.1893	12061
15.2	8494		15.2	34064		15.2	5206.8		15.2	10483		15.2	12225
15.2107	8485		15.2107	34003		15.2107	5224.8		15.2107	10429		15.2107	12152
15.2213	8267		15.2213	33902		15.2213	5686.8		15.2213	10395		15.2213	12150
15.232	8322		15.232	33758		15.232	5839.2		15.232	10521		15.232	11894
15.2427	8570		15.2427	33616		15.2427	6250.8		15.2427	10541		15.2427	12201
15.2533	8561		15.2533	33425		15.2533	6144		15.2533	10521		15.2533	12236
15.264	8618		15.264	33326		15.264	5931.6		15.264	10520		15.264	12140
15.2747	8680		15.2747	33190		15.2747	5366.4		15.2747	10466		15.2747	12107
15.2853	8802		15.2853	33262		15.2853	5550		15.2853	10411		15.2853	12092
15.296	8753		15.296	33297		15.296	5541.6		15.296	10552		15.296	12199
15.3067	8621		15.3067	33528		15.3067	5445.6		15.3067	10503		15.3067	11952
15.3173	8628		15.3173	33683		15.3173	5917.2		15.3173	10476		15.3173	11979
15.328	8545		15.328	33878		15.328	5574		15.328	10533		15.328	12040
15.3387	8664		15.3387	34054		15.3387	6080.4		15.3387	10488		15.3387	12100
15.3493	8876		15.3493	34260		15.3493	5534.4		15.3493	10494		15.3493	12026
15.36	8743		15.36	34527		15.36	5508		15.36	10506		15.36	12047
15.3707	8737		15.3707	34862		15.3707	5163.6		15.3707	10517		15.3707	12102
15.3813	8428		15.3813	35427		15.3813	5599.2		15.3813	10518		15.3813	12196
15.392	8521		15.392	35959		15.392	6176.4		15.392	10600		15.392	12203
15.4027	8668		15.4027	36776		15.4027	6385.2		15.4027	10588		15.4027	12072
15.4133	8778		15.4133	37700		15.4133	6129.6		15.4133	10588		15.4133	11882
15.424	8998		15.424	38713		15.424	5870.4		15.424	10619		15.424	11985
15.4347	8821		15.4347	39435		15.4347	5509.2		15.4347	10646		15.4347	11969
15.4453	8823		15.4453	39770		15.4453	5930.4		15.4453	10640		15.4453	12215
15.456	9146		15.456	39893		15.456	6021.6		15.456	10773		15.456	12233
15.4667	8591		15.4667	39570		15.4667	5622		15.4667	10716		15.4667	12235
15.4773	8748		15.4773	38944		15.4773	5862		15.4773	10713		15.4773	12118
15.488	8594		15.488	38311		15.488	5365.2		15.488	10840		15.488	12046
15.4987	8577		15.4987	37716		15.4987	4918.8		15.4987	10776		15.4987	12159
15.5093	8688		15.5093	37298		15.5093	4995.6		15.5093	10742		15.5093	12106
15.52	8493		15.52	37087		15.52	5925.6		15.52	10763		15.52	12177
15.5307	8686		15.5307	37033		15.5307	6050.4		15.5307	10840		15.5307	12300
15.5413	8711		15.5413	37491		15.5413	5889.6		15.5413	10756		15.5413	12148
15.552	8736		15.552	37975		15.552	6028.8		15.552	10804		15.552	12203
15.5627	8835		15.5627	39173		15.5627	5847.6		15.5627	10883		15.5627	12295
15.5733	8788		15.5733	40875		15.5733	5784		15.5733	10919		15.5733	12068
15.584	8746		15.584	43553		15.584	6496.8		15.584	10828		15.584	12166
15.5947	8508		15.5947	47660		15.5947	6445.2		15.5947	10826		15.5947	12088
15.6053	8664		15.6053	53596		15.6053	6213.6		15.6053	10864		15.6053	12141
15.616	8693		15.616	61967		15.616	5665.2		15.616	10848		15.616	11926
15.6267	8617		15.6267	72428		15.6267	6190.8		15.6267	10740		15.6267	12007
15.6373	8664		15.6373	83960		15.6373	5680.8		15.6373	10825		15.6373	12126
15.648	8740		15.648	95372		15.648	5794.8		15.648	10821		15.648	12075
15.6587	8613		15.6587	104675		15.6587	6057.6		15.6587	10839		15.6587	12174
15.6693	8860		15.6693	110057		15.6693	6230.4		15.6693	10860		15.6693	12008
15.68	8534		15.68	110670		15.68	6291.6		15.68	10883		15.68	12004
15.6907	8481		15.6907	106526		15.6907	5691.6		15.6907	10893		15.6907	12009
15.7013	8718		15.7013	98475		15.7013	5721.6		15.7013	10934		15.7013	12002
15.712	8775		15.712	88396		15.712	5985.6		15.712	10996		15.712	12151
15.7227	8829		15.7227	77930		15.7227	6147.6		15.7227	10832		15.7227	12098
15.7333	8686		15.7333	68334		15.7333	5817.6		15.7333	10870		15.7333	11952
15.744	8807		15.744	60488		15.744	6076.8		15.744	10920		15.744	12043
15.7547	8609		15.7547	54566		15.7547	5700		15.7547	10858		15.7547	12192
15.7653	8749		15.7653	50440		15.7653	5935.2		15.7653	10903		15.7653	12000
15.776	8761		15.776	47676		15.776	6126		15.776	10942		15.776	11888
15.7867	8664		15.7867	45748		15.7867	6396		15.7867	10968		15.7867	12045
15.7973	8651		15.7973	44335		15.7973	6649.2		15.7973	11005		15.7973	12018
15.808	8777		15.808	43074		15.808	6196.8		15.808	11028		15.808	11768
15.8187	8842		15.8187	42089		15.8187	5984.4		15.8187	11083		15.8187	11984
15.8293	8928		15.8293	41186		15.8293	6115.2		15.8293	11154		15.8293	12149
15.84	8721		15.84	40485		15.84	6232.8		15.84	11214		15.84	11974
15.8507	8765		15.8507	39965		15.8507	6142.8		15.8507	11228		15.8507	12048
15.8613	8725		15.8613	39569		15.8613	5881.2		15.8613	11219		15.8613	12146
15.872	8804		15.872	39413		15.872	5990.4		15.872	11251		15.872	12200
15.8827	8826		15.8827	39280		15.8827	5781.6		15.8827	11325		15.8827	12104
15.8933	8745		15.8933	39250		15.8933	6146.4		15.8933	11281		15.8933	11985
15.904	8673		15.904	39245		15.904	5724		15.904	11410		15.904	11892
15.9147	8811		15.9147	39321		15.9147	5966.4		15.9147	11417		15.9147	12087
15.9253	8948		15.9253	39433		15.9253	5965.2		15.9253	11375		15.9253	12072
15.936	9048		15.936	39523		15.936	6040.8		15.936	11439		15.936	12087
15.9467	8806		15.9467	39630		15.9467	5790		15.9467	11472		15.9467	11804
15.9573	8443		15.9573	39884		15.9573	6236.4		15.9573	11471		15.9573	11868
15.968	8703		15.968	40003		15.968	5383.2		15.968	11519		15.968	11965
15.9787	8710		15.9787	40239		15.9787	5366.4		15.9787	11548		15.9787	11972
15.9893	8765		15.9893	40310		15.9893	6308.4		15.9893	11569		15.9893	11959
16	8851		16	40277		16	6433.2		16	11494		16	12027
16.0107	8856		16.0107	39989		16.0107	5856		16.0107	11411		16.0107	11947
16.0213	8930		16.0213	39713		16.0213	6152.4		16.0213	11439		16.0213	11871
16.032	8859		16.032	39338		16.032	6576		16.032	11464		16.032	11994
16.0427	8838		16.0427	38863		16.0427	6146.4		16.0427	11481		16.0427	12041
16.0533	8861		16.0533	38399		16.0533	5704.8		16.0533	11409		16.0533	11786
16.064	8673		16.064	38082		16.064	5893.2		16.064	11338		16.064	11863
16.0747	8998		16.0747	37844		16.0747	6410.4		16.0747	11348		16.0747	11672
16.0853	8921		16.0853	37631		16.0853	6165.6		16.0853	11406		16.0853	11793
16.096	9112		16.096	37534		16.096	5894.4		16.096	11389		16.096	11863
16.1067	9000		16.1067	37608		16.1067	5860.8		16.1067	11307		16.1067	11906
16.1173	8849		16.1173	37903		16.1173	6177.6		16.1173	11340		16.1173	11723
16.128	8917		16.128	38324		16.128	5794.8		16.128	11321		16.128	11724
16.1387	9120		16.1387	38970		16.1387	5833.2		16.1387	11290		16.1387	11768
16.1493	9125		16.1493	39591		16.1493	6277.2		16.1493	11319		16.1493	11724
16.16	9106		16.16	40302		16.16	6284.4		16.16	11267		16.16	11811
16.1707	9200		16.1707	41045		16.1707	5691.6		16.1707	11189		16.1707	11972
16.1813	9079		16.1813	41541		16.1813	5894.4		16.1813	11236		16.1813	11928
16.192	9069		16.192	42007		16.192	5574		16.192	11194		16.192	11912
16.2027	8960		16.2027	42167		16.2027	5364		16.2027	11247		16.2027	12051
16.2133	8942		16.2133	42141		16.2133	6030		16.2133	11175		16.2133	12165
16.224	8701		16.224	41993		16.224	5841.6		16.224	11138		16.224	12112
16.2347	8878		16.2347	41875		16.2347	5643.6		16.2347	11260		16.2347	11736
16.2453	8823		16.2453	41846		16.2453	5499.6		16.2453	11278		16.2453	11940
16.256	8970		16.256	41844		16.256	6452.4		16.256	11251		16.256	11917
16.2667	9191		16.2667	41965		16.2667	6183.6		16.2667	11282		16.2667	11821
16.2773	8982		16.2773	42284		16.2773	5804.4		16.2773	11228		16.2773	11765
16.288	8910		16.288	42808		16.288	6320.4		16.288	11209		16.288	11862
16.2987	8992		16.2987	43465		16.2987	6343.2		16.2987	11264		16.2987	11925
16.3093	8983		16.3093	44179		16.3093	5532		16.3093	11242		16.3093	12106
16.32	9292		16.32	45076		16.32	6403.2		16.32	11287		16.32	11808
16.3307	9227		16.3307	46111		16.3307	6002.4		16.3307	11386		16.3307	11815
16.3413	9194		16.3413	47084		16.3413	5487.6		16.3413	11403		16.3413	11854
16.352	9038		16.352	48160		16.352	5942.4		16.352	11395		16.352	11677
16.3627	9067		16.3627	48809		16.3627	5467.2		16.3627	11419		16.3627	11664
16.3733	9038		16.3733	48985		16.3733	5902.8		16.3733	11521		16.3733	11783
16.384	9109		16.384	48635		16.384	6074.4		16.384	11559		16.384	11794
16.3947	9048		16.3947	47823		16.3947	5944.8		16.3947	11502		16.3947	11857
16.4053	9162		16.4053	46672		16.4053	6393.6		16.4053	11564		16.4053	11789
16.416	9105		16.416	45483		16.416	5578.8		16.416	11526		16.416	11831
16.4267	9130		16.4267	44201		16.4267	6030		16.4267	11517		16.4267	11872
16.4373	8901		16.4373	43114		16.4373	5944.8		16.4373	11547		16.4373	11902
16.448	9202		16.448	42296		16.448	5518.8		16.448	11568		16.448	12042
16.4587	9212		16.4587	41768		16.4587	6364.8		16.4587	11617		16.4587	11942
16.4693	9226		16.4693	41505		16.4693	6382.8		16.4693	11549		16.4693	11785
16.48	8911		16.48	41681		16.48	6166.8		16.48	11507		16.48	11939
16.4907	9027		16.4907	42070		16.4907	6195.6		16.4907	11401		16.4907	11657
16.5013	9092		16.5013	42716		16.5013	6178.8		16.5013	11338		16.5013	11649
16.512	9052		16.512	43209		16.512	5794.8		16.512	11419		16.512	11666
16.5227	9182		16.5227	43510		16.5227	5612.4		16.5227	11392		16.5227	11942
16.5333	9198		16.5333	43612		16.5333	5848.8		16.5333	11403		16.5333	11947
16.544	9375		16.544	43381		16.544	6061.2		16.544	11452		16.544	12005
16.5547	9364		16.5547	42841		16.5547	6178.8		16.5547	11444		16.5547	11921
16.5653	9221		16.5653	42014		16.5653	6076.8		16.5653	11459		16.5653	12092
16.576	9276		16.576	41180		16.576	6232.8		16.576	11399		16.576	11814
16.5867	9283		16.5867	40558		16.5867	6118.8		16.5867	11434		16.5867	11689
16.5973	9412		16.5973	39910		16.5973	6067.2		16.5973	11525		16.5973	11847
16.608	9372		16.608	39640		16.608	5397.6		16.608	11444		16.608	11977
16.6187	9387		16.6187	39419		16.6187	6176.4		16.6187	11456		16.6187	11927
16.6293	9553		16.6293	39369		16.6293	6074.4		16.6293	11545		16.6293	12000
16.64	9267		16.64	39345		16.64	5863.2		16.64	11456		16.64	11846
16.6507	9412		16.6507	39490		16.6507	5970		16.6507	11450		16.6507	11917
16.6613	9437		16.6613	39618		16.6613	6171.6		16.6613	11639		16.6613	11911
16.672	9512		16.672	39959		16.672	5916		16.672	11581		16.672	11649
16.6827	9691		16.6827	40265		16.6827	6415.2		16.6827	11608		16.6827	11793
16.6933	9533		16.6933	40679		16.6933	6726		16.6933	11713		16.6933	11878
16.704	9921		16.704	41148		16.704	7034.4		16.704	11780		16.704	11695
16.7147	9736		16.7147	41630		16.7147	6900		16.7147	11760		16.7147	11829
16.7253	9871		16.7253	41968		16.7253	6940.8		16.7253	11815		16.7253	11713
16.736	9620		16.736	42199		16.736	6442.8		16.736	11956		16.736	11800
16.7467	9723		16.7467	42274		16.7467	7110		16.7467	11853		16.7467	11851
16.7573	9841		16.7573	42250		16.7573	6601.2		16.7573	11979		16.7573	11731
16.768	9863		16.768	42298		16.768	6404.4		16.768	12037		16.768	11709
16.7787	10072		16.7787	42187		16.7787	6187.2		16.7787	11972		16.7787	11730
16.7893	9943		16.7893	42133		16.7893	6310.8		16.7893	12093		16.7893	11894
16.8	9646		16.8	42027		16.8	6432		16.8	12098		16.8	11749
16.8107	9562		16.8107	41893		16.8107	5988		16.8107	12184		16.8107	11855
16.8213	9643		16.8213	41774		16.8213	6232.8		16.8213	12194		16.8213	11644
16.832	9795		16.832	41384		16.832	5748		16.832	12281		16.832	11731
16.8427	9622		16.8427	40975		16.8427	6386.4		16.8427	12271		16.8427	11667
16.8533	9247		16.8533	40494		16.8533	6309.6		16.8533	12252		16.8533	11768
16.864	9551		16.864	40033		16.864	6159.6		16.864	12286		16.864	11776
16.8747	9500		16.8747	39644		16.8747	5943.6		16.8747	12248		16.8747	11650
16.8853	9857		16.8853	39369		16.8853	5791.2		16.8853	12155		16.8853	11705
16.896	9598		16.896	39260		16.896	5926.8		16.896	12109		16.896	11673
16.9067	9693		16.9067	39283		16.9067	6285.6		16.9067	12067		16.9067	11650
16.9173	9446		16.9173	39500		16.9173	5660.4		16.9173	12053		16.9173	11833
16.928	9704		16.928	40013		16.928	5774.4		16.928	11951		16.928	11719
16.9387	9644		16.9387	40648		16.9387	6177.6		16.9387	11972		16.9387	11809
16.9493	9697		16.9493	41615		16.9493	6025.2		16.9493	11979		16.9493	11954
16.96	9531		16.96	42567		16.96	6330		16.96	11989		16.96	11939
16.9707	9379		16.9707	43462		16.9707	6073.2		16.9707	11892		16.9707	11844
16.9813	9428		16.9813	44209		16.9813	6334.8		16.9813	12004		16.9813	11789
16.992	9467		16.992	44747		16.992	6615.6		16.992	11993		16.992	11715
17.0027	9438		17.0027	44783		17.0027	6417.6		17.0027	12047		17.0027	11787
17.0133	9240		17.0133	44589		17.0133	6169.2		17.0133	11944		17.0133	11683
17.024	9550		17.024	44269		17.024	6271.2		17.024	12002		17.024	11651
17.0347	9586		17.0347	43903		17.0347	5948.4		17.0347	11985		17.0347	11719
17.0453	9235		17.0453	43514		17.0453	6643.2		17.0453	12003		17.0453	11722
17.056	9254		17.056	43127		17.056	7322.4		17.056	12048		17.056	11745
17.0667	9284		17.0667	42796		17.0667	6921.6		17.0667	12007		17.0667	11729
17.0773	9567		17.0773	42473		17.0773	6595.2		17.0773	11943		17.0773	11695
17.088	9547		17.088	42307		17.088	6330		17.088	11992		17.088	11754
17.0987	9656		17.0987	42198		17.0987	6094.8		17.0987	11959		17.0987	11692
17.1093	9502		17.1093	42268		17.1093	6159.6		17.1093	11923		17.1093	11723
17.12	9489		17.12	42646		17.12	5960.4		17.12	12028		17.12	11602
17.1307	9428		17.1307	43148		17.1307	6474		17.1307	11901		17.1307	11486
17.1413	9531		17.1413	43796		17.1413	6553.2		17.1413	12012		17.1413	11466
17.152	9459		17.152	44652		17.152	6358.8		17.152	11980		17.152	11398
17.1627	9600		17.1627	45671		17.1627	6166.8		17.1627	11825		17.1627	11773
17.1733	9353		17.1733	46730		17.1733	6225.6		17.1733	11813		17.1733	11979
17.184	9470		17.184	47615		17.184	6721.2		17.184	11912		17.184	11852
17.1947	9427		17.1947	48451		17.1947	6810		17.1947	12035		17.1947	11922
17.2053	9472		17.2053	49103		17.2053	6759.6		17.2053	12046		17.2053	11889
17.216	9567		17.216	49576		17.216	6769.2		17.216	12278		17.216	11496
17.2267	9703		17.2267	49880		17.2267	6442.8		17.2267	12630		17.2267	11584
17.2373	9814		17.2373	49895		17.2373	6691.2		17.2373	13109		17.2373	11787
17.248	9940		17.248	49581		17.248	6862.8		17.248	13769		17.248	11825
17.2587	9792		17.2587	49271		17.2587	6732		17.2587	14574		17.2587	11616
17.2693	9811		17.2693	48877		17.2693	6348		17.2693	15510		17.2693	11678
17.28	9497		17.28	48421		17.28	6764.4		17.28	16553		17.28	11561
17.2907	9434		17.2907	48107		17.2907	6686.4		17.2907	17875		17.2907	11708
17.3013	9420		17.3013	47753		17.3013	6763.2		17.3013	19310		17.3013	11761
17.312	9428		17.312	47566		17.312	6490.8		17.312	20936		17.312	11434
17.3227	9447		17.3227	47429		17.3227	6522		17.3227	22784		17.3227	11420
17.3333	9577		17.3333	47486		17.3333	7033.2		17.3333	24640		17.3333	11663
17.344	9693		17.344	47762		17.344	6577.2		17.344	26481		17.344	11898
17.3547	9716		17.3547	48058		17.3547	6404.4		17.3547	28225		17.3547	11712
17.3653	9715		17.3653	48438		17.3653	5838		17.3653	29821		17.3653	11588
17.376	9718		17.376	48883		17.376	5728.8		17.376	31313		17.376	11737
17.3867	9783		17.3867	49266		17.3867	6216		17.3867	32610		17.3867	11466
17.3973	9665		17.3973	49733		17.3973	6565.2		17.3973	33773		17.3973	11547
17.408	9709		17.408	50114		17.408	6948		17.408	34871		17.408	11861
17.4187	9765		17.4187	50562		17.4187	6663.6		17.4187	36094		17.4187	11656
17.4293	9705		17.4293	50965		17.4293	6753.6		17.4293	37092		17.4293	11667
17.44	9541		17.44	51194		17.44	7107.6		17.44	38134		17.44	11564
17.4507	9646		17.4507	51206		17.4507	6338.4		17.4507	38887		17.4507	11672
17.4613	9477		17.4613	50810		17.4613	6523.2		17.4613	39125		17.4613	11986
17.472	9592		17.472	49864		17.472	6477.6		17.472	38710		17.472	12130
17.4827	9734		17.4827	48541		17.4827	6298.8		17.4827	37713		17.4827	11732
17.4933	9864		17.4933	46982		17.4933	6852		17.4933	36130		17.4933	11757
17.504	9796		17.504	45466		17.504	7346.4		17.504	34357		17.504	11767
17.5147	9568		17.5147	44069		17.5147	7068		17.5147	32130		17.5147	11644
17.5253	9889		17.5253	43010		17.5253	6814.8		17.5253	29894		17.5253	11383
17.536	9824		17.536	42248		17.536	6859.2		17.536	27666		17.536	11536
17.5467	10042		17.5467	41815		17.5467	6060		17.5467	25632		17.5467	11510
17.5573	10052		17.5573	41702		17.5573	6836.4		17.5573	23911		17.5573	11566
17.568	10084		17.568	41762		17.568	7029.6		17.568	22357		17.568	11584
17.5787	9948		17.5787	41994		17.5787	6741.6		17.5787	21163		17.5787	11692
17.5893	10088		17.5893	42005		17.5893	6940.8		17.5893	20120		17.5893	11550
17.6	9944		17.6	42182		17.6	6828		17.6	19373		17.6	11631
17.6107	9830		17.6107	42141		17.6107	6547.2		17.6107	18887		17.6107	11599
17.6213	9929		17.6213	42175		17.6213	7143.6		17.6213	18477		17.6213	11713
17.632	9974		17.632	42058		17.632	7230		17.632	18277		17.632	11734
17.6427	9862		17.6427	41950		17.6427	7418.4		17.6427	18226		17.6427	11756
17.6533	9730		17.6533	41889		17.6533	7261.2		17.6533	18153		17.6533	11627
17.664	10072		17.664	41961		17.664	7177.2		17.664	18239		17.664	11659
17.6747	9972		17.6747	42103		17.6747	7231.2		17.6747	18310		17.6747	11601
17.6853	9771		17.6853	42696		17.6853	7035.6		17.6853	18272		17.6853	11630
17.696	9698		17.696	43837		17.696	6637.2		17.696	18258		17.696	11529
17.7067	9898		17.7067	45820		17.7067	6434.4		17.7067	18276		17.7067	11561
17.7173	9992		17.7173	49194		17.7173	6910.8		17.7173	18374		17.7173	11551
17.728	9890		17.728	53925		17.728	6961.2		17.728	18326		17.728	11627
17.7387	9753		17.7387	59902		17.7387	6944.4		17.7387	18338		17.7387	11709
17.7493	9820		17.7493	66119		17.7493	6919.2		17.7493	18085		17.7493	11747
17.76	9951		17.76	71500		17.76	6990		17.76	17994		17.76	11730
17.7707	9958		17.7707	74545		17.7707	6886.8		17.7707	17846		17.7707	11769
17.7813	9704		17.7813	74708		17.7813	6783.6		17.7813	17447		17.7813	11828
17.792	9949		17.792	71963		17.792	6493.2		17.792	17037		17.792	11858
17.8027	10008		17.8027	67232		17.8027	6376.8		17.8027	16530		17.8027	11682
17.8133	9979		17.8133	61646		17.8133	7273.2		17.8133	15958		17.8133	11763
17.824	9763		17.824	56319		17.824	6928.8		17.824	15317		17.824	11674
17.8347	9741		17.8347	51858		17.8347	7096.8		17.8347	14814		17.8347	11493
17.8453	9459		17.8453	48494		17.8453	6544.8		17.8453	14355		17.8453	11364
17.856	9331		17.856	46147		17.856	7062		17.856	13850		17.856	11507
17.8667	9603		17.8667	44750		17.8667	7338		17.8667	13497		17.8667	11661
17.8773	9780		17.8773	43949		17.8773	6475.2		17.8773	13281		17.8773	11707
17.888	9966		17.888	43437		17.888	6933.6		17.888	13006		17.888	11556
17.8987	9962		17.8987	43240		17.8987	6708		17.8987	12850		17.8987	11629
17.9093	10208		17.9093	43110		17.9093	7008		17.9093	12836		17.9093	11509
17.92	10031		17.92	43123		17.92	6920.4		17.92	12718		17.92	11654
17.9307	9947		17.9307	43277		17.9307	7004.4		17.9307	12682		17.9307	11638
17.9413	10155		17.9413	43480		17.9413	6836.4		17.9413	12691		17.9413	11485
17.952	9950		17.952	43807		17.952	7250.4		17.952	12730		17.952	11574
17.9627	10075		17.9627	44194		17.9627	6943.2		17.9627	12675		17.9627	11590
17.9733	10095		17.9733	44553		17.9733	6877.2		17.9733	12694		17.9733	11630
17.984	9941		17.984	45094		17.984	6506.4		17.984	12630		17.984	11512
17.9947	9754		17.9947	45369		17.9947	6920.4		17.9947	12676		17.9947	11458
18.0053	10073		18.0053	45692		18.0053	6946.8		18.0053	12731		18.0053	11561
18.016	9926		18.016	45846		18.016	7246.8		18.016	12716		18.016	11829
18.0267	9775		18.0267	45939		18.0267	6530.4		18.0267	12636		18.0267	11904
18.0373	9971		18.0373	45880		18.0373	6819.6		18.0373	12658		18.0373	11767
18.048	10166		18.048	45870		18.048	7200		18.048	12773		18.048	11588
18.0587	10077		18.0587	45821		18.0587	7011.6		18.0587	12850		18.0587	11473
18.0693	10146		18.0693	45556		18.0693	7242		18.0693	12879		18.0693	11480
18.08	10063		18.08	45347		18.08	6996		18.08	12820		18.08	11396
18.0907	9980		18.0907	45148		18.0907	6932.4		18.0907	12778		18.0907	11385
18.1013	10103		18.1013	44997		18.1013	7592.4		18.1013	12813		18.1013	11442
18.112	10091		18.112	44914		18.112	6939.6		18.112	12827		18.112	11358
18.1227	10041		18.1227	44899		18.1227	6939.6		18.1227	12792		18.1227	11661
18.1333	10191		18.1333	45002		18.1333	6560.4		18.1333	12868		18.1333	11260
18.144	10027		18.144	45086		18.144	7030.8		18.144	12814		18.144	11374
18.1547	10288		18.1547	45158		18.1547	6476.4		18.1547	12820		18.1547	11518
18.1653	10059		18.1653	45318		18.1653	6760.8		18.1653	12775		18.1653	11568
18.176	10040		18.176	45546		18.176	7131.6		18.176	12869		18.176	11667
18.1867	10196		18.1867	45712		18.1867	7029.6		18.1867	12768		18.1867	11616
18.1973	10316		18.1973	45903		18.1973	7218		18.1973	12795		18.1973	11543
18.208	10271		18.208	46174		18.208	7105.2		18.208	12740		18.208	11716
18.2187	10414		18.2187	46484		18.2187	7114.8		18.2187	12823		18.2187	11792
18.2293	10167		18.2293	47116		18.2293	7267.2		18.2293	12838		18.2293	11761
18.24	10248		18.24	48124		18.24	6848.4		18.24	12879		18.24	11526
18.2507	10266		18.2507	49847		18.2507	6610.8		18.2507	12998		18.2507	11730
18.2613	10120		18.2613	52637		18.2613	6877.2		18.2613	13159		18.2613	11690
18.272	9963		18.272	56815		18.272	6656.4		18.272	13255		18.272	11401
18.2827	10216		18.2827	62270		18.2827	6649.2		18.2827	13358		18.2827	11600
18.2933	10073		18.2933	68595		18.2933	7302		18.2933	13435		18.2933	11720
18.304	10197		18.304	74471		18.304	7119.6		18.304	13640		18.304	11600
18.3147	10228		18.3147	78555		18.3147	7038		18.3147	13670		18.3147	11473
18.3253	10421		18.3253	80024		18.3253	6781.2		18.3253	13801		18.3253	11464
18.336	10194		18.336	78430		18.336	7514.4		18.336	13939		18.336	11622
18.3467	10406		18.3467	74206		18.3467	7426.8		18.3467	14149		18.3467	11556
18.3573	10657		18.3573	68565		18.3573	7393.2		18.3573	14282		18.3573	11204
18.368	10471		18.368	62502		18.368	6600		18.368	14331		18.368	11347
18.3787	10591		18.3787	57222		18.3787	6530.4		18.3787	14385		18.3787	11609
18.3893	10307		18.3893	53140		18.3893	6429.6		18.3893	14470		18.3893	11357
18.4	10367		18.4	50400		18.4	5916		18.4	14562		18.4	11507
18.4107	10606		18.4107	48779		18.4107	6948		18.4107	14665		18.4107	11309
18.4213	10469		18.4213	47941		18.4213	7214.4		18.4213	14776		18.4213	11200
18.432	10601		18.432	47589		18.432	6928.8		18.432	14819		18.432	11186
18.4427	10634		18.4427	47353		18.4427	7183.2		18.4427	14779		18.4427	11371
18.4533	10412		18.4533	47157		18.4533	6962.4		18.4533	14813		18.4533	11413
18.464	10618		18.464	46961		18.464	7359.6		18.464	14942		18.464	11580
18.4747	10629		18.4747	46787		18.4747	7536		18.4747	14797		18.4747	11364
18.4853	10813		18.4853	46545		18.4853	7070.4		18.4853	14750		18.4853	11324
18.496	10808		18.496	46575		18.496	6878.4		18.496	14673		18.496	11281
18.5067	10854		18.5067	46729		18.5067	7508.4		18.5067	14562		18.5067	11193
18.5173	10554		18.5173	47174		18.5173	7294.8		18.5173	14484		18.5173	11253
18.528	10731		18.528	47888		18.528	7016.4		18.528	14342		18.528	11334
18.5387	10737		18.5387	48925		18.5387	7321.2		18.5387	14271		18.5387	11292
18.5493	10586		18.5493	50396		18.5493	7260		18.5493	14187		18.5493	11364
18.56	10521		18.56	52273		18.56	6824.4		18.56	14084		18.56	11206
18.5707	10515		18.5707	54677		18.5707	7131.6		18.5707	14057		18.5707	11337
18.5813	10424		18.5813	57645		18.5813	7012.8		18.5813	14010		18.5813	11189
18.592	10598		18.592	61765		18.592	7263.6		18.592	14002		18.592	11366
18.6027	10411		18.6027	67866		18.6027	6919.2		18.6027	14012		18.6027	11042
18.6133	10501		18.6133	77628		18.6133	7233.6		18.6133	14049		18.6133	11052
18.624	10802		18.624	93691		18.624	7098		18.624	13973		18.624	11170
18.6347	10612		18.6347	119089		18.6347	7334.4		18.6347	13891		18.6347	11182
18.6453	10394		18.6453	155343		18.6453	7555.2		18.6453	14024		18.6453	11259
18.656	10280		18.656	201215		18.656	7339.2		18.656	14137		18.656	11245
18.6667	10223		18.6667	251083		18.6667	7152		18.6667	14081		18.6667	11212
18.6773	10210		18.6773	296443		18.6773	7084.8		18.6773	14168		18.6773	11268
18.688	10483		18.688	329040		18.688	7423.2		18.688	14180		18.688	11290
18.6987	10634		18.6987	342973		18.6987	7342.8		18.6987	14300		18.6987	11284
18.7093	10593		18.7093	336865		18.7093	7702.8		18.7093	14223		18.7093	11312
18.72	10579		18.72	313307		18.72	7395.6		18.72	14300		18.72	11249
18.7307	10705		18.7307	277603		18.7307	7671.6		18.7307	14419		18.7307	11261
18.7413	10882		18.7413	236226		18.7413	7699.2		18.7413	14393		18.7413	11205
18.752	10784		18.752	194842		18.752	7281.6		18.752	14480		18.752	11178
18.7627	10864		18.7627	158121		18.7627	7218		18.7627	14461		18.7627	11374
18.7733	10947		18.7733	128503		18.7733	7270.8		18.7733	14518		18.7733	11380
18.784	10795		18.784	106790		18.784	7503.6		18.784	14504		18.784	11481
18.7947	10794		18.7947	92978		18.7947	6739.2		18.7947	14445		18.7947	11541
18.8053	10838		18.8053	86556		18.8053	6417.6		18.8053	14470		18.8053	11223
18.816	10850		18.816	87387		18.816	7017.6		18.816	14497		18.816	11270
18.8267	10958		18.8267	95590		18.8267	6763.2		18.8267	14458		18.8267	11169
18.8373	11104		18.8373	111378		18.8373	7360.8		18.8373	14483		18.8373	11354
18.848	11107		18.848	134241		18.848	7477.2		18.848	14503		18.848	11088
18.8587	11002		18.8587	162311		18.8587	6970.8		18.8587	14582		18.8587	11142
18.8693	11068		18.8693	192525		18.8693	6939.6		18.8693	14519		18.8693	11180
18.88	11198		18.88	221273		18.88	7609.2		18.88	14549		18.88	11307
18.8907	11039		18.8907	244640		18.8907	7371.6		18.8907	14479		18.8907	11509
18.9013	11000		18.9013	260460		18.9013	7261.2		18.9013	14357		18.9013	11415
18.912	11159		18.912	268419		18.912	7528.8		18.912	14351		18.912	11314
18.9227	11014		18.9227	269684		18.9227	7107.6		18.9227	14350		18.9227	11175
18.9333	10999		18.9333	265939		18.9333	7135.2		18.9333	14228		18.9333	11188
18.944	11356		18.944	259456		18.944	7310.4		18.944	14156		18.944	11380
18.9547	11066		18.9547	252155		18.9547	7146		18.9547	14029		18.9547	11502
18.9653	11155		18.9653	245097		18.9653	7298.4		18.9653	14021		18.9653	11416
18.976	11139		18.976	238605		18.976	7232.4		18.976	13987		18.976	11393
18.9867	10944		18.9867	233220		18.9867	7617.6		18.9867	13991		18.9867	11378
18.9973	11013		18.9973	228708		18.9973	7384.8		18.9973	14011		18.9973	11322
19.008	10978		19.008	225012		19.008	7596		19.008	13976		19.008	11304
19.0187	10926		19.0187	222459		19.0187	7498.8		19.0187	13943		19.0187	11162
19.0293	11109		19.0293	220957		19.0293	7053.6		19.0293	13876		19.0293	11005
19.04	10986		19.04	220535		19.04	7286.4		19.04	13829		19.04	11092
19.0507	11124		19.0507	221550		19.0507	7387.2		19.0507	13814		19.0507	11310
19.0613	11265		19.0613	223483		19.0613	7580.4		19.0613	13806		19.0613	11198
19.072	11243		19.072	225313		19.072	7351.2		19.072	13698		19.072	11279
19.0827	11045		19.0827	225959		19.0827	7387.2		19.0827	13715		19.0827	11222
19.0933	11272		19.0933	223617		19.0933	7618.8		19.0933	13709		19.0933	11257
19.104	11153		19.104	217037		19.104	7194		19.104	13731		19.104	11231
19.1147	11205		19.1147	205632		19.1147	7441.2		19.1147	13729		19.1147	11270
19.1253	11189		19.1253	189480		19.1253	7150.8		19.1253	13685		19.1253	11304
19.136	11302		19.136	169661		19.136	7293.6		19.136	13818		19.136	11344
19.1467	11268		19.1467	148187		19.1467	7795.2		19.1467	13979		19.1467	11146
19.1573	11311		19.1573	126916		19.1573	7527.6		19.1573	14090		19.1573	11145
19.168	11257		19.168	107520		19.168	7621.2		19.168	14256		19.168	11164
19.1787	11297		19.1787	91091		19.1787	7395.6		19.1787	14465		19.1787	11045
19.1893	11183		19.1893	78046		19.1893	7756.8		19.1893	14605		19.1893	10952
19.2	11461		19.2	68251		19.2	7400.4		19.2	14757		19.2	11234
19.2107	11440		19.2107	61302		19.2107	7447.2		19.2107	14983		19.2107	11298
19.2213	11132		19.2213	56579		19.2213	7606.8		19.2213	15214		19.2213	11345
19.232	11242		19.232	53432		19.232	8040		19.232	15521		19.232	11229
19.2427	11270		19.2427	51549		19.2427	7638		19.2427	15746		19.2427	11067
19.2533	11194		19.2533	50284		19.2533	7077.6		19.2533	15916		19.2533	11111
19.264	11091		19.264	49600		19.264	7551.6		19.264	16215		19.264	11301
19.2747	11179		19.2747	49150		19.2747	7816.8		19.2747	16420		19.2747	11157
19.2853	11228		19.2853	49047		19.2853	7533.6		19.2853	16740		19.2853	11092
19.296	11162		19.296	49009		19.296	7231.2		19.296	16925		19.296	11092
19.3067	11164		19.3067	49034		19.3067	7384.8		19.3067	17073		19.3067	11085
19.3173	11174		19.3173	49066		19.3173	7184.4		19.3173	17321		19.3173	11307
19.328	11308		19.328	48924		19.328	7041.6		19.328	17603		19.328	11190
19.3387	11220		19.3387	48907		19.3387	7761.6		19.3387	17624		19.3387	10923
19.3493	11544		19.3493	48696		19.3493	7700.4		19.3493	17695		19.3493	11255
19.36	11512		19.36	48431		19.36	7432.8		19.36	17790		19.36	11291
19.3707	11446		19.3707	48216		19.3707	7711.2		19.3707	17789		19.3707	11057
19.3813	11341		19.3813	47855		19.3813	7375.2		19.3813	17803		19.3813	11221
19.392	11580		19.392	47394		19.392	7533.6		19.392	17641		19.392	11198
19.4027	11314		19.4027	47060		19.4027	7680		19.4027	17358		19.4027	11449
19.4133	11408		19.4133	46715		19.4133	7687.2		19.4133	17146		19.4133	11290
19.424	11483		19.424	46419		19.424	8211.6		19.424	17006		19.424	11212
19.4347	11789		19.4347	46097		19.4347	8382		19.4347	16710		19.4347	11445
19.4453	11323		19.4453	45906		19.4453	8407.2		19.4453	16500		19.4453	11080
19.456	11610		19.456	45794		19.456	7858.8		19.456	16320		19.456	10971
19.4667	11422		19.4667	45662		19.4667	8038.8		19.4667	16134		19.4667	11167
19.4773	11613		19.4773	45575		19.4773	8024.4		19.4773	16092		19.4773	11343
19.488	11754		19.488	45532		19.488	7958.4		19.488	15857		19.488	11284
19.4987	11837		19.4987	45591		19.4987	7440		19.4987	15714		19.4987	11159
19.5093	11698		19.5093	45674		19.5093	7588.8		19.5093	15600		19.5093	11156
19.52	11693		19.52	45801		19.52	8076		19.52	15481		19.52	11176
19.5307	11779		19.5307	45901		19.5307	7736.4		19.5307	15441		19.5307	11020
19.5413	11845		19.5413	45968		19.5413	7737.6		19.5413	15368		19.5413	11084
19.552	12377		19.552	46213		19.552	7197.6		19.552	15206		19.552	10904
19.5627	12552		19.5627	46420		19.5627	7765.2		19.5627	15155		19.5627	11295
19.5733	12575		19.5733	46664		19.5733	7686		19.5733	15105		19.5733	11326
19.584	12863		19.584	47039		19.584	7502.4		19.584	15132		19.584	11338
19.5947	13047		19.5947	47545		19.5947	7981.2		19.5947	15041		19.5947	11029
19.6053	13537		19.6053	48264		19.6053	8126.4		19.6053	14942		19.6053	11213
19.616	13927		19.616	49186		19.616	8143.2		19.616	14960		19.616	11268
19.6267	14582		19.6267	50205		19.6267	8284.8		19.6267	14882		19.6267	11257
19.6373	15051		19.6373	51363		19.6373	7935.6		19.6373	14843		19.6373	11375
19.648	15357		19.648	52473		19.648	7916.4		19.648	14874		19.648	11195
19.6587	15561		19.6587	53560		19.6587	7935.6		19.6587	14833		19.6587	11295
19.6693	15920		19.6693	54586		19.6693	7959.6		19.6693	14771		19.6693	11333
19.68	16443		19.68	55228		19.68	8260.8		19.68	14657		19.68	11366
19.6907	16554		19.6907	55403		19.6907	7459.2		19.6907	14632		19.6907	11200
19.7013	16501		19.7013	55439		19.7013	7503.6		19.7013	14620		19.7013	11305
19.712	16618		19.712	54982		19.712	7758		19.712	14599		19.712	11270
19.7227	16375		19.7227	54224		19.7227	7905.6		19.7227	14543		19.7227	11203
19.7333	16343		19.7333	53353		19.7333	7728		19.7333	14491		19.7333	11145
19.744	16274		19.744	52334		19.744	7827.6		19.744	14500		19.744	11159
19.7547	15927		19.7547	51397		19.7547	7836		19.7547	14492		19.7547	11247
19.7653	15481		19.7653	50402		19.7653	7842		19.7653	14507		19.7653	11238
19.776	15182		19.776	49469		19.776	7808.4		19.776	14441		19.776	11180
19.7867	14844		19.7867	48554		19.7867	7940.4		19.7867	14287		19.7867	11184
19.7973	14807		19.7973	47808		19.7973	8010		19.7973	14385		19.7973	11395
19.808	14566		19.808	47137		19.808	7641.6		19.808	14347		19.808	11295
19.8187	14217		19.8187	46495		19.8187	7351.2		19.8187	14415		19.8187	11171
19.8293	13459		19.8293	46003		19.8293	7464		19.8293	14299		19.8293	11238
19.84	13527		19.84	45463		19.84	8318.4		19.84	14322		19.84	11266
19.8507	13403		19.8507	45052		19.8507	8324.4		19.8507	14306		19.8507	11347
19.8613	12985		19.8613	44656		19.8613	8592		19.8613	14292		19.8613	11289
19.872	12973		19.872	44406		19.872	8131.2		19.872	14344		19.872	11253
19.8827	12870		19.8827	44379		19.8827	7952.4		19.8827	14396		19.8827	11395
19.8933	12937		19.8933	44321		19.8933	7306.8		19.8933	14287		19.8933	11374
19.904	13042		19.904	44220		19.904	7766.4		19.904	14313		19.904	11245
19.9147	12898		19.9147	44301		19.9147	8053.2		19.9147	14301		19.9147	11249
19.9253	12532		19.9253	44342		19.9253	7875.6		19.9253	14286		19.9253	11329
19.936	12321		19.936	44368		19.936	7814.4		19.936	14384		19.936	11501
19.9467	12047		19.9467	44266		19.9467	8196		19.9467	14409		19.9467	11411
19.9573	12045		19.9573	44180		19.9573	7746		19.9573	14298		19.9573	11614
19.968	12131		19.968	44208		19.968	7873.2		19.968	14367		19.968	11534
19.9787	12101		19.9787	44289		19.9787	8035.2		19.9787	14238		19.9787	11466
19.9893	12042		19.9893	44258		19.9893	7582.8		19.9893	14342		19.9893	11315
20	11866		20	44228		20	7894.8		20	14319		20	11363
20.0107	12025		20.0107	44346		20.0107	7698		20.0107	14332		20.0107	11428
20.0213	12129		20.0213	44493		20.0213	7322.4		20.0213	14278		20.0213	11402
20.032	12317		20.032	44669		20.032	7418.4		20.032	14256		20.032	11427
20.0427	12235		20.0427	44871		20.0427	8180.4		20.0427	14127		20.0427	11367
20.0533	12239		20.0533	45206		20.0533	8119.2		20.0533	14081		20.0533	11637
20.064	11893		20.064	45597		20.064	7472.4		20.064	14084		20.064	11404
20.0747	12176		20.0747	46176		20.0747	7447.2		20.0747	13982		20.0747	11394
20.0853	12164		20.0853	47176		20.0853	7528.8		20.0853	14049		20.0853	11311
20.096	12453		20.096	48521		20.096	7434		20.096	13972		20.096	11209
20.1067	12282		20.1067	50508		20.1067	7794		20.1067	13950		20.1067	11603
20.1173	11956		20.1173	52751		20.1173	7604.4		20.1173	13867		20.1173	11711
20.128	12101		20.128	55014		20.128	7912.8		20.128	13947		20.128	11463
20.1387	12138		20.1387	56921		20.1387	7921.2		20.1387	14010		20.1387	11335
20.1493	12411		20.1493	57844		20.1493	8116.8		20.1493	14007		20.1493	11430
20.16	12393		20.16	57889		20.16	8212.8		20.16	14033		20.16	11500
20.1707	12385		20.1707	56944		20.1707	8110.8		20.1707	14113		20.1707	11672
20.1813	12322		20.1813	55358		20.1813	7749.6		20.1813	14154		20.1813	11425
20.192	12220		20.192	53598		20.192	7480.8		20.192	14215		20.192	11424
20.2027	12197		20.2027	51956		20.2027	7638		20.2027	14050		20.2027	11460
20.2133	12303		20.2133	50636		20.2133	7948.8		20.2133	14111		20.2133	11348
20.224	12283		20.224	49721		20.224	7664.4		20.224	14090		20.224	11345
20.2347	12418		20.2347	49185		20.2347	7760.4		20.2347	14161		20.2347	11547
20.2453	12442		20.2453	49043		20.2453	8089.2		20.2453	14130		20.2453	11295
20.256	12516		20.256	48987		20.256	8222.4		20.256	14141		20.256	11287
20.2667	12556		20.2667	48910		20.2667	8181.6		20.2667	14151		20.2667	11499
20.2773	12409		20.2773	49089		20.2773	8004		20.2773	14124		20.2773	11526
20.288	12614		20.288	49269		20.288	8226		20.288	14180		20.288	11451
20.2987	13276		20.2987	49449		20.2987	7812		20.2987	14180		20.2987	11259
20.3093	13525		20.3093	49567		20.3093	8072.4		20.3093	14257		20.3093	11312
20.32	13466		20.32	49479		20.32	7908		20.32	14285		20.32	11237
20.3307	13720		20.3307	49222		20.3307	8379.6		20.3307	14262		20.3307	11273
20.3413	14348		20.3413	48919		20.3413	7910.4		20.3413	14317		20.3413	11281
20.352	14537		20.352	48427		20.352	7965.6		20.352	14346		20.352	11194
20.3627	14763		20.3627	47897		20.3627	8252.4		20.3627	14420		20.3627	11034
20.3733	14963		20.3733	47266		20.3733	7794		20.3733	14533		20.3733	11246
20.384	14985		20.384	46711		20.384	7654.8		20.384	14655		20.384	11198
20.3947	15002		20.3947	46227		20.3947	7702.8		20.3947	14828		20.3947	11160
20.4053	15006		20.4053	45864		20.4053	8125.2		20.4053	15145		20.4053	11067
20.416	14787		20.416	45538		20.416	7748.4		20.416	15322		20.416	11080
20.4267	14915		20.4267	45321		20.4267	8156.4		20.4267	15529		20.4267	10980
20.4373	14815		20.4373	45224		20.4373	8552.4		20.4373	15772		20.4373	10815
20.448	14307		20.448	45267		20.448	7881.6		20.448	16006		20.448	10785
20.4587	14133		20.4587	45238		20.4587	8235.6		20.4587	16225		20.4587	10856
20.4693	13770		20.4693	45287		20.4693	8773.2		20.4693	16514		20.4693	10925
20.48	13376		20.48	45376		20.48	7980		20.48	16697		20.48	11027
20.4907	13406		20.4907	45600		20.4907	8470.8		20.4907	16738		20.4907	11019
20.5013	13257		20.5013	45735		20.5013	8074.8		20.5013	16948		20.5013	11180
20.512	13156		20.512	45866		20.512	7922.4		20.512	17109		20.512	11199
20.5227	12934		20.5227	46060		20.5227	8332.8		20.5227	17319		20.5227	11085
20.5333	12592		20.5333	46165		20.5333	8638.8		20.5333	17523		20.5333	11231
20.544	12835		20.544	46356		20.544	8457.6		20.544	17712		20.544	11143
20.5547	12631		20.5547	46448		20.5547	8606.4		20.5547	17876		20.5547	11011
20.5653	12525		20.5653	46565		20.5653	8384.4		20.5653	18075		20.5653	11064
20.576	12314		20.576	46575		20.576	8630.4		20.576	18142		20.576	11152
20.5867	12626		20.5867	46644		20.5867	8143.2		20.5867	18154		20.5867	10986
20.5973	12402		20.5973	46710		20.5973	8266.8		20.5973	18127		20.5973	10891
20.608	12165		20.608	46819		20.608	8758.8		20.608	18030		20.608	10853
20.6187	12208		20.6187	47116		20.6187	8516.4		20.6187	17900		20.6187	10975
20.6293	12125		20.6293	47433		20.6293	8769.6		20.6293	17748		20.6293	10919
20.64	12117		20.64	47700		20.64	8355.6		20.64	17625		20.64	11013
20.6507	12043		20.6507	48115		20.6507	8703.6		20.6507	17491		20.6507	10954
20.6613	12232		20.6613	48406		20.6613	8497.2		20.6613	17367		20.6613	11033
20.672	12069		20.672	48652		20.672	8002.8		20.672	17191		20.672	11156
20.6827	12270		20.6827	48856		20.6827	8553.6		20.6827	17028		20.6827	10884
20.6933	12223		20.6933	48884		20.6933	8023.2		20.6933	17012		20.6933	10907
20.704	12419		20.704	48776		20.704	8202		20.704	16920		20.704	10926
20.7147	12491		20.7147	48563		20.7147	7908		20.7147	16813		20.7147	10998
20.7253	12487		20.7253	48402		20.7253	7846.8		20.7253	16798		20.7253	10834
20.736	12549		20.736	48211		20.736	7844.4		20.736	16777		20.736	10922
20.7467	12759		20.7467	48041		20.7467	8588.4		20.7467	16680		20.7467	10972
20.7573	12840		20.7573	47916		20.7573	8401.2		20.7573	16656		20.7573	11043
20.768	12858		20.768	47756		20.768	7622.4		20.768	16563		20.768	11206
20.7787	12737		20.7787	47841		20.7787	7983.6		20.7787	16498		20.7787	11074
20.7893	12759		20.7893	47927		20.7893	8052		20.7893	16354		20.7893	10976
20.8	12554		20.8	48089		20.8	7387.2		20.8	16307		20.8	10874
20.8107	12568		20.8107	48310		20.8107	7717.2		20.8107	16319		20.8107	10939
20.8213	12345		20.8213	48493		20.8213	7581.6		20.8213	16317		20.8213	11176
20.832	12688		20.832	48625		20.832	7462.8		20.832	16268		20.832	10892
20.8427	12557		20.8427	48801		20.8427	7864.8		20.8427	16246		20.8427	10997
20.8533	12405		20.8533	48988		20.8533	8122.8		20.8533	16165		20.8533	10827
20.864	12388		20.864	48981		20.864	8084.4		20.864	16123		20.864	10620
20.8747	12367		20.8747	48841		20.8747	8198.4		20.8747	16082		20.8747	10628
20.8853	12385		20.8853	48748		20.8853	8318.4		20.8853	16094		20.8853	10647
20.896	12563		20.896	48603		20.896	8532		20.896	16299		20.896	10946
20.9067	12597		20.9067	48396		20.9067	7872		20.9067	16329		20.9067	10865
20.9173	12599		20.9173	48092		20.9173	7699.2		20.9173	16274		20.9173	10778
20.928	12650		20.928	47806		20.928	7567.2		20.928	16359		20.928	10766
20.9387	12542		20.9387	47519		20.9387	8067.6		20.9387	16453		20.9387	10900
20.9493	12482		20.9493	47201		20.9493	7650		20.9493	16475		20.9493	10963
20.96	12724		20.96	46887		20.96	8181.6		20.96	16534		20.96	10869
20.9707	12680		20.9707	46734		20.9707	7954.8		20.9707	16615		20.9707	10998
20.9813	12904		20.9813	46634		20.9813	8097.6		20.9813	16767		20.9813	11115
20.992	13037		20.992	46519		20.992	8115.6		20.992	16797		20.992	10947
21.0027	12795		21.0027	46511		21.0027	8100		21.0027	16840		21.0027	10994
21.0133	12560		21.0133	46539		21.0133	7992		21.0133	16810		21.0133	11034
21.024	12347		21.024	46695		21.024	7969.2		21.024	16905		21.024	10874
21.0347	12525		21.0347	46849		21.0347	8210.4		21.0347	16921		21.0347	10749
21.0453	12680		21.0453	47028		21.0453	8445.6		21.0453	16977		21.0453	11005
21.056	12750		21.056	47255		21.056	8768.4		21.056	17008		21.056	11060
21.0667	12477		21.0667	47415		21.0667	8565.6		21.0667	17001		21.0667	10924
21.0773	12487		21.0773	47620		21.0773	8409.6		21.0773	17016		21.0773	10766
21.088	12340		21.088	47747		21.088	8196		21.088	16983		21.088	10744
21.0987	12629		21.0987	48019		21.0987	8325.6		21.0987	17014		21.0987	10740
21.1093	12540		21.1093	48358		21.1093	8551.2		21.1093	17085		21.1093	10741
21.12	12459		21.12	48680		21.12	8719.2		21.12	17069		21.12	10911
21.1307	12374		21.1307	49191		21.1307	8404.8		21.1307	17003		21.1307	10900
21.1413	12388		21.1413	49914		21.1413	8508		21.1413	17021		21.1413	10968
21.152	12523		21.152	50980		21.152	8072.4		21.152	16971		21.152	11001
21.1627	12408		21.1627	52584		21.1627	8145.6		21.1627	16987		21.1627	10890
21.1733	12394		21.1733	55326		21.1733	7627.2		21.1733	16875		21.1733	10732
21.184	12781		21.184	59672		21.184	8770.8		21.184	16810		21.184	10858
21.1947	12814		21.1947	66583		21.1947	8376		21.1947	16840		21.1947	10833
21.2053	12812		21.2053	76036		21.2053	8512.8		21.2053	16884		21.2053	10546
21.216	13002		21.216	87801		21.216	8632.8		21.216	16817		21.216	10769
21.2267	13080		21.2267	100578		21.2267	8688		21.2267	16799		21.2267	11034
21.2373	13234		21.2373	112135		21.2373	8072.4		21.2373	16821		21.2373	10720
21.248	13535		21.248	120582		21.248	8211.6		21.248	16797		21.248	10849
21.2587	13733		21.2587	124052		21.2587	8091.6		21.2587	16831		21.2587	10864
21.2693	13839		21.2693	121981		21.2693	8458.8		21.2693	16880		21.2693	10843
21.28	14306		21.28	114974		21.28	8665.2		21.28	16876		21.28	11015
21.2907	14470		21.2907	104445		21.2907	8600.4		21.2907	16886		21.2907	11131
[truncated: 9,881 more rows]

## Sheet: Figure 4
Raw data for HPLC chromatograms
Figure 4b			Figure 4c			Figure 4d			Figure 4e
X	Y		X	Y		X	Y		X	Y
0	0		0	0		0	0		0	0
0.01067	0		0.01067	0		0.01067	0		0.01067	0
0.02133	0		0.02133	0		0.02133	0		0.02133	0
0.032	0		0.032	0		0.032	0		0.032	0
0.04267	0		0.04267	0		0.04267	0		0.04267	0
0.05333	0		0.05333	0		0.05333	0		0.05333	0
0.064	0		0.064	0		0.064	0		0.064	0
0.07467	0		0.07467	0		0.07467	0		0.07467	0
0.08533	0		0.08533	0		0.08533	0		0.08533	0
0.096	0		0.096	0		0.096	0		0.096	0
0.10667	0		0.10667	0		0.10667	0		0.10667	0
0.11733	-50		0.11733	5		0.11733	101		0.11733	-23
0.128	-276		0.128	9		0.128	272		0.128	-14
0.13867	-211		0.13867	-18		0.13867	467		0.13867	-10
0.14933	-328		0.14933	-5		0.14933	624		0.14933	-7
0.16	-129		0.16	-10		0.16	815		0.16	-5
0.17067	-136		0.17067	-29		0.17067	966		0.17067	-1
0.18133	-192		0.18133	-4		0.18133	1081		0.18133	3
0.192	-257		0.192	21		0.192	1285		0.192	-12
0.20267	-96		0.20267	19		0.20267	1427		0.20267	1
0.21333	-159		0.21333	-28		0.21333	1584		0.21333	8
0.224	-188		0.224	-24		0.224	1689		0.224	14
0.23467	-174		0.23467	3		0.23467	1824		0.23467	3
0.24533	-106		0.24533	-31		0.24533	1951		0.24533	-11
0.256	-90		0.256	-16		0.256	2107		0.256	-29
0.26667	-166		0.26667	1		0.26667	2244		0.26667	-41
0.27733	-12		0.27733	-11		0.27733	2376		0.27733	-25
0.288	-109		0.288	-43		0.288	2496		0.288	-7
0.29867	54		0.29867	-18		0.29867	2628		0.29867	4
0.30933	834		0.30933	2		0.30933	2726		0.30933	-18
0.32	1948		0.32	11		0.32	2834		0.32	-1
0.33067	3741		0.33067	13		0.33067	2940		0.33067	23
0.34133	5813		0.34133	50		0.34133	3043		0.34133	15
0.352	7657		0.352	28		0.352	3155		0.352	36
0.36267	8675		0.36267	-11		0.36267	3253		0.36267	39
0.37333	9318		0.37333	-30		0.37333	3333		0.37333	30
0.384	9283		0.384	-9		0.384	3423		0.384	40
0.39467	8911		0.39467	5		0.39467	3547		0.39467	63
0.40533	8462		0.40533	16		0.40533	3648		0.40533	86
0.416	7788		0.416	26		0.416	3769		0.416	103
0.42667	7144		0.42667	39		0.42667	3841		0.42667	109
0.43733	6265		0.43733	50		0.43733	3879		0.43733	92
0.448	5516		0.448	26		0.448	4003		0.448	110
0.45867	4749		0.45867	10		0.45867	4101		0.45867	97
0.46933	4171		0.46933	54		0.46933	4140		0.46933	93
0.48	3670		0.48	59		0.48	4178		0.48	119
0.49067	3204		0.49067	58		0.49067	4302		0.49067	166
0.50133	2845		0.50133	16		0.50133	4382		0.50133	181
0.512	2444		0.512	10		0.512	4473		0.512	156
0.52267	2210		0.52267	13		0.52267	4520		0.52267	141
0.53333	1781		0.53333	23		0.53333	4550		0.53333	175
0.544	1559		0.544	47		0.544	4610		0.544	200
0.55467	1509		0.55467	53		0.55467	4679		0.55467	235
0.56533	1385		0.56533	21		0.56533	4740		0.56533	264
0.576	1133		0.576	-1		0.576	4815		0.576	313
0.58667	1225		0.58667	55		0.58667	4861		0.58667	330
0.59733	1280		0.59733	57		0.59733	4924		0.59733	340
0.608	1362		0.608	59		0.608	4972		0.608	393
0.61867	1387		0.61867	36		0.61867	5047		0.61867	386
0.62933	1408		0.62933	28		0.62933	5090		0.62933	381
0.64	1408		0.64	38		0.64	5094		0.64	397
0.65067	1299		0.65067	49		0.65067	5173		0.65067	393
0.66133	1205		0.66133	44		0.66133	5280		0.66133	421
0.672	803		0.672	88		0.672	5307		0.672	458
0.68267	-24		0.68267	111		0.68267	5357		0.68267	492
0.69333	-1445		0.69333	52		0.69333	5373		0.69333	475
0.704	-3734		0.704	62		0.704	5408		0.704	510
0.71467	-6984		0.71467	97		0.71467	5431		0.71467	534
0.72533	-11039		0.72533	92		0.72533	5484		0.72533	564
0.736	-15873		0.736	82		0.736	5567		0.736	588
0.74667	-20751		0.74667	70		0.74667	5576		0.74667	586
0.75733	-25338		0.75733	75		0.75733	5661		0.75733	640
0.768	-29220		0.768	100		0.768	5663		0.768	661
0.77867	-31980		0.77867	94		0.77867	5694		0.77867	678
0.78933	-33284		0.78933	82		0.78933	5757		0.78933	684
0.8	-32970		0.8	88		0.8	5825		0.8	730
0.81067	-30657		0.81067	151		0.81067	5874		0.81067	771
0.82133	-26613		0.82133	100		0.82133	5871		0.82133	817
0.832	-21321		0.832	83		0.832	5907		0.832	814
0.84267	-15439		0.84267	85		0.84267	5979		0.84267	843
0.85333	-9407		0.85333	131		0.85333	6011		0.85333	864
0.864	-4033		0.864	117		0.864	5994		0.864	919
0.87467	720		0.87467	122		0.87467	6015		0.87467	927
0.88533	4631		0.88533	139		0.88533	6035		0.88533	958
0.896	7586		0.896	121		0.896	6094		0.896	979
0.90667	9491		0.90667	159		0.90667	6139		0.90667	991
0.91733	10615		0.91733	146		0.91733	6169		0.91733	993
0.928	11245		0.928	117		0.928	6159		0.928	1041
0.93867	11083		0.93867	107		0.93867	6162		0.93867	1050
0.94933	10237		0.94933	87		0.94933	6182		0.94933	1078
0.96	9232		0.96	110		0.96	6174		0.96	1058
0.97067	7978		0.97067	133		0.97067	6264		0.97067	1109
0.98133	6691		0.98133	123		0.98133	6299		0.98133	1134
0.992	5654		0.992	86		0.992	6270		0.992	1184
1.00267	4684		1.00267	72		1.00267	6301		1.00267	1190
1.01333	3880		1.01333	97		1.01333	6316		1.01333	1228
1.024	3180		1.024	86		1.024	6337		1.024	1257
1.03467	2681		1.03467	91		1.03467	6384		1.03467	1271
1.04533	2139		1.04533	99		1.04533	6435		1.04533	1323
1.056	1718		1.056	128		1.056	6426		1.056	1329
1.06667	1407		1.06667	120		1.06667	6449		1.06667	1353
1.07733	1117		1.07733	105		1.07733	6462		1.07733	1389
1.088	821		1.088	101		1.088	6486		1.088	1431
1.09867	480		1.09867	88		1.09867	6509		1.09867	1422
1.10933	197		1.10933	83		1.10933	6480		1.10933	1414
1.12	195		1.12	133		1.12	6540		1.12	1452
1.13067	184		1.13067	82		1.13067	6528		1.13067	1459
1.14133	3		1.14133	73		1.14133	6541		1.14133	1480
1.152	64		1.152	75		1.152	6574		1.152	1510
1.16267	-57		1.16267	65		1.16267	6572		1.16267	1539
1.17333	-101		1.17333	93		1.17333	6641		1.17333	1552
1.184	-262		1.184	73		1.184	6638		1.184	1544
1.19467	-271		1.19467	48		1.19467	6662		1.19467	1563
1.20533	-384		1.20533	84		1.20533	6646		1.20533	1581
1.216	-423		1.216	95		1.216	6644		1.216	1582
1.22667	-369		1.22667	68		1.22667	6603		1.22667	1608
1.23733	-293		1.23733	25		1.23733	6685		1.23733	1648
1.248	-304		1.248	77		1.248	6724		1.248	1628
1.25867	-181		1.25867	104		1.25867	6740		1.25867	1662
1.26933	-307		1.26933	121		1.26933	6771		1.26933	1679
1.28	-292		1.28	103		1.28	6742		1.28	1684
1.29067	-284		1.29067	87		1.29067	6727		1.29067	1703
1.30133	-340		1.30133	94		1.30133	6710		1.30133	1749
1.312	-328		1.312	78		1.312	6744		1.312	1754
1.32267	-398		1.32267	87		1.32267	6811		1.32267	1767
1.33333	-388		1.33333	76		1.33333	6808		1.33333	1775
1.344	-319		1.344	83		1.344	6779		1.344	1771
1.35467	-416		1.35467	73		1.35467	6769		1.35467	1839
1.36533	-452		1.36533	61		1.36533	6809		1.36533	1851
1.376	-566		1.376	84		1.376	6875		1.376	1851
1.38667	-496		1.38667	83		1.38667	6827		1.38667	1871
1.39733	-520		1.39733	57		1.39733	6838		1.39733	1859
1.408	-514		1.408	89		1.408	6878		1.408	1880
1.41867	-522		1.41867	88		1.41867	6900		1.41867	1896
1.42933	-496		1.42933	112		1.42933	6885		1.42933	1918
1.44	-401		1.44	88		1.44	6915		1.44	1929
1.45067	-485		1.45067	108		1.45067	6907		1.45067	1912
1.46133	-394		1.46133	139		1.46133	6905		1.46133	1930
1.472	-482		1.472	119		1.472	6921		1.472	1962
1.48267	-541		1.48267	58		1.48267	6922		1.48267	1950
1.49333	-474		1.49333	98		1.49333	6918		1.49333	1972
1.504	-434		1.504	90		1.504	6949		1.504	2006
1.51467	-638		1.51467	110		1.51467	6974		1.51467	2015
1.52533	-441		1.52533	106		1.52533	6964		1.52533	2023
1.536	-316		1.536	116		1.536	6975		1.536	2070
1.54667	-529		1.54667	119		1.54667	6978		1.54667	2041
1.55733	-586		1.55733	101		1.55733	6974		1.55733	2047
1.568	-467		1.568	114		1.568	7018		1.568	2060
1.57867	-567		1.57867	155		1.57867	6996		1.57867	2076
1.58933	-529		1.58933	150		1.58933	7024		1.58933	2052
1.6	-579		1.6	163		1.6	7018		1.6	2111
1.61067	-542		1.61067	165		1.61067	7038		1.61067	2110
1.62133	-493		1.62133	163		1.62133	7029		1.62133	2147
1.632	-452		1.632	215		1.632	7035		1.632	2143
1.64267	-496		1.64267	185		1.64267	7038		1.64267	2169
1.65333	-497		1.65333	206		1.65333	7047		1.65333	2144
1.664	-381		1.664	170		1.664	7067		1.664	2155
1.67467	-440		1.67467	167		1.67467	7079		1.67467	2157
1.68533	-547		1.68533	116		1.68533	7042		1.68533	2171
1.696	-397		1.696	144		1.696	7055		1.696	2134
1.70667	-383		1.70667	201		1.70667	7039		1.70667	2171
1.71733	-384		1.71733	189		1.71733	7083		1.71733	2164
1.728	-473		1.728	226		1.728	7095		1.728	2152
1.73867	-426		1.73867	240		1.73867	7117		1.73867	2185
1.74933	-375		1.74933	222		1.74933	7103		1.74933	2190
1.76	-398		1.76	234		1.76	7130		1.76	2196
1.77067	-397		1.77067	221		1.77067	7127		1.77067	2205
1.78133	-382		1.78133	241		1.78133	7112		1.78133	2198
1.792	-289		1.792	208		1.792	7096		1.792	2227
1.80267	-456		1.80267	251		1.80267	7124		1.80267	2241
1.81333	-304		1.81333	265		1.81333	7148		1.81333	2220
1.824	-371		1.824	261		1.824	7127		1.824	2220
1.83467	-387		1.83467	278		1.83467	7157		1.83467	2188
1.84533	-237		1.84533	254		1.84533	7176		1.84533	2205
1.856	-326		1.856	260		1.856	7198		1.856	2205
1.86667	-296		1.86667	266		1.86667	7135		1.86667	2210
1.87733	-343		1.87733	313		1.87733	7223		1.87733	2206
1.888	-323		1.888	297		1.888	7218		1.888	2188
1.89867	-318		1.89867	312		1.89867	7216		1.89867	2183
1.90933	-445		1.90933	367		1.90933	7203		1.90933	2183
1.92	-209		1.92	374		1.92	7204		1.92	2189
1.93067	-317		1.93067	339		1.93067	7207		1.93067	2222
1.94133	-421		1.94133	379		1.94133	7229		1.94133	2214
1.952	-373		1.952	384		1.952	7263		1.952	2248
1.96267	-427		1.96267	386		1.96267	7259		1.96267	2260
1.97333	-423		1.97333	387		1.97333	7302		1.97333	2249
1.984	-535		1.984	386		1.984	7227		1.984	2289
1.99467	-341		1.99467	417		1.99467	7256		1.99467	2248
2.00533	-396		2.00533	446		2.00533	7292		2.00533	2255
2.016	-378		2.016	435		2.016	7273		2.016	2234
2.02667	-375		2.02667	444		2.02667	7304		2.02667	2260
2.03733	-520		2.03733	439		2.03733	7295		2.03733	2286
2.048	-387		2.048	431		2.048	7288		2.048	2328
2.05867	-358		2.05867	410		2.05867	7306		2.05867	2313
2.06933	-452		2.06933	456		2.06933	7310		2.06933	2280
2.08	-510		2.08	459		2.08	7326		2.08	2288
2.09067	-472		2.09067	444		2.09067	7325		2.09067	2277
2.10133	-372		2.10133	466		2.10133	7334		2.10133	2243
2.112	-341		2.112	490		2.112	7344		2.112	2230
2.12267	-425		2.12267	500		2.12267	7322		2.12267	2231
2.13333	-392		2.13333	479		2.13333	7319		2.13333	2254
2.144	-356		2.144	445		2.144	7325		2.144	2266
2.15467	-449		2.15467	475		2.15467	7314		2.15467	2283
2.16533	-378		2.16533	485		2.16533	7293		2.16533	2287
2.176	-400		2.176	473		2.176	7321		2.176	2262
2.18667	-329		2.18667	454		2.18667	7318		2.18667	2276
2.19733	-396		2.19733	477		2.19733	7367		2.19733	2278
2.208	-531		2.208	478		2.208	7354		2.208	2263
2.21867	-587		2.21867	512		2.21867	7347		2.21867	2279
2.22933	-372		2.22933	550		2.22933	7349		2.22933	2273
2.24	-368		2.24	541		2.24	7390		2.24	2277
2.25067	-381		2.25067	521		2.25067	7380		2.25067	2282
2.26133	-469		2.26133	555		2.26133	7405		2.26133	2323
2.272	-414		2.272	583		2.272	7414		2.272	2326
2.28267	-416		2.28267	565		2.28267	7444		2.28267	2340
2.29333	-317		2.29333	570		2.29333	7399		2.29333	2354
2.304	-406		2.304	555		2.304	7433		2.304	2382
2.31467	-401		2.31467	566		2.31467	7439		2.31467	2370
2.32533	-331		2.32533	517		2.32533	7467		2.32533	2380
2.336	-261		2.336	553		2.336	7425		2.336	2388
2.34667	-378		2.34667	571		2.34667	7424		2.34667	2433
2.35733	-468		2.35733	552		2.35733	7431		2.35733	2440
2.368	-378		2.368	546		2.368	7446		2.368	2439
2.37867	-353		2.37867	575		2.37867	7439		2.37867	2453
2.38933	-323		2.38933	563		2.38933	7442		2.38933	2477
2.4	-192		2.4	593		2.4	7436		2.4	2484
2.41067	-199		2.41067	572		2.41067	7479		2.41067	2464
2.42133	-184		2.42133	579		2.42133	7485		2.42133	2484
2.432	-187		2.432	567		2.432	7447		2.432	2483
2.44267	-184		2.44267	534		2.44267	7461		2.44267	2499
2.45333	-315		2.45333	553		2.45333	7466		2.45333	2522
2.464	-159		2.464	532		2.464	7437		2.464	2535
2.47467	-344		2.47467	579		2.47467	7507		2.47467	2524
2.48533	-262		2.48533	582		2.48533	7474		2.48533	2557
2.496	-344		2.496	566		2.496	7472		2.496	2575
2.50667	-319		2.50667	548		2.50667	7500		2.50667	2615
2.51733	-259		2.51733	558		2.51733	7525		2.51733	2630
2.528	-328		2.528	490		2.528	7526		2.528	2673
2.53867	-823		2.53867	187		2.53867	7511		2.53867	2666
2.54933	-1919		2.54933	-477		2.54933	7525		2.54933	2674
2.56	-4006		2.56	-1830		2.56	7539		2.56	2715
2.57067	-7304		2.57067	-3951		2.57067	7544		2.57067	2736
2.58133	-11500		2.58133	-6896		2.58133	7590		2.58133	2789
2.592	-16672		2.592	-10529		2.592	7581		2.592	2754
2.60267	-22648		2.60267	-14741		2.60267	7576		2.60267	2764
2.61333	-29250		2.61333	-19339		2.61333	7608		2.61333	2781
2.624	-36049		2.624	-24185		2.624	7566		2.624	2768
2.63467	-43093		2.63467	-29139		2.63467	7558		2.63467	2841
2.64533	-50275		2.64533	-34097		2.64533	7615		2.64533	2838
2.656	-57503		2.656	-38841		2.656	7565		2.656	2846
2.66667	-64985		2.66667	-43162		2.66667	7568		2.66667	2886
2.67733	-72349		2.67733	-46538		2.67733	7674		2.67733	2876
2.688	-79739		2.688	-47271		2.688	7739		2.688	2951
2.69867	-87101		2.69867	-43235		2.69867	7903		2.69867	3074
2.70933	-94224		2.70933	-35471		2.70933	8110		2.70933	3085
2.72	-101410		2.72	-27482		2.72	8250		2.72	2802
2.73067	-108158		2.73067	-21149		2.73067	8402		2.73067	2142
2.74133	-114407		2.74133	-16596		2.74133	8432		2.74133	1066
2.752	-118924		2.752	-13189		2.752	8631		2.752	317
2.76267	-109097		2.76267	-10149		2.76267	9603		2.76267	1380
2.77333	-58367		2.77333	-7204		2.77333	11873		2.77333	6257
2.784	-5020		2.784	-4390		2.784	15402		2.784	14976
2.79467	13127		2.79467	-1988		2.79467	19270		2.79467	24439
2.80533	11303		2.80533	-185		2.80533	22308		2.80533	30921
2.816	6431		2.816	1026		2.816	23647		2.816	33118
2.82667	2720		2.82667	1829		2.82667	23144		2.82667	32387
2.83733	441		2.83733	2410		2.83733	21630		2.83733	30939
2.848	-608		2.848	2948		2.848	20191		2.848	30209
2.85867	-894		2.85867	3440		2.85867	19798		2.85867	31251
2.86933	-689		2.86933	3945		2.86933	21562		2.86933	34572
2.88	-40		2.88	4467		2.88	46006		2.88	39835
2.89067	887		2.89067	4944		2.89067	187650		2.89067	59607
2.90133	2084		2.90133	5569		2.90133	432685		2.90133	186457
2.912	3762		2.912	6467		2.912	621272		2.912	453990
2.92267	6195		2.92267	8031		2.92267	705656		2.92267	688115
2.93333	9421		2.93333	10913		2.93333	719347		2.93333	793904
2.944	13911		2.944	15897		2.944	694990		2.944	804069
2.95467	20099		2.95467	23771		2.95467	649284		2.95467	766847
2.96533	28371		2.96533	35123		2.96533	596041		2.96533	711839
2.976	38678		2.976	49740		2.976	547505		2.976	656843
2.98667	51414		2.98667	66854		2.98667	512724		2.98667	610153
2.99733	66873		2.99733	85089		2.99733	491046		2.99733	572578
3.008	84549		3.008	103017		3.008	472463		3.008	537769
3.01867	104677		3.01867	119304		3.01867	448040		3.01867	499531
3.02933	127054		3.02933	133180		3.02933	414960		3.02933	454519
3.04	151330		3.04	144727		3.04	374466		3.04	402585
3.05067	176241		3.05067	154518		3.05067	330176		3.05067	346791
3.06133	200330		3.06133	163518		3.06133	285661		3.06133	291890
3.072	222541		3.072	172614		3.072	244225		3.072	242271
3.08267	242482		3.08267	182547		3.08267	207994		3.08267	200106
3.09333	261218		3.09333	193408		3.09333	172325		3.09333	164075
3.104	279295		3.104	205071		3.104	118717		3.104	124693
3.11467	298685		3.11467	216362		3.11467	35536		3.11467	48050
3.12533	319247		3.12533	225517		3.12533	-59096		3.12533	-74213
3.136	340444		3.136	230121		3.136	-145530		3.136	-193150
3.14667	360833		3.14667	227635		3.14667	-215008		3.14667	-278919
3.15733	379059		3.15733	217366		3.15733	-267112		3.15733	-332773
3.168	394628		3.168	200996		3.168	-305844		3.168	-362848
3.17867	410477		3.17867	181674		3.17867	-334795		3.17867	-375107
3.18933	432134		3.18933	161795		3.18933	-355941		3.18933	-373043
3.2	464197		3.2	142394		3.2	-368808		3.2	-359582
3.21067	506734		3.21067	123725		3.21067	-369719		3.21067	-338269
3.22133	552251		3.22133	105741		3.22133	-355921		3.22133	-312536
3.232	592216		3.232	88374		3.232	-329285		3.232	-284792
3.24267	623628		3.24267	71255		3.24267	-294634		3.24267	-256271
3.25333	644592		3.25333	54851		3.25333	-256429		3.25333	-227363
3.264	655266		3.264	40650		3.264	-217270		3.264	-198131
3.27467	657948		3.27467	29863		3.27467	-178407		3.27467	-168468
3.28533	651719		3.28533	22517		3.28533	-140293		3.28533	-138440
3.296	640282		3.296	17709		3.296	-103435		3.296	-108298
3.30667	627446		3.30667	14458		3.30667	-68230		3.30667	-78088
3.31733	613992		3.31733	12104		3.31733	-35593		3.31733	-48362
3.328	599978		3.328	10164		3.328	-6317		3.328	-19378
3.33867	584758		3.33867	8436		3.33867	19181		3.33867	8331
3.34933	568769		3.34933	6857		3.34933	40033		3.34933	35722
3.36	550716		3.36	5270		3.36	49064		3.36	64253
3.37067	530423		3.37067	3659		3.37067	43444		3.37067	76503
3.38133	506991		3.38133	2079		3.38133	33014		3.38133	62453
3.392	481268		3.392	481		3.392	24276		3.392	40434
3.40267	452717		3.40267	-1075		3.40267	18112		3.40267	24499
3.41333	421583		3.41333	-2629		3.41333	13991		3.41333	15832
3.424	387825		3.424	-4139		3.424	11383		3.424	11779
3.43467	352470		3.43467	-5620		3.43467	9795		3.43467	10161
3.44533	316366		3.44533	-7085		3.44533	8907		3.44533	9702
3.456	280170		3.456	-8419		3.456	8429		3.456	9583
3.46667	243823		3.46667	-9699		3.46667	8256		3.46667	9375
3.47733	208473		3.47733	-10954		3.47733	8290		3.47733	8987
3.488	174743		3.488	-12433		3.488	8408		3.488	8559
3.49867	142763		3.49867	-15230		3.49867	8534		3.49867	8078
3.50933	113166		3.50933	-23206		3.50933	8699		3.50933	7702
3.52	86695		3.52	-42492		3.52	8933		3.52	7444
3.53067	60062		3.53067	-72600		3.53067	9157		3.53067	7221
3.54133	18648		3.54133	-107518		3.54133	9347		3.54133	7095
3.552	-50400		3.552	-141767		3.552	9491		3.552	7036
3.56267	-145160		3.56267	-170334		3.56267	9604		3.56267	7034
3.57333	-232639		3.57333	-190154		3.57333	9634		3.57333	7144
3.584	-288440		3.584	-201367		3.584	9673		3.584	7341
3.59467	-316765		3.59467	-205861		3.59467	9750		3.59467	7542
3.60533	-328688		3.60533	-205569		3.60533	9735		3.60533	7597
3.616	-331784		3.616	-201963		3.616	9768		3.616	7493
3.62667	-330014		3.62667	-196029		3.62667	9723		3.62667	7283
3.63733	-325351		3.63733	-188412		3.63733	9723		3.63733	7065
3.648	-318898		3.648	-179461		3.648	9744		3.648	6881
3.65867	-310844		3.65867	-169364		3.65867	9741		3.65867	6858
3.66933	-301623		3.66933	-158075		3.66933	9736		3.66933	6945
3.68	-291257		3.68	-145493		3.68	9761		3.68	7103
3.69067	-279722		3.69067	-131362		3.69067	9769		3.69067	7281
3.70133	-266902		3.70133	-115076		3.70133	9755		3.70133	7388
3.712	-252627		3.712	-95747		3.712	9941		3.712	7357
3.72267	-236803		3.72267	-72719		3.72267	10027		3.72267	7200
3.73333	-218615		3.73333	-48367		3.73333	10122		3.73333	6937
3.744	-196950		3.744	-28797		3.744	10144		3.744	6633
3.75467	-169276		3.75467	-17393		3.75467	10198		3.75467	6365
3.76533	-131505		3.76533	-11891		3.76533	10207		3.76533	6148
3.776	-84817		3.776	-8533		3.776	10237		3.776	5994
3.78667	-48451		3.78667	-4537		3.78667	10218		3.78667	5933
3.79733	-42072		3.79733	917		3.79733	10107		3.79733	5957
3.808	-56930		3.808	6726		3.808	9970		3.808	6027
3.81867	-73171		3.81867	10977		3.81867	9877		3.81867	6086
3.82933	-82839		3.82933	12181		3.82933	10034		3.82933	6041
3.84	-86406		3.84	10244		3.84	10927		3.84	6016
3.85067	-86028		3.85067	6487		3.85067	13930		3.85067	6144
3.86133	-83104		3.86133	2402		3.86133	20997		3.86133	7111
3.872	-78873		3.872	-869		3.872	33182		3.872	10318
3.88267	-73837		3.88267	-2924		3.88267	48717		3.88267	17973
3.89333	-68583		3.89333	-3892		3.89333	62819		3.89333	31375
3.904	-63291		3.904	-3957		3.904	70626		3.904	48579
3.91467	-58030		3.91467	-3339		3.91467	70286		3.91467	64129
3.92533	-52849		3.92533	-2376		3.92533	63585		3.92533	72301
3.936	-47750		3.936	-1303		3.936	53854		3.936	71026
3.94667	-42827		3.94667	-230		3.94667	43807		3.94667	62538
3.95733	-38138		3.95733	701		3.95733	35060		3.95733	50976
3.968	-33680		3.968	1473		3.968	28177		3.968	39829
3.97867	-29535		3.97867	1969		3.97867	22929		3.97867	30794
3.98933	-25785		3.98933	2289		3.98933	19135		3.98933	24091
4	-22450		4	2446		4	16416		4	19265
4.01067	-19329		4.01067	2557		4.01067	14515		4.01067	15829
4.02133	-16831		4.02133	2513		4.02133	13132		4.02133	13325
4.032	-14414		4.032	2484		4.032	12198		4.032	11452
4.04267	-12692		4.04267	2489		4.04267	11511		4.04267	9978
4.05333	-11134		4.05333	2391		4.05333	11053		4.05333	8896
4.064	-9520		4.064	2304		4.064	10690		4.064	8096
4.07467	-8325		4.07467	2230		4.07467	10424		4.07467	7387
4.08533	-7259		4.08533	2156		4.08533	10202		4.08533	6908
4.096	-6319		4.096	2123		4.096	10049		4.096	6534
4.10667	-5572		4.10667	2017		4.10667	9953		4.10667	6241
4.11733	-4868		4.11733	1962		4.11733	9835		4.11733	5967
4.128	-4096		4.128	1919		4.128	9762		4.128	5784
4.13867	-3589		4.13867	1868		4.13867	9717		4.13867	5635
4.14933	-2904		4.14933	1826		4.14933	9636		4.14933	5497
4.16	-2406		4.16	1788		4.16	9577		4.16	5399
4.17067	-1950		4.17067	1784		4.17067	9489		4.17067	5287
4.18133	-1510		4.18133	1758		4.18133	9441		4.18133	5195
4.192	-1043		4.192	1786		4.192	9433		4.192	5106
4.20267	-663		4.20267	1837		4.20267	9417		4.20267	5031
4.21333	-186		4.21333	1807		4.21333	9462		4.21333	4956
4.224	270		4.224	1788		4.224	9484		4.224	4899
4.23467	400		4.23467	1817		4.23467	9527		4.23467	4861
4.24533	843		4.24533	1829		4.24533	9591		4.24533	4825
4.256	660		4.256	1807		4.256	9642		4.256	4785
4.26667	786		4.26667	1778		4.26667	9644		4.26667	4814
4.27733	723		4.27733	1741		4.27733	9631		4.27733	4868
4.288	676		4.288	1719		4.288	9700		4.288	4980
4.29867	738		4.29867	1723		4.29867	9788		4.29867	5057
4.30933	642		4.30933	1686		4.30933	9857		4.30933	5148
4.32	663		4.32	1669		4.32	9943		4.32	5204
4.33067	675		4.33067	1672		4.33067	10071		4.33067	5268
4.34133	634		4.34133	1647		4.34133	10218		4.34133	5288
4.352	850		4.352	1713		4.352	10353		4.352	5412
4.36267	1330		4.36267	1803		4.36267	10477		4.36267	5451
4.37333	2193		4.37333	2027		4.37333	10565		4.37333	5514
4.384	4339		4.384	2444		4.384	10705		4.384	5585
4.39467	8611		4.39467	3234		4.39467	10758		4.39467	5697
4.40533	15865		4.40533	4452		4.40533	10847		4.40533	5754
4.416	26903		4.416	6169		4.416	10944		4.416	5820
4.42667	41208		4.42667	8280		4.42667	10969		4.42667	5861
4.43733	56820		4.43733	10540		4.43733	10934		4.43733	5890
4.448	71592		4.448	12629		4.448	11011		4.448	5930
4.45867	83550		4.45867	14433		4.45867	11058		4.45867	5955
4.46933	91526		4.46933	15683		4.46933	11047		4.46933	5910
4.48	94903		4.48	16457		4.48	11056		4.48	5902
4.49067	93941		4.49067	16698		4.49067	11105		4.49067	5887
4.50133	89349		4.50133	16488		4.50133	11103		4.50133	5875
4.512	82158		4.512	15885		4.512	11097		4.512	5842
4.52267	73463		4.52267	14882		4.52267	11080		4.52267	5813
4.53333	64363		4.53333	13668		4.53333	11058		4.53333	5811
4.544	55610		4.544	12469		4.544	11022		4.544	5777
4.55467	47379		4.55467	11278		4.55467	10970		4.55467	5700
4.56533	40097		4.56533	10290		4.56533	10943		4.56533	5622
4.576	33973		4.576	9474		4.576	10884		4.576	5532
4.58667	28554		4.58667	8853		4.58667	10791		4.58667	5456
4.59733	24331		4.59733	8319		4.59733	10700		4.59733	5370
4.608	20479		4.608	7853		4.608	10688		4.608	5250
4.61867	17102		4.61867	7319		4.61867	10620		4.61867	5177
4.62933	14089		4.62933	6780		4.62933	10591		4.62933	5120
4.64	11537		4.64	6181		4.64	10513		4.64	5077
4.65067	9436		4.65067	5569		4.65067	10452		4.65067	4995
4.66133	7585		4.66133	4931		4.66133	10432		4.66133	4921
4.672	6099		4.672	4321		4.672	10366		4.672	4862
4.68267	4822		4.68267	3874		4.68267	10328		4.68267	4829
4.69333	3736		4.69333	3434		4.69333	10286		4.69333	4740
4.704	2778		4.704	3097		4.704	10233		4.704	4667
4.71467	1994		4.71467	2821		4.71467	10170		4.71467	4626
4.72533	1465		4.72533	2629		4.72533	10110		4.72533	4578
4.736	925		4.736	2544		4.736	10101		4.736	4503
4.74667	363		4.74667	2469		4.74667	10078		4.74667	4469
4.75733	79		4.75733	2394		4.75733	9982		4.75733	4388
4.768	-459		4.768	2325		4.768	9959		4.768	4327
4.77867	-736		4.77867	2277		4.77867	9946		4.77867	4301
4.78933	-953		4.78933	2234		4.78933	9951		4.78933	4291
4.8	-1080		4.8	2258		4.8	9888		4.8	4253
4.81067	-1217		4.81067	2198		4.81067	9832		4.81067	4205
4.82133	-1472		4.82133	2169		4.82133	9788		4.82133	4168
4.832	-1621		4.832	2089		4.832	9774		4.832	4130
4.84267	-1730		4.84267	2114		4.84267	9732		4.84267	4093
4.85333	-1828		4.85333	2061		4.85333	9701		4.85333	4065
4.864	-1797		4.864	2045		4.864	9760		4.864	4037
4.87467	-1974		4.87467	2015		4.87467	9745		4.87467	3997
4.88533	-1886		4.88533	1999		4.88533	9727		4.88533	3962
4.896	-2000		4.896	1932		4.896	9839		4.896	3938
4.90667	-2064		4.90667	1905		4.90667	9870		4.90667	3943
4.91733	-1944		4.91733	1895		4.91733	9903		4.91733	3948
4.928	-1961		4.928	1902		4.928	9908		4.928	3936
4.93867	-1983		4.93867	1877		4.93867	9864		4.93867	3939
4.94933	-1880		4.94933	1851		4.94933	9841		4.94933	3942
4.96	-1862		4.96	1888		4.96	9739		4.96	3923
4.97067	-1901		4.97067	1894		4.97067	9622		4.97067	3919
4.98133	-1860		4.98133	1911		4.98133	9553		4.98133	3853
4.992	-1879		4.992	1912		4.992	9523		4.992	3786
5.00267	-1866		5.00267	1876		5.00267	9451		5.00267	3773
5.01333	-1931		5.01333	1889		5.01333	9366		5.01333	3716
5.024	-1861		5.024	1847		5.024	9305		5.024	3664
5.03467	-1799		5.03467	1821		5.03467	9356		5.03467	3623
5.04533	-1773		5.04533	1793		5.04533	9282		5.04533	3563
5.056	-1573		5.056	1775		5.056	9306		5.056	3548
5.06667	-1602		5.06667	1729		5.06667	9327		5.06667	3496
5.07733	-1655		5.07733	1693		5.07733	9372		5.07733	3450
5.088	-1510		5.088	1683		5.088	9376		5.088	3429
5.09867	-1503		5.09867	1659		5.09867	9357		5.09867	3444
5.10933	-1488		5.10933	1632		5.10933	9380		5.10933	3406
5.12	-1419		5.12	1595		5.12	9386		5.12	3390
5.13067	-1346		5.13067	1548		5.13067	9384		5.13067	3352
5.14133	-1255		5.14133	1558		5.14133	9414		5.14133	3336
5.152	-1368		5.152	1525		5.152	9409		5.152	3336
5.16267	-1313		5.16267	1518		5.16267	9356		5.16267	3290
5.17333	-1193		5.17333	1494		5.17333	9356		5.17333	3293
5.184	-1155		5.184	1488		5.184	9354		5.184	3285
5.19467	-1111		5.19467	1448		5.19467	9406		5.19467	3297
5.20533	-1099		5.20533	1449		5.20533	9445		5.20533	3300
5.216	-1165		5.216	1403		5.216	9509		5.216	3288
5.22667	-1208		5.22667	1433		5.22667	9602		5.22667	3245
5.23733	-1238		5.23733	1423		5.23733	9740		5.23733	3218
5.248	-1301		5.248	1391		5.248	9857		5.248	3226
5.25867	-1310		5.25867	1400		5.25867	9930		5.25867	3194
5.26933	-1189		5.26933	1374		5.26933	10022		5.26933	3145
5.28	-1008		5.28	1360		5.28	10120		5.28	3137
5.29067	-1041		5.29067	1375		5.29067	10188		5.29067	3145
5.30133	-1018		5.30133	1365		5.30133	10160		5.30133	3157
5.312	-1062		5.312	1341		5.312	10102		5.312	3146
5.32267	-1151		5.32267	1350		5.32267	10089		5.32267	3096
5.33333	-1132		5.33333	1326		5.33333	10063		5.33333	3076
5.344	-1211		5.344	1352		5.344	10020		5.344	3096
5.35467	-1058		5.35467	1365		5.35467	9954		5.35467	3109
5.36533	-1132		5.36533	1360		5.36533	9924		5.36533	3115
5.376	-927		5.376	1358		5.376	9900		5.376	3088
5.38667	-1105		5.38667	1348		5.38667	9864		5.38667	3099
5.39733	-1234		5.39733	1321		5.39733	9811		5.39733	3119
5.408	-1202		5.408	1330		5.408	9791		5.408	3107
5.41867	-1018		5.41867	1304		5.41867	9766		5.41867	3124
5.42933	-1105		5.42933	1325		5.42933	9735		5.42933	3129
5.44	-1188		5.44	1340		5.44	9677		5.44	3119
5.45067	-1137		5.45067	1322		5.45067	9586		5.45067	3076
5.46133	-1137		5.46133	1295		5.46133	9533		5.46133	3056
5.472	-1293		5.472	1278		5.472	9508		5.472	3079
5.48267	-1213		5.48267	1254		5.48267	9532		5.48267	3062
5.49333	-1084		5.49333	1293		5.49333	9422		5.49333	3027
5.504	-1044		5.504	1299		5.504	9425		5.504	3020
5.51467	-1301		5.51467	1302		5.51467	9402		5.51467	3052
5.52533	-1212		5.52533	1305		5.52533	9383		5.52533	3030
5.536	-1136		5.536	1263		5.536	9398		5.536	3023
5.54667	-1127		5.54667	1271		5.54667	9335		5.54667	2999
5.55733	-1163		5.55733	1251		5.55733	9352		5.55733	2992
5.568	-1078		5.568	1282		5.568	9365		5.568	2998
5.57867	-1013		5.57867	1287		5.57867	9350		5.57867	3026
5.58933	-1094		5.58933	1299		5.58933	9286		5.58933	3010
5.6	-1077		5.6	1292		5.6	9282		5.6	3053
5.61067	-1227		5.61067	1304		5.61067	9261		5.61067	3033
5.62133	-1188		5.62133	1285		5.62133	9199		5.62133	3041
5.632	-1136		5.632	1266		5.632	9153		5.632	3033
5.64267	-1182		5.64267	1251		5.64267	9117		5.64267	3017
5.65333	-1023		5.65333	1265		5.65333	9129		5.65333	3002
5.664	-1156		5.664	1273		5.664	9068		5.664	2971
5.67467	-1171		5.67467	1311		5.67467	9038		5.67467	2951
5.68533	-1118		5.68533	1276		5.68533	8984		5.68533	2980
5.696	-1247		5.696	1237		5.696	8971		5.696	2981
5.70667	-1208		5.70667	1264		5.70667	8930		5.70667	2976
5.71733	-1328		5.71733	1239		5.71733	8892		5.71733	2963
5.728	-1290		5.728	1241		5.728	8875		5.728	2923
5.73867	-1307		5.73867	1248		5.73867	8922		5.73867	2893
5.74933	-1335		5.74933	1265		5.74933	8877		5.74933	2872
5.76	-1276		5.76	1245		5.76	8885		5.76	2850
5.77067	-1349		5.77067	1282		5.77067	8862		5.77067	2880
5.78133	-1369		5.78133	1271		5.78133	8865		5.78133	2821
5.792	-1231		5.792	1253		5.792	8855		5.792	2829
5.80267	-1357		5.80267	1250		5.80267	8868		5.80267	2849
5.81333	-1232		5.81333	1219		5.81333	8859		5.81333	2872
5.824	-1389		5.824	1265		5.824	8942		5.824	2870
5.83467	-1325		5.83467	1176		5.83467	8945		5.83467	2901
5.84533	-1228		5.84533	1209		5.84533	8883		5.84533	2863
5.856	-1338		5.856	1189		5.856	8863		5.856	2865
5.86667	-1297		5.86667	1226		5.86667	8896		5.86667	2860
5.87733	-1477		5.87733	1206		5.87733	8892		5.87733	2858
5.888	-1478		5.888	1222		5.888	8917		5.888	2857
5.89867	-1519		5.89867	1214		5.89867	8941		5.89867	2861
5.90933	-1605		5.90933	1183		5.90933	8950		5.90933	2866
5.92	-1669		5.92	1148		5.92	8976		5.92	2834
5.93067	-1607		5.93067	1178		5.93067	8993		5.93067	2866
5.94133	-1613		5.94133	1199		5.94133	8993		5.94133	2861
5.952	-1486		5.952	1183		5.952	9041		5.952	2892
5.96267	-1539		5.96267	1134		5.96267	9051		5.96267	2907
5.97333	-1469		5.97333	1159		5.97333	9118		5.97333	2893
5.984	-1672		5.984	1144		5.984	9122		5.984	2916
5.99467	-1559		5.99467	1124		5.99467	9137		5.99467	2881
6.00533	-1634		6.00533	1142		6.00533	9156		6.00533	2885
6.016	-1689		6.016	1148		6.016	9204		6.016	2930
6.02667	-1676		6.02667	1132		6.02667	9276		6.02667	2920
6.03733	-1708		6.03733	1132		6.03733	9316		6.03733	2883
6.048	-1761		6.048	1163		6.048	9320		6.048	2917
6.05867	-1715		6.05867	1156		6.05867	9300		6.05867	2910
6.06933	-1618		6.06933	1129		6.06933	9415		6.06933	2954
6.08	-1568		6.08	1129		6.08	9407		6.08	2969
6.09067	-1498		6.09067	1162		6.09067	9448		6.09067	3021
6.10133	-1573		6.10133	1160		6.10133	9463		6.10133	3047
6.112	-1470		6.112	1143		6.112	9434		6.112	3011
6.12267	-1488		6.12267	1140		6.12267	9407		6.12267	3015
6.13333	-1598		6.13333	1128		6.13333	9431		6.13333	3010
6.144	-1481		6.144	1162		6.144	9421		6.144	3020
6.15467	-1516		6.15467	1144		6.15467	9450		6.15467	3030
6.16533	-1362		6.16533	1122		6.16533	9428		6.16533	3038
6.176	-1448		6.176	1129		6.176	9469		6.176	3056
6.18667	-1483		6.18667	1130		6.18667	9437		6.18667	3045
6.19733	-1452		6.19733	1110		6.19733	9458		6.19733	3059
6.208	-1546		6.208	1122		6.208	9461		6.208	3071
6.21867	-1671		6.21867	1170		6.21867	9468		6.21867	3063
6.22933	-1676		6.22933	1204		6.22933	9505		6.22933	3092
6.24	-1771		6.24	1167		6.24	9522		6.24	3113
6.25067	-1799		6.25067	1201		6.25067	9481		6.25067	3147
6.26133	-1697		6.26133	1224		6.26133	9474		6.26133	3116
6.272	-1764		6.272	1243		6.272	9509		6.272	3159
6.28267	-1706		6.28267	1280		6.28267	9506		6.28267	3169
6.29333	-1750		6.29333	1323		6.29333	9527		6.29333	3187
6.304	-1806		6.304	1360		6.304	9539		6.304	3188
6.31467	-1739		6.31467	1396		6.31467	9506		6.31467	3185
6.32533	-1721		6.32533	1452		6.32533	9505		6.32533	3187
6.336	-1794		6.336	1479		6.336	9517		6.336	3223
6.34667	-1837		6.34667	1580		6.34667	9505		6.34667	3233
6.35733	-1691		6.35733	1766		6.35733	9526		6.35733	3267
6.368	-1631		6.368	2017		6.368	9514		6.368	3298
6.37867	-1698		6.37867	2419		6.37867	9471		6.37867	3255
6.38933	-1712		6.38933	3089		6.38933	9409		6.38933	3306
6.4	-1541		6.4	4018		6.4	9468		6.4	3334
6.41067	-1633		6.41067	5290		6.41067	9454		6.41067	3338
6.42133	-1626		6.42133	6990		6.42133	9419		6.42133	3330
6.432	-1598		6.432	9066		6.432	9339		6.432	3323
6.44267	-1438		6.44267	11532		6.44267	9347		6.44267	3323
6.45333	-1539		6.45333	14214		6.45333	9327		6.45333	3308
6.464	-1506		6.464	16935		6.464	9322		6.464	3256
6.47467	-1406		6.47467	19535		6.47467	9258		6.47467	3227
6.48533	-1378		6.48533	21886		6.48533	9248		6.48533	3225
6.496	-1366		6.496	23759		6.496	9197		6.496	3202
6.50667	-1260		6.50667	25152		6.50667	9138		6.50667	3201
6.51733	-1163		6.51733	26099		6.51733	9095		6.51733	3185
6.528	-1033		6.528	26637		6.528	9070		6.528	3182
6.53867	-822		6.53867	26817		6.53867	9027		6.53867	3149
6.54933	-849		6.54933	26697		6.54933	8956		6.54933	3133
6.56	-987		6.56	26366		6.56	8926		6.56	3059
6.57067	-796		6.57067	25779		6.57067	8923		6.57067	3038
6.58133	-676		6.58133	25047		6.58133	8873		6.58133	2990
6.592	-472		6.592	24071		6.592	8849		6.592	2951
6.60267	-506		6.60267	22932		6.60267	8791		6.60267	2902
6.61333	-361		6.61333	21666		6.61333	8742		6.61333	2902
6.624	-275		6.624	20305		6.624	8712		6.624	2888
6.63467	-237		6.63467	18960		6.63467	8676		6.63467	2847
6.64533	-187		6.64533	17664		6.64533	8659		6.64533	2801
6.656	-208		6.656	16574		6.656	8643		6.656	2751
6.66667	-130		6.66667	15602		6.66667	8639		6.66667	2722
6.67733	-89		6.67733	14742		6.67733	8615		6.67733	2679
6.688	-92		6.688	14094		6.688	8565		6.688	2649
6.69867	49		6.69867	13565		6.69867	8546		6.69867	2605
6.70933	94		6.70933	13159		6.70933	8476		6.70933	2579
6.72	147		6.72	12830		6.72	8418		6.72	2541
6.73067	292		6.73067	12499		6.73067	8424		6.73067	2523
6.74133	369		6.74133	12148		6.74133	8425		6.74133	2495
6.752	256		6.752	11756		6.752	8426		6.752	2484
6.76267	405		6.76267	11308		6.76267	8401		6.76267	2456
6.77333	313		6.77333	10717		6.77333	8342		6.77333	2410
6.784	312		6.784	10054		6.784	8352		6.784	2397
6.79467	313		6.79467	9327		6.79467	8328		6.79467	2355
6.80533	345		6.80533	8577		6.80533	8323		6.80533	2334
6.816	374		6.816	7807		6.816	8270		6.816	2316
6.82667	249		6.82667	7084		6.82667	8245		6.82667	2325
6.83733	255		6.83733	6334		6.83733	8233		6.83733	2289
6.848	130		6.848	5648		6.848	8259		6.848	2282
6.85867	43		6.85867	5031		6.85867	8279		6.85867	2287
6.86933	136		6.86933	4488		6.86933	8321		6.86933	2297
6.88	108		6.88	4025		6.88	8256		6.88	2253
6.89067	-36		6.89067	3606		6.89067	8230		6.89067	2273
6.90133	-165		6.90133	3286		6.90133	8220		6.90133	2274
6.912	-332		6.912	2935		6.912	8243		6.912	2245
6.92267	-368		6.92267	2688		6.92267	8195		6.92267	2257
6.93333	-529		6.93333	2449		6.93333	8192		6.93333	2227
6.944	-632		6.944	2305		6.944	8190		6.944	2239
6.95467	-792		6.95467	2100		6.95467	8183		6.95467	2219
6.96533	-905		6.96533	1942		6.96533	8142		6.96533	2184
6.976	-1173		6.976	1778		6.976	8172		6.976	2183
6.98667	-1147		6.98667	1648		6.98667	8139		6.98667	2187
6.99733	-1343		6.99733	1504		6.99733	8160		6.99733	2190
7.008	-1437		7.008	1379		7.008	8179		7.008	2210
7.01867	-1611		7.01867	1284		7.01867	8131		7.01867	2163
7.02933	-1810		7.02933	1148		7.02933	8120		7.02933	2171
7.04	-1977		7.04	1024		7.04	8159		7.04	2217
7.05067	-2175		7.05067	893		7.05067	8141		7.05067	2228
7.06133	-2372		7.06133	769		7.06133	8143		7.06133	2208
7.072	-2512		7.072	669		7.072	8160		7.072	2232
7.08267	-2691		7.08267	606		7.08267	8156		7.08267	2209
7.09333	-2743		7.09333	476		7.09333	8172		7.09333	2230
7.104	-2961		7.104	364		7.104	8144		7.104	2252
7.11467	-2992		7.11467	288		7.11467	8178		7.11467	2246
7.12533	-3091		7.12533	192		7.12533	8180		7.12533	2269
7.136	-3181		7.136	71		7.136	8232		7.136	2300
7.14667	-3329		7.14667	-10		7.14667	8237		7.14667	2278
7.15733	-3646		7.15733	-96		7.15733	8210		7.15733	2307
7.168	-3689		7.168	-181		7.168	8270		7.168	2336
7.17867	-3858		7.17867	-298		7.17867	8297		7.17867	2328
7.18933	-4090		7.18933	-377		7.18933	8312		7.18933	2331
7.2	-4144		7.2	-443		7.2	8362		7.2	2354
7.21067	-4367		7.21067	-526		7.21067	8359		7.21067	2351
7.22133	-4344		7.22133	-602		7.22133	8392		7.22133	2377
7.232	-4625		7.232	-656		7.232	8382		7.232	2367
7.24267	-4567		7.24267	-733		7.24267	8389		7.24267	2381
7.25333	-4709		7.25333	-776		7.25333	8434		7.25333	2378
7.264	-4826		7.264	-816		7.264	8457		7.264	2406
7.27467	-4980		7.27467	-910		7.27467	8461		7.27467	2435
7.28533	-5021		7.28533	-981		7.28533	8418		7.28533	2399
7.296	-5155		7.296	-992		7.296	8451		7.296	2415
7.30667	-5159		7.30667	-990		7.30667	8473		7.30667	2418
7.31733	-5276		7.31733	-1053		7.31733	8453		7.31733	2426
7.328	-5334		7.328	-1111		7.328	8423		7.328	2456
7.33867	-5477		7.33867	-1151		7.33867	8419		7.33867	2475
7.34933	-5444		7.34933	-1182		7.34933	8443		7.34933	2485
7.36	-5672		7.36	-1188		7.36	8465		7.36	2501
7.37067	-5531		7.37067	-1198		7.37067	8463		7.37067	2469
7.38133	-5546		7.38133	-1206		7.38133	8496		7.38133	2477
7.392	-5634		7.392	-1223		7.392	8482		7.392	2521
7.40267	-5648		7.40267	-1237		7.40267	8509		7.40267	2518
7.41333	-5732		7.41333	-1232		7.41333	8499		7.41333	2546
7.424	-5620		7.424	-1181		7.424	8510		7.424	2546
7.43467	-5582		7.43467	-1158		7.43467	8489		7.43467	2594
7.44533	-5726		7.44533	-1136		7.44533	8485		7.44533	2574
7.456	-5507		7.456	-1175		7.456	8493		7.456	2609
7.46667	-5589		7.46667	-1186		7.46667	8477		7.46667	2603
7.47733	-5676		7.47733	-1182		7.47733	8541		7.47733	2581
7.488	-5539		7.488	-1105		7.488	8529		7.488	2609
7.49867	-5610		7.49867	-1085		7.49867	8554		7.49867	2633
7.50933	-5476		7.50933	-1036		7.50933	8568		7.50933	2650
7.52	-5517		7.52	-1041		7.52	8596		7.52	2677
7.53067	-5565		7.53067	-985		7.53067	8599		7.53067	2717
7.54133	-5369		7.54133	-966		7.54133	8571		7.54133	2702
7.552	-5397		7.552	-937		7.552	8536		7.552	2725
7.56267	-5405		7.56267	-939		7.56267	8578		7.56267	2747
7.57333	-5237		7.57333	-873		7.57333	8551		7.57333	2751
7.584	-5267		7.584	-825		7.584	8597		7.584	2789
7.59467	-5174		7.59467	-810		7.59467	8601		7.59467	2795
7.60533	-5314		7.60533	-750		7.60533	8590		7.60533	2816
7.616	-5113		7.616	-678		7.616	8603		7.616	2798
7.62667	-5092		7.62667	-651		7.62667	8594		7.62667	2813
7.63733	-5024		7.63733	-625		7.63733	8657		7.63733	2819
7.648	-4946		7.648	-574		7.648	8645		7.648	2791
7.65867	-4851		7.65867	-522		7.65867	8644		7.65867	2799
7.66933	-4877		7.66933	-478		7.66933	8606		7.66933	2802
7.68	-4810		7.68	-446		7.68	8621		7.68	2800
7.69067	-4669		7.69067	-387		7.69067	8629		7.69067	2780
7.70133	-4653		7.70133	-346		7.70133	8661		7.70133	2759
7.712	-4439		7.712	-283		7.712	8652		7.712	2748
7.72267	-4344		7.72267	-220		7.72267	8676		7.72267	2756
7.73333	-4241		7.73333	-183		7.73333	8652		7.73333	2732
7.744	-4354		7.744	-146		7.744	8667		7.744	2739
7.75467	-4195		7.75467	-103		7.75467	8697		7.75467	2727
7.76533	-4135		7.76533	-107		7.76533	8699		7.76533	2744
7.776	-3972		7.776	-77		7.776	8688		7.776	2730
7.78667	-3990		7.78667	0		7.78667	8634		7.78667	2759
7.79733	-4053		7.79733	56		7.79733	8658		7.79733	2761
7.808	-3916		7.808	126		7.808	8689		7.808	2776
7.81867	-3729		7.81867	151		7.81867	8701		7.81867	2764
7.82933	-3771		7.82933	196		7.82933	8705		7.82933	2768
7.84	-3636		7.84	236		7.84	8688		7.84	2733
7.85067	-3372		7.85067	300		7.85067	8686		7.85067	2720
7.86133	-3409		7.86133	287		7.86133	8689		7.86133	2696
7.872	-3248		7.872	345		7.872	8688		7.872	2685
7.88267	-3102		7.88267	410		7.88267	8730		7.88267	2693
7.89333	-3165		7.89333	431		7.89333	8692		7.89333	2699
7.904	-3259		7.904	492		7.904	8701		7.904	2692
7.91467	-2985		7.91467	489		7.91467	8729		7.91467	2667
7.92533	-3138		7.92533	525		7.92533	8782		7.92533	2669
7.936	-3110		7.936	525		7.936	8746		7.936	2674
7.94667	-3072		7.94667	585		7.94667	8746		7.94667	2700
7.95733	-2955		7.95733	616		7.95733	8749		7.95733	2718
7.968	-2873		7.968	653		7.968	8761		7.968	2708
7.97867	-2731		7.97867	646		7.97867	8754		7.97867	2728
7.98933	-2726		7.98933	690		7.98933	8709		7.98933	2757
8	-2713		8	739		8	8723		8	2764
8.01067	-2489		8.01067	753		8.01067	8753		8.01067	2781
8.02133	-2415		8.02133	804		8.02133	8778		8.02133	2775
8.032	-2415		8.032	818		8.032	8766		8.032	2761
8.04267	-2538		8.04267	881		8.04267	8813		8.04267	2778
8.05333	-2481		8.05333	904		8.05333	8902		8.05333	2753
8.064	-2452		8.064	878		8.064	8958		8.064	2738
8.07467	-2292		8.07467	903		8.07467	9010		8.07467	2750
8.08533	-2257		8.08533	912		8.08533	9058		8.08533	2742
8.096	-2259		8.096	907		8.096	9121		8.096	2762
8.10667	-2162		8.10667	957		8.10667	9207		8.10667	2761
8.11733	-2163		8.11733	976		8.11733	9260		8.11733	2753
8.128	-2249		8.128	978		8.128	9394		8.128	2743
8.13867	-2164		8.13867	955		8.13867	9558		8.13867	2763
8.14933	-2053		8.14933	995		8.14933	9699		8.14933	2751
8.16	-2083		8.16	993		8.16	9771		8.16	2733
8.17067	-2024		8.17067	986		8.17067	9895		8.17067	2717
8.18133	-1904		8.18133	1012		8.18133	10027		8.18133	2723
8.192	-2075		8.192	1026		8.192	10114		8.192	2728
8.20267	-2028		8.20267	1079		8.20267	10195		8.20267	2723
8.21333	-1977		8.21333	1063		8.21333	10254		8.21333	2730
8.224	-1998		8.224	1074		8.224	10304		8.224	2740
8.23467	-1975		8.23467	1069		8.23467	10316		8.23467	2739
8.24533	-1958		8.24533	1076		8.24533	10376		8.24533	2700
8.256	-1845		8.256	1080		8.256	10359		8.256	2729
8.26667	-1755		8.26667	1083		8.26667	10330		8.26667	2720
8.27733	-1895		8.27733	1068		8.27733	10301		8.27733	2693
8.288	-1846		8.288	1063		8.288	10242		8.288	2693
8.29867	-1808		8.29867	1078		8.29867	10164		8.29867	2715
8.30933	-1926		8.30933	1083		8.30933	10054		8.30933	2705
8.32	-1978		8.32	1103		8.32	9963		8.32	2703
8.33067	-2007		8.33067	1125		8.33067	9875		8.33067	2708
8.34133	-1956		8.34133	1147		8.34133	9766		8.34133	2693
8.352	-1967		8.352	1182		8.352	9648		8.352	2735
8.36267	-1803		8.36267	1147		8.36267	9575		8.36267	2724
8.37333	-1906		8.37333	1118		8.37333	9440		8.37333	2747
8.384	-1886		8.384	1141		8.384	9343		8.384	2723
8.39467	-1805		8.39467	1136		8.39467	9287		8.39467	2736
8.40533	-1914		8.40533	1149		8.40533	9219		8.40533	2743
8.416	-1802		8.416	1130		8.416	9156		8.416	2739
8.42667	-1741		8.42667	1141		8.42667	9118		8.42667	2731
8.43733	-2007		8.43733	1184		8.43733	9034		8.43733	2718
8.448	-2014		8.448	1203		8.448	8966		8.448	2702
8.45867	-2032		8.45867	1192		8.45867	8942		8.45867	2680
8.46933	-1973		8.46933	1175		8.46933	8931		8.46933	2704
8.48	-1775		8.48	1155		8.48	8840		8.48	2703
8.49067	-1824		8.49067	1176		8.49067	8848		8.49067	2717
8.50133	-1933		8.50133	1213		8.50133	8861		8.50133	2762
8.512	-1973		8.512	1200		8.512	8827		8.512	2746
8.52267	-1987		8.52267	1177		8.52267	8763		8.52267	2726
8.53333	-1929		8.53333	1195		8.53333	8818		8.53333	2708
8.544	-1997		8.544	1224		8.544	8827		8.544	2732
8.55467	-1818		8.55467	1227		8.55467	8835		8.55467	2704
8.56533	-1893		8.56533	1212		8.56533	8883		8.56533	2715
8.576	-1960		8.576	1248		8.576	8884		8.576	2692
8.58667	-1931		8.58667	1253		8.58667	8913		8.58667	2692
8.59733	-2050		8.59733	1244		8.59733	8953		8.59733	2728
8.608	-2127		8.608	1266		8.608	8972		8.608	2723
8.61867	-2117		8.61867	1243		8.61867	9050		8.61867	2683
8.62933	-2214		8.62933	1285		8.62933	9090		8.62933	2692
8.64	-2103		8.64	1288		8.64	9146		8.64	2673
8.65067	-2146		8.65067	1308		8.65067	9193		8.65067	2708
8.66133	-2095		8.66133	1314		8.66133	9272		8.66133	2718
8.672	-2030		8.672	1314		8.672	9353		8.672	2716
8.68267	-2174		8.68267	1346		8.68267	9439		8.68267	2715
8.69333	-2256		8.69333	1378		8.69333	9456		8.69333	2714
8.704	-2114		8.704	1397		8.704	9519		8.704	2725
8.71467	-2151		8.71467	1462		8.71467	9554		8.71467	2727
8.72533	-2157		8.72533	1471		8.72533	9590		8.72533	2738
8.736	-2228		8.736	1490		8.736	9649		8.736	2747
8.74667	-2221		8.74667	1506		8.74667	9647		8.74667	2824
8.75733	-2249		8.75733	1565		8.75733	9629		8.75733	2788
8.768	-2213		8.768	1615		8.768	9647		8.768	2807
8.77867	-2335		8.77867	1603		8.77867	9601		8.77867	2806
8.78933	-2265		8.78933	1672		8.78933	9667		8.78933	2814
8.8	-2324		8.8	1692		8.8	9623		8.8	2841
8.81067	-2296		8.81067	1719		8.81067	9565		8.81067	2857
8.82133	-2296		8.82133	1769		8.82133	9535		8.82133	2845
8.832	-2425		8.832	1787		8.832	9501		8.832	2819
8.84267	-2499		8.84267	1810		8.84267	9394		8.84267	2801
8.85333	-2571		8.85333	1840		8.85333	9356		8.85333	2818
8.864	-2425		8.864	1864		8.864	9266		8.864	2782
8.87467	-2554		8.87467	1885		8.87467	9234		8.87467	2783
8.88533	-2494		8.88533	1869		8.88533	9228		8.88533	2751
8.896	-2556		8.896	1913		8.896	9132		8.896	2757
8.90667	-2651		8.90667	1895		8.90667	9103		8.90667	2711
8.91733	-2588		8.91733	1882		8.91733	9096		8.91733	2724
8.928	-2553		8.928	1854		8.928	9075		8.928	2718
8.93867	-2510		8.93867	1889		8.93867	9085		8.93867	2734
8.94933	-2603		8.94933	1931		8.94933	9020		8.94933	2721
8.96	-2536		8.96	1980		8.96	8973		8.96	2737
8.97067	-2594		8.97067	1948		8.97067	9001		8.97067	2694
8.98133	-2640		8.98133	1968		8.98133	8980		8.98133	2691
8.992	-2528		8.992	1932		8.992	8987		8.992	2704
9.00267	-2559		9.00267	1956		9.00267	8966		9.00267	2686
9.01333	-2541		9.01333	1920		9.01333	8991		9.01333	2684
9.024	-2444		9.024	1962		9.024	9000		9.024	2675
9.03467	-2620		9.03467	1991		9.03467	8976		9.03467	2699
9.04533	-2517		9.04533	1986		9.04533	9011		9.04533	2664
9.056	-2520		9.056	1936		9.056	8987		9.056	2691
9.06667	-2526		9.06667	1970		9.06667	8973		9.06667	2690
9.07733	-2513		9.07733	1963		9.07733	8992		9.07733	2672
9.088	-2487		9.088	1972		9.088	8981		9.088	2668
9.09867	-2563		9.09867	2001		9.09867	8920		9.09867	2664
9.10933	-2614		9.10933	1979		9.10933	8985		9.10933	2655
9.12	-2550		9.12	2009		9.12	8980		9.12	2663
9.13067	-2647		9.13067	2022		9.13067	8954		9.13067	2681
9.14133	-2636		9.14133	1978		9.14133	8957		9.14133	2662
9.152	-2662		9.152	1924		9.152	8951		9.152	2670
9.16267	-2608		9.16267	1899		9.16267	8985		9.16267	2641
9.17333	-2547		9.17333	1906		9.17333	9007		9.17333	2696
9.184	-2546		9.184	1907		9.184	9005		9.184	2691
9.19467	-2547		9.19467	1893		9.19467	9025		9.19467	2675
9.20533	-2581		9.20533	1868		9.20533	9054		9.20533	2660
9.216	-2674		9.216	1854		9.216	9089		9.216	2670
9.22667	-2687		9.22667	1842		9.22667	9146		9.22667	2687
9.23733	-2553		9.23733	1857		9.23733	9173		9.23733	2642
9.248	-2605		9.248	1878		9.248	9218		9.248	2618
9.25867	-2671		9.25867	1822		9.25867	9242		9.25867	2634
9.26933	-2694		9.26933	1889		9.26933	9255		9.26933	2638
9.28	-2612		9.28	1881		9.28	9298		9.28	2662
9.29067	-2500		9.29067	1820		9.29067	9274		9.29067	2674
9.30133	-2421		9.30133	1852		9.30133	9272		9.30133	2685
9.312	-2543		9.312	1784		9.312	9325		9.312	2692
9.32267	-2586		9.32267	1799		9.32267	9336		9.32267	2698
9.33333	-2632		9.33333	1781		9.33333	9349		9.33333	2726
9.344	-2498		9.344	1783		9.344	9331		9.344	2741
9.35467	-2402		9.35467	1771		9.35467	9350		9.35467	2753
9.36533	-2566		9.36533	1770		9.36533	9326		9.36533	2772
9.376	-2525		9.376	1789		9.376	9275		9.376	2820
9.38667	-2548		9.38667	1748		9.38667	9304		9.38667	2816
9.39733	-2674		9.39733	1700		9.39733	9261		9.39733	2816
9.408	-2588		9.408	1667		9.408	9265		9.408	2804
9.41867	-2382		9.41867	1690		9.41867	9278		9.41867	2783
9.42933	-2531		9.42933	1690		9.42933	9300		9.42933	2786
9.44	-2494		9.44	1679		9.44	9276		9.44	2771
9.45067	-2570		9.45067	1632		9.45067	9228		9.45067	2758
9.46133	-2617		9.46133	1632		9.46133	9200		9.46133	2763
9.472	-2605		9.472	1633		9.472	9188		9.472	2750
9.48267	-2535		9.48267	1626		9.48267	9151		9.48267	2717
9.49333	-2543		9.49333	1604		9.49333	9158		9.49333	2715
9.504	-2593		9.504	1565		9.504	9203		9.504	2692
9.51467	-2563		9.51467	1591		9.51467	9268		9.51467	2698
9.52533	-2646		9.52533	1565		9.52533	9260		9.52533	2698
9.536	-2588		9.536	1554		9.536	9173		9.536	2675
9.54667	-2574		9.54667	1568		9.54667	9200		9.54667	2682
9.55733	-2574		9.55733	1565		9.55733	9188		9.55733	2657
9.568	-2433		9.568	1524		9.568	9189		9.568	2652
9.57867	-2447		9.57867	1570		9.57867	9209		9.57867	2634
9.58933	-2437		9.58933	1572		9.58933	9203		9.58933	2642
9.6	-2452		9.6	1504		9.6	9172		9.6	2648
9.61067	-2669		9.61067	1532		9.61067	9159		9.61067	2622
9.62133	-2573		9.62133	1572		9.62133	9140		9.62133	2641
9.632	-2503		9.632	1559		9.632	9158		9.632	2650
9.64267	-2377		9.64267	1556		9.64267	9136		9.64267	2647
9.65333	-2474		9.65333	1593		9.65333	9099		9.65333	2654
9.664	-2576		9.664	1631		9.664	9074		9.664	2619
9.67467	-2529		9.67467	1587		9.67467	9007		9.67467	2653
9.68533	-2505		9.68533	1608		9.68533	8993		9.68533	2646
9.696	-2582		9.696	1611		9.696	8967		9.696	2614
9.70667	-2610		9.70667	1599		9.70667	8948		9.70667	2619
9.71733	-2481		9.71733	1573		9.71733	8910		9.71733	2619
9.728	-2519		9.728	1567		9.728	8859		9.728	2605
9.73867	-2605		9.73867	1583		9.73867	8848		9.73867	2619
9.74933	-2640		9.74933	1573		9.74933	8831		9.74933	2588
9.76	-2505		9.76	1532		9.76	8825		9.76	2576
9.77067	-2398		9.77067	1545		9.77067	8804		9.77067	2590
9.78133	-2429		9.78133	1566		9.78133	8806		9.78133	2586
9.792	-2527		9.792	1544		9.792	8775		9.792	2574
9.80267	-2455		9.80267	1555		9.80267	8738		9.80267	2606
9.81333	-2506		9.81333	1582		9.81333	8722		9.81333	2580
9.824	-2462		9.824	1555		9.824	8725		9.824	2552
9.83467	-2523		9.83467	1569		9.83467	8705		9.83467	2558
9.84533	-2537		9.84533	1543		9.84533	8702		9.84533	2538
9.856	-2486		9.856	1552		9.856	8735		9.856	2547
9.86667	-2575		9.86667	1566		9.86667	8705		9.86667	2570
9.87733	-2547		9.87733	1518		9.87733	8701		9.87733	2574
9.888	-2507		9.888	1529		9.888	8690		9.888	2551
9.89867	-2633		9.89867	1545		9.89867	8731		9.89867	2554
9.90933	-2568		9.90933	1543		9.90933	8688		9.90933	2553
9.92	-2607		9.92	1556		9.92	8693		9.92	2586
9.93067	-2515		9.93067	1539		9.93067	8688		9.93067	2582
9.94133	-2540		9.94133	1542		9.94133	8693		9.94133	2575
9.952	-2537		9.952	1515		9.952	8735		9.952	2563
9.96267	-2434		9.96267	1553		9.96267	8707		9.96267	2589
9.97333	-2514		9.97333	1571		9.97333	8704		9.97333	2597
9.984	-2544		9.984	1556		9.984	8760		9.984	2610
9.99467	-2490		9.99467	1517		9.99467	8768		9.99467	2610
10.0053	-2381		10.0053	1488		10.0053	8772		10.0053	2606
10.016	-2261		10.016	1537		10.016	8802		10.016	2598
10.0267	-2345		10.0267	1512		10.0267	8821		10.0267	2589
10.0373	-2263		10.0373	1552		10.0373	8829		10.0373	2597
10.048	-2386		10.048	1525		10.048	8824		10.048	2590
10.0587	-2296		10.0587	1532		10.0587	8843		10.0587	2584
10.0693	-2446		10.0693	1556		10.0693	8860		10.0693	2590
10.08	-2500		10.08	1591		10.08	8859		10.08	2602
10.0907	-2529		10.0907	1562		10.0907	8860		10.0907	2612
10.1013	-2589		10.1013	1553		10.1013	8902		10.1013	2618
10.112	-2676		10.112	1551		10.112	8854		10.112	2597
10.1227	-2577		10.1227	1532		10.1227	8871		10.1227	2577
10.1333	-2632		10.1333	1536		10.1333	8953		10.1333	2567
10.144	-2607		10.144	1538		10.144	8929		10.144	2574
10.1547	-2591		10.1547	1510		10.1547	8919		10.1547	2561
10.1653	-2667		10.1653	1532		10.1653	8904		10.1653	2569
10.176	-2684		10.176	1556		10.176	8919		10.176	2573
10.1867	-2663		10.1867	1552		10.1867	8944		10.1867	2611
10.1973	-2512		10.1973	1593		10.1973	8924		10.1973	2595
10.208	-2615		10.208	1612		10.208	8951		10.208	2587
10.2187	-2736		10.2187	1566		10.2187	8905		10.2187	2565
10.2293	-2671		10.2293	1573		10.2293	8907		10.2293	2563
10.24	-2617		10.24	1564		10.24	8961		10.24	2575
10.2507	-2725		10.2507	1554		10.2507	8915		10.2507	2580
10.2613	-2667		10.2613	1559		10.2613	8941		10.2613	2594
10.272	-2651		10.272	1567		10.272	8934		10.272	2552
10.2827	-2661		10.2827	1567		10.2827	8934		10.2827	2552
10.2933	-2637		10.2933	1592		10.2933	8929		10.2933	2589
10.304	-2800		10.304	1609		10.304	8983		10.304	2560
10.3147	-2773		10.3147	1618		10.3147	8958		10.3147	2572
10.3253	-2780		10.3253	1597		10.3253	8905		10.3253	2560
10.336	-2691		10.336	1587		10.336	8912		10.336	2571
10.3467	-2746		10.3467	1605		10.3467	8943		10.3467	2589
10.3573	-2761		10.3573	1599		10.3573	8953		10.3573	2561
10.368	-2746		10.368	1619		10.368	8961		10.368	2569
10.3787	-2790		10.3787	1631		10.3787	8931		10.3787	2592
10.3893	-2888		10.3893	1656		10.3893	8891		10.3893	2564
10.4	-2992		10.4	1630		10.4	8876		10.4	2539
10.4107	-2962		10.4107	1644		10.4107	8878		10.4107	2565
10.4213	-2966		10.4213	1649		10.4213	8857		10.4213	2568
10.432	-2897		10.432	1673		10.432	8914		10.432	2543
10.4427	-2862		10.4427	1663		10.4427	8881		10.4427	2529
10.4533	-2912		10.4533	1665		10.4533	8901		10.4533	2561
10.464	-2964		10.464	1653		10.464	8860		10.464	2592
10.4747	-2813		10.4747	1638		10.4747	8874		10.4747	2572
10.4853	-2812		10.4853	1624		10.4853	8888		10.4853	2591
10.496	-2753		10.496	1631		10.496	8826		10.496	2596
10.5067	-2912		10.5067	1668		10.5067	8857		10.5067	2627
10.5173	-2875		10.5173	1699		10.5173	8883		10.5173	2638
10.528	-2914		10.528	1685		10.528	8890		10.528	2603
10.5387	-3140		10.5387	1703		10.5387	8917		10.5387	2586
10.5493	-3040		10.5493	1720		10.5493	8917		10.5493	2614
10.56	-2922		10.56	1716		10.56	8893		10.56	2608
10.5707	-2941		10.5707	1740		10.5707	8947		10.5707	2583
10.5813	-3083		10.5813	1745		10.5813	8942		10.5813	2616
10.592	-3148		10.592	1758		10.592	8950		10.592	2627
10.6027	-3167		10.6027	1743		10.6027	8951		10.6027	2631
10.6133	-3114		10.6133	1758		10.6133	8993		10.6133	2642
10.624	-3128		10.624	1730		10.624	9055		10.624	2653
10.6347	-3162		10.6347	1729		10.6347	9098		10.6347	2618
10.6453	-3063		10.6453	1720		10.6453	9108		10.6453	2642
10.656	-3226		10.656	1701		10.656	9130		10.656	2594
10.6667	-3257		10.6667	1726		10.6667	9122		10.6667	2607
10.6773	-3166		10.6773	1701		10.6773	9158		10.6773	2636
10.688	-3133		10.688	1706		10.688	9177		10.688	2672
10.6987	-3196		10.6987	1737		10.6987	9156		10.6987	2692
10.7093	-3135		10.7093	1729		10.7093	9186		10.7093	2658
10.72	-3186		10.72	1721		10.72	9210		10.72	2641
10.7307	-3217		10.7307	1738		10.7307	9208		10.7307	2599
10.7413	-3153		10.7413	1756		10.7413	9165		10.7413	2609
10.752	-3122		10.752	1741		10.752	9166		10.752	2628
10.7627	-3272		10.7627	1737		10.7627	9203		10.7627	2622
10.7733	-3282		10.7733	1764		10.7733	9198		10.7733	2627
10.784	-3182		10.784	1739		10.784	9188		10.784	2631
10.7947	-3274		10.7947	1711		10.7947	9171		10.7947	2612
10.8053	-3130		10.8053	1730		10.8053	9158		10.8053	2637
10.816	-3200		10.816	1720		10.816	9112		10.816	2632
10.8267	-3291		10.8267	1718		10.8267	9078		10.8267	2639
10.8373	-3213		10.8373	1713		10.8373	9068		10.8373	2651
10.848	-3120		10.848	1711		10.848	9069		10.848	2638
10.8587	-3209		10.8587	1725		10.8587	9047		10.8587	2627
10.8693	-3529		10.8693	1727		10.8693	9037		10.8693	2615
10.88	-3337		10.88	1760		10.88	9034		10.88	2630
10.8907	-3335		10.8907	1783		10.8907	8998		10.8907	2602
10.9013	-3280		10.9013	1780		10.9013	8945		10.9013	2643
10.912	-3220		10.912	1777		10.912	8920		10.912	2628
10.9227	-3099		10.9227	1768		10.9227	8927		10.9227	2627
10.9333	-3193		10.9333	1752		10.9333	8896		10.9333	2642
10.944	-3085		10.944	1775		10.944	8887		10.944	2634
10.9547	-3215		10.9547	1749		10.9547	8852		10.9547	2654
10.9653	-3233		10.9653	1810		10.9653	8844		10.9653	2685
10.976	-3224		10.976	1758		10.976	8802		10.976	2696
10.9867	-3162		10.9867	1808		10.9867	8845		10.9867	2703
10.9973	-3388		10.9973	1795		10.9973	8841		10.9973	2670
11.008	-3219		11.008	1770		11.008	8854		11.008	2669
11.0187	-3283		11.0187	1809		11.0187	8855		11.0187	2656
11.0293	-3211		11.0293	1798		11.0293	8837		11.0293	2660
11.04	-3140		11.04	1762		11.04	8786		11.04	2709
11.0507	-3225		11.0507	1768		11.0507	8771		11.0507	2708
11.0613	-3261		11.0613	1779		11.0613	8762		11.0613	2710
11.072	-3258		11.072	1813		11.072	8786		11.072	2708
11.0827	-3311		11.0827	1814		11.0827	8808		11.0827	2691
11.0933	-3247		11.0933	1788		11.0933	8765		11.0933	2696
11.104	-3382		11.104	1782		11.104	8764		11.104	2689
11.1147	-3232		11.1147	1790		11.1147	8760		11.1147	2681
11.1253	-3267		11.1253	1766		11.1253	8765		11.1253	2651
11.136	-3251		11.136	1812		11.136	8799		11.136	2658
11.1467	-3275		11.1467	1803		11.1467	8762		11.1467	2656
11.1573	-3247		11.1573	1798		11.1573	8788		11.1573	2643
11.168	-3311		11.168	1811		11.168	8761		11.168	2636
11.1787	-3375		11.1787	1783		11.1787	8740		11.1787	2677
11.1893	-3479		11.1893	1825		11.1893	8737		11.1893	2707
11.2	-3511		11.2	1807		11.2	8744		11.2	2712
11.2107	-3363		11.2107	1816		11.2107	8765		11.2107	2687
11.2213	-3358		11.2213	1819		11.2213	8817		11.2213	2661
11.232	-3413		11.232	1799		11.232	8861		11.232	2664
11.2427	-3445		11.2427	1768		11.2427	8795		11.2427	2666
11.2533	-3377		11.2533	1758		11.2533	8775		11.2533	2654
11.264	-3478		11.264	1781		11.264	8817		11.264	2642
11.2747	-3316		11.2747	1760		11.2747	8820		11.2747	2640
11.2853	-3316		11.2853	1762		11.2853	8862		11.2853	2683
11.296	-3450		11.296	1777		11.296	8818		11.296	2692
11.3067	-3355		11.3067	1763		11.3067	8866		11.3067	2657
11.3173	-3480		11.3173	1785		11.3173	8885		11.3173	2693
11.328	-3524		11.328	1750		11.328	8863		11.328	2693
11.3387	-3411		11.3387	1741		11.3387	8855		11.3387	2691
11.3493	-3407		11.3493	1772		11.3493	8919		11.3493	2662
11.36	-3430		11.36	1790		11.36	8948		11.36	2674
11.3707	-3370		11.3707	1752		11.3707	8951		11.3707	2686
11.3813	-3479		11.3813	1776		11.3813	8955		11.3813	2714
11.392	-3432		11.392	1753		11.392	8982		11.392	2726
11.4027	-3484		11.4027	1748		11.4027	8987		11.4027	2707
11.4133	-3434		11.4133	1759		11.4133	9005		11.4133	2711
11.424	-3582		11.424	1763		11.424	9040		11.424	2726
11.4347	-3489		11.4347	1764		11.4347	9050		11.4347	2734
11.4453	-3574		11.4453	1753		11.4453	9078		11.4453	2734
11.456	-3499		11.456	1749		11.456	9109		11.456	2771
11.4667	-3450		11.4667	1741		11.4667	9120		11.4667	2813
11.4773	-3490		11.4773	1773		11.4773	9138		11.4773	2797
11.488	-3534		11.488	1752		11.488	9147		11.488	2768
11.4987	-3363		11.4987	1713		11.4987	9195		11.4987	2774
11.5093	-3372		11.5093	1724		11.5093	9243		11.5093	2777
11.52	-3455		11.52	1741		11.52	9251		11.52	2828
11.5307	-3390		11.5307	1768		11.5307	9274		11.5307	2827
11.5413	-3382		11.5413	1766		11.5413	9301		11.5413	2882
11.552	-3428		11.552	1744		11.552	9357		11.552	2890
11.5627	-3450		11.5627	1722		11.5627	9382		11.5627	2919
11.5733	-3463		11.5733	1731		11.5733	9396		11.5733	2931
11.584	-3396		11.584	1791		11.584	9419		11.584	2960
11.5947	-3409		11.5947	1742		11.5947	9500		11.5947	2976
11.6053	-3339		11.6053	1794		11.6053	9523		11.6053	3018
11.616	-3274		11.616	1816		11.616	9541		11.616	3018
11.6267	-3336		11.6267	1807		11.6267	9551		11.6267	3045
11.6373	-3461		11.6373	1811		11.6373	9680		11.6373	3058
11.648	-3461		11.648	1796		11.648	9627		11.648	3049
11.6587	-3427		11.6587	1794		11.6587	9666		11.6587	3062
11.6693	-3485		11.6693	1807		11.6693	9718		11.6693	3080
11.68	-3426		11.68	1804		11.68	9761		11.68	3112
11.6907	-3284		11.6907	1805		11.6907	9799		11.6907	3115
11.7013	-3325		11.7013	1809		11.7013	9833		11.7013	3117
11.712	-3341		11.712	1830		11.712	9853		11.712	3146
11.7227	-3410		11.7227	1856		11.7227	9914		11.7227	3155
11.7333	-3285		11.7333	1849		11.7333	9971		11.7333	3161
11.744	-3272		11.744	1829		11.744	10010		11.744	3219
11.7547	-3183		11.7547	1825		11.7547	10023		11.7547	3263
11.7653	-3030		11.7653	1833		11.7653	10063		11.7653	3292
11.776	-3101		11.776	1874		11.776	10115		11.776	3338
11.7867	-3160		11.7867	1893		11.7867	10165		11.7867	3319
11.7973	-3294		11.7973	1943		11.7973	10209		11.7973	3310
11.808	-3132		11.808	1919		11.808	10238		11.808	3347
11.8187	-3087		11.8187	1945		11.8187	10264		11.8187	3382
11.8293	-2977		11.8293	1982		11.8293	10363		11.8293	3427
11.84	-3136		11.84	2012		11.84	10428		11.84	3465
11.8507	-3079		11.8507	2006		11.8507	10465		11.8507	3526
11.8613	-3040		11.8613	2040		11.8613	10579		11.8613	3557
11.872	-2906		11.872	2082		11.872	10639		11.872	3592
11.8827	-2839		11.8827	2090		11.8827	10649		11.8827	3627
11.8933	-2919		11.8933	2114		11.8933	10682		11.8933	3659
11.904	-2972		11.904	2197		11.904	10746		11.904	3686
11.9147	-2982		11.9147	2243		11.9147	10811		11.9147	3730
11.9253	-2881		11.9253	2272		11.9253	10845		11.9253	3819
11.936	-2752		11.936	2287		11.936	10933		11.936	3834
11.9467	-2748		11.9467	2297		11.9467	10992		11.9467	3867
11.9573	-2751		11.9573	2326		11.9573	11003		11.9573	3894
11.968	-2616		11.968	2430		11.968	11090		11.968	3927
11.9787	-2578		11.9787	2475		11.9787	11142		11.9787	3957
11.9893	-2683		11.9893	2480		11.9893	11196		11.9893	3993
12	-2570		12	2543		12	11306		12	4075
12.0107	-2571		12.0107	2570		12.0107	11355		12.0107	4137
12.0213	-2282		12.0213	2623		12.0213	11372		12.0213	4122
12.032	-2282		12.032	2702		12.032	11447		12.032	4164
12.0427	-2277		12.0427	2737		12.0427	11479		12.0427	4204
12.0533	-2307		12.0533	2814		12.0533	11581		12.0533	4245
12.064	-2246		12.064	2871		12.064	11660		12.064	4282
12.0747	-2199		12.0747	2882		12.0747	11712		12.0747	4338
12.0853	-2159		12.0853	2944		12.0853	11789		12.0853	4370
12.096	-2240		12.096	3013		12.096	11818		12.096	4432
12.1067	-2091		12.1067	3091		12.1067	11886		12.1067	4498
12.1173	-2077		12.1173	3187		12.1173	11926		12.1173	4551
12.128	-1977		12.128	3272		12.128	11995		12.128	4589
12.1387	-1957		12.1387	3353		12.1387	12039		12.1387	4605
12.1493	-1779		12.1493	3440		12.1493	12128		12.1493	4645
12.16	-1721		12.16	3504		12.16	12179		12.16	4684
12.1707	-1745		12.1707	3573		12.1707	12246		12.1707	4731
12.1813	-1725		12.1813	3639		12.1813	12311		12.1813	4795
12.192	-1520		12.192	3710		12.192	12344		12.192	4847
12.2027	-1471		12.2027	3772		12.2027	12400		12.2027	4871
12.2133	-1259		12.2133	3872		12.2133	12451		12.2133	4926
12.224	-1243		12.224	3963		12.224	12538		12.224	4970
12.2347	-1175		12.2347	3993		12.2347	12587		12.2347	5017
12.2453	-1011		12.2453	4071		12.2453	12638		12.2453	5075
12.256	-1077		12.256	4158		12.256	12728		12.256	5118
12.2667	-828		12.2667	4278		12.2667	12785		12.2667	5179
12.2773	-933		12.2773	4328		12.2773	12833		12.2773	5219
12.288	-863		12.288	4402		12.288	12873		12.288	5260
12.2987	-777		12.2987	4480		12.2987	12961		12.2987	5288
12.3093	-609		12.3093	4570		12.3093	12982		12.3093	5343
12.32	-368		12.32	4683		12.32	13066		12.32	5386
12.3307	-391		12.3307	4769		12.3307	13122		12.3307	5432
12.3413	-219		12.3413	4876		12.3413	13215		12.3413	5436
12.352	-190		12.352	4978		12.352	13214		12.352	5475
12.3627	-62		12.3627	5027		12.3627	13307		12.3627	5496
12.3733	-164		12.3733	5126		12.3733	13384		12.3733	5530
12.384	-109		12.384	5220		12.384	13457		12.384	5554
12.3947	36		12.3947	5306		12.3947	13551		12.3947	5576
12.4053	264		12.4053	5416		12.4053	13652		12.4053	5639
12.416	280		12.416	5501		12.416	13695		12.416	5658
12.4267	378		12.4267	5589		12.4267	13783		12.4267	5705
12.4373	526		12.4373	5680		12.4373	13887		12.4373	5731
12.448	550		12.448	5738		12.448	14014		12.448	5758
12.4587	771		12.4587	5805		12.4587	14079		12.4587	5766
12.4693	689		12.4693	5935		12.4693	14183		12.4693	5793
12.48	884		12.48	6041		12.48	14280		12.48	5825
12.4907	939		12.4907	6092		12.4907	14344		12.4907	5857
12.5013	1103		12.5013	6194		12.5013	14468		12.5013	5897
12.512	1227		12.512	6300		12.512	14604		12.512	5932
12.5227	1338		12.5227	6414		12.5227	14733		12.5227	5942
12.5333	1374		12.5333	6473		12.5333	14821		12.5333	5940
12.544	1424		12.544	6550		12.544	14877		12.544	5979
12.5547	1673		12.5547	6650		12.5547	14951		12.5547	6020
12.5653	1549		12.5653	6741		12.5653	15010		12.5653	6027
12.576	1836		12.576	6831		12.576	15063		12.576	6059
12.5867	1938		12.5867	6901		12.5867	15100		12.5867	6082
12.5973	2137		12.5973	6989		12.5973	15121		12.5973	6098
12.608	2064		12.608	7074		12.608	15183		12.608	6099
12.6187	2151		12.6187	7150		12.6187	15162		12.6187	6126
12.6293	2243		12.6293	7226		12.6293	15148		12.6293	6173
12.64	2331		12.64	7304		12.64	15136		12.64	6182
12.6507	2505		12.6507	7384		12.6507	15129		12.6507	6182
12.6613	2601		12.6613	7487		12.6613	15119		12.6613	6207
12.672	2666		12.672	7586		12.672	15072		12.672	6260
12.6827	2819		12.6827	7668		12.6827	15032		12.6827	6226
12.6933	2840		12.6933	7730		12.6933	14969		12.6933	6272
12.704	3117		12.704	7814		12.704	14959		12.704	6314
12.7147	3178		12.7147	7850		12.7147	14933		12.7147	6295
12.7253	3092		12.7253	7902		12.7253	14918		12.7253	6314
12.736	3288		12.736	7998		12.736	14953		12.736	6313
12.7467	3277		12.7467	8131		12.7467	14929		12.7467	6381
12.7573	3306		12.7573	8178		12.7573	14899		12.7573	6421
12.768	3388		12.768	8253		12.768	14897		12.768	6415
12.7787	3504		12.7787	8344		12.7787	14935		12.7787	6436
12.7893	3599		12.7893	8406		12.7893	14923		12.7893	6447
12.8	3709		12.8	8467		12.8	14961		12.8	6459
12.8107	3735		12.8107	8500		12.8107	14999		12.8107	6471
12.8213	3777		12.8213	8566		12.8213	15059		12.8213	6484
12.832	3740		12.832	8631		12.832	15084		12.832	6520
12.8427	3921		12.8427	8710		12.8427	15111		12.8427	6545
12.8533	3822		12.8533	8795		12.8533	15160		12.8533	6549
12.864	3985		12.864	8859		12.864	15187		12.864	6584
12.8747	4073		12.8747	8919		12.8747	15230		12.8747	6583
12.8853	4146		12.8853	8932		12.8853	15243		12.8853	6587
12.896	4235		12.896	9024		12.896	15287		12.896	6611
12.9067	4239		12.9067	9074		12.9067	15270		12.9067	6655
12.9173	4238		12.9173	9156		12.9173	15309		12.9173	6684
12.928	4426		12.928	9223		12.928	15348		12.928	6678
12.9387	4447		12.9387	9241		12.9387	15387		12.9387	6734
12.9493	4496		12.9493	9293		12.9493	15383		12.9493	6756
12.96	4492		12.96	9340		12.96	15417		12.96	6780
12.9707	4547		12.9707	9358		12.9707	15452		12.9707	6805
12.9813	4709		12.9813	9417		12.9813	15495		12.9813	6819
12.992	4696		12.992	9433		12.992	15521		12.992	6879
13.0027	4629		13.0027	9508		13.0027	15583		13.0027	6859
13.0133	4559		13.0133	9586		13.0133	15661		13.0133	6863
13.024	4778		13.024	9583		13.024	15731		13.024	6904
13.0347	4901		13.0347	9649		13.0347	15802		13.0347	6890
13.0453	4923		13.0453	9692		13.0453	15880		13.0453	6889
13.056	4982		13.056	9745		13.056	15886		13.056	6858
13.0667	4916		13.0667	9745		13.0667	15977		13.0667	6884
13.0773	5006		13.0773	9769		13.0773	16073		13.0773	6864
13.088	4891		13.088	9831		13.088	16097		13.088	6900
13.0987	5097		13.0987	9839		13.0987	16123		13.0987	6898
13.1093	5048		13.1093	9879		13.1093	16143		13.1093	6927
13.12	5081		13.12	9889		13.12	16190		13.12	6930
13.1307	5208		13.1307	9904		13.1307	16177		13.1307	6925
13.1413	5283		13.1413	9950		13.1413	16188		13.1413	6882
13.152	5332		13.152	9972		13.152	16233		13.152	6897
13.1627	5238		13.1627	10046		13.1627	16291		13.1627	6901
13.1733	5358		13.1733	10073		13.1733	16273		13.1733	6838
13.184	5496		13.184	10124		13.184	16358		13.184	6856
13.1947	5519		13.1947	10141		13.1947	16424		13.1947	6922
13.2053	5501		13.2053	10192		13.2053	16473		13.2053	6906
13.216	5431		13.216	10218		13.216	16552		13.216	6893
13.2267	5491		13.2267	10246		13.2267	16672		13.2267	6896
13.2373	5637		13.2373	10265		13.2373	16801		13.2373	6936
13.248	5612		13.248	10297		13.248	16961		13.248	6906
13.2587	5602		13.2587	10284		13.2587	17068		13.2587	6917
13.2693	5642		13.2693	10351		13.2693	17170		13.2693	6920
13.28	5773		13.28	10349		13.28	17285		13.28	6912
13.2907	5720		13.2907	10367		13.2907	17360		13.2907	6894
13.3013	5869		13.3013	10384		13.3013	17478		13.3013	6923
13.312	5676		13.312	10455		13.312	17509		13.312	6904
13.3227	5791		13.3227	10490		13.3227	17522		13.3227	6887
13.3333	5747		13.3333	10498		13.3333	17576		13.3333	6868
13.344	5863		13.344	10554		13.344	17598		13.344	6869
13.3547	5753		13.3547	10546		13.3547	17584		13.3547	6874
13.3653	5902		13.3653	10541		13.3653	17596		13.3653	6911
13.376	5897		13.376	10618		13.376	17618		13.376	6895
13.3867	5788		13.3867	10603		13.3867	17527		13.3867	6874
13.3973	5904		13.3973	10604		13.3973	17390		13.3973	6889
13.408	5826		13.408	10652		13.408	17341		13.408	6846
13.4187	5893		13.4187	10667		13.4187	17298		13.4187	6889
13.4293	5806		13.4293	10682		13.4293	17286		13.4293	6903
13.44	5875		13.44	10731		13.44	17206		13.44	6898
13.4507	5757		13.4507	10755		13.4507	17194		13.4507	6896
13.4613	5891		13.4613	10770		13.4613	17181		13.4613	6872
13.472	5914		13.472	10802		13.472	17202		13.472	6899
13.4827	5862		13.4827	10789		13.4827	17186		13.4827	6903
13.4933	5925		13.4933	10833		13.4933	17197		13.4933	6903
13.504	5914		13.504	10765		13.504	17281		13.504	6895
13.5147	5951		13.5147	10851		13.5147	17282		13.5147	6913
13.5253	6016		13.5253	10877		13.5253	17291		13.5253	6902
13.536	6053		13.536	10888		13.536	17294		13.536	6928
13.5467	5972		13.5467	10891		13.5467	17317		13.5467	6925
13.5573	6098		13.5573	10909		13.5573	17241		13.5573	6916
13.568	6110		13.568	10907		13.568	17283		13.568	6931
13.5787	6166		13.5787	10908		13.5787	17233		13.5787	6951
13.5893	6033		13.5893	10891		13.5893	17203		13.5893	6954
13.6	6015		13.6	10900		13.6	17208		13.6	6954
13.6107	6052		13.6107	10937		13.6107	17221		13.6107	6967
13.6213	6024		13.6213	10982		13.6213	17272		13.6213	6974
13.632	6037		13.632	10998		13.632	17339		13.632	6963
13.6427	6206		13.6427	11002		13.6427	17388		13.6427	6960
13.6533	6167		13.6533	10978		13.6533	17468		13.6533	6997
13.664	6107		13.664	11013		13.664	17597		13.664	7000
13.6747	6145		13.6747	11007		13.6747	17764		13.6747	7029
13.6853	6095		13.6853	11052		13.6853	17970		13.6853	7011
13.696	5915		13.696	11010		13.696	18131		13.696	6989
13.7067	6171		13.7067	11045		13.7067	18276		13.7067	7010
13.7173	6004		13.7173	11062		13.7173	18515		13.7173	7012
13.728	6105		13.728	11041		13.728	18688		13.728	7034
13.7387	6144		13.7387	11062		13.7387	18852		13.7387	7037
13.7493	6190		13.7493	11070		13.7493	18979		13.7493	7013
13.76	6108		13.76	11047		13.76	19093		13.76	7044
13.7707	6046		13.7707	11089		13.7707	19107		13.7707	7041
13.7813	6272		13.7813	11120		13.7813	19083		13.7813	7038
13.792	6302		13.792	11056		13.792	19088		13.792	7055
13.8027	6242		13.8027	11116		13.8027	19005		13.8027	7104
13.8133	6184		13.8133	11101		13.8133	18910		13.8133	7108
13.824	6383		13.824	11101		13.824	18832		13.824	7118
13.8347	6304		13.8347	11121		13.8347	18800		13.8347	7121
13.8453	6395		13.8453	11097		13.8453	18859		13.8453	7123
13.856	6269		13.856	11133		13.856	18980		13.856	7128
13.8667	6320		13.8667	11170		13.8667	19316		13.8667	7100
13.8773	6300		13.8773	11190		13.8773	19840		13.8773	7064
13.888	6253		13.888	11165		13.888	20744		13.888	7054
13.8987	6258		13.8987	11170		13.8987	22261		13.8987	7044
13.9093	6301		13.9093	11176		13.9093	24351		13.9093	7057
13.92	6318		13.92	11213		13.92	26992		13.92	7079
13.9307	6338		13.9307	11203		13.9307	30083		13.9307	7094
13.9413	6134		13.9413	11215		13.9413	33275		13.9413	7107
13.952	6122		13.952	11229		13.952	36212		13.952	7100
13.9627	6305		13.9627	11224		13.9627	38496		13.9627	7093
13.9733	6207		13.9733	11258		13.9733	39860		13.9733	7067
13.984	6279		13.984	11203		13.984	40307		13.984	7070
13.9947	6360		13.9947	11213		13.9947	39819		13.9947	7091
14.0053	6376		14.0053	11205		14.0053	38611		14.0053	7104
14.016	6272		14.016	11228		14.016	36910		14.016	7110
14.0267	6282		14.0267	11258		14.0267	34821		14.0267	7090
14.0373	6213		14.0373	11244		14.0373	32717		14.0373	7059
14.048	6264		14.048	11309		14.048	30670		14.048	7076
14.0587	6294		14.0587	11309		14.0587	28740		14.0587	7063
14.0693	6231		14.0693	11313		14.0693	27141		14.0693	7059
14.08	6239		14.08	11333		14.08	26027		14.08	7067
14.0907	6298		14.0907	11352		14.0907	25299		14.0907	7077
14.1013	6271		14.1013	11363		14.1013	25125		14.1013	7081
14.112	6259		14.112	11374		14.112	25353		14.112	7065
14.1227	6148		14.1227	11386		14.1227	26093		14.1227	7055
14.1333	6171		14.1333	11385		14.1333	27047		14.1333	7088
14.144	6337		14.144	11367		14.144	28048		14.144	7061
14.1547	6381		14.1547	11392		14.1547	28876		14.1547	7060
14.1653	6330		14.1653	11408		14.1653	29373		14.1653	7085
14.176	6355		14.176	11468		14.176	29485		14.176	7094
14.1867	6299		14.1867	11433		14.1867	29163		14.1867	7085
14.1973	6116		14.1973	11394		14.1973	28564		14.1973	7111
14.208	6137		14.208	11397		14.208	27771		14.208	7149
14.2187	6255		14.2187	11428		14.2187	26947		14.2187	7149
14.2293	6307		14.2293	11440		14.2293	26185		14.2293	7154
14.24	6108		14.24	11457		14.24	25497		14.24	7154
14.2507	6071		14.2507	11455		14.2507	25071		14.2507	7164
14.2613	6118		14.2613	11449		14.2613	24792		14.2613	7194
14.272	6058		14.272	11453		14.272	24760		14.272	7201
14.2827	6187		14.2827	11469		14.2827	25029		14.2827	7201
14.2933	6110		14.2933	11479		14.2933	25489		14.2933	7220
14.304	6015		14.304	11470		14.304	26163		14.304	7226
14.3147	6042		14.3147	11469		14.3147	26927		14.3147	7206
14.3253	6120		14.3253	11467		14.3253	27675		14.3253	7215
14.336	6103		14.336	11487		14.336	28218		14.336	7217
14.3467	5999		14.3467	11499		14.3467	28515		14.3467	7226
14.3573	5890		14.3573	11487		14.3573	28465		14.3573	7218
14.368	6251		14.368	11470		14.368	28010		14.368	7208
14.3787	6304		14.3787	11494		14.3787	27293		14.3787	7229
14.3893	6052		14.3893	11466		14.3893	26437		14.3893	7245
14.4	6067		14.4	11504		14.4	25582		14.4	7271
14.4107	5970		14.4107	11518		14.4107	24818		14.4107	7263
14.4213	5906		14.4213	11542		14.4213	24289		14.4213	7286
14.432	5946		14.432	11535		14.432	24029		14.432	7289
14.4427	6037		14.4427	11525		14.4427	23997		14.4427	7329
14.4533	6029		14.4533	11510		14.4533	24190		14.4533	7307
14.464	6011		14.464	11459		14.464	24493		14.464	7308
14.4747	6056		14.4747	11540		14.4747	24772		14.4747	7332
14.4853	6030		14.4853	11545		14.4853	24925		14.4853	7320
14.496	5993		14.496	11549		14.496	24842		14.496	7317
14.5067	6014		14.5067	11542		14.5067	24564		14.5067	7310
14.5173	6073		14.5173	11523		14.5173	24136		14.5173	7316
14.528	6001		14.528	11537		14.528	23627		14.528	7310
14.5387	5983		14.5387	11580		14.5387	23278		14.5387	7274
14.5493	6040		14.5493	11592		14.5493	23116		14.5493	7296
14.56	6068		14.56	11559		14.56	23217		14.56	7279
14.5707	5935		14.5707	11572		14.5707	23569		14.5707	7253
14.5813	5938		14.5813	11601		14.5813	24035		14.5813	7248
14.592	5895		14.592	11599		14.592	24547		14.592	7252
14.6027	5850		14.6027	11622		14.6027	24918		14.6027	7237
14.6133	5874		14.6133	11636		14.6133	25182		14.6133	7225
14.624	5817		14.624	11613		14.624	25238		14.624	7209
14.6347	5863		14.6347	11594		14.6347	24999		14.6347	7223
14.6453	5788		14.6453	11609		14.6453	24609		14.6453	7229
14.656	5762		14.656	11624		14.656	24142		14.656	7185
14.6667	5730		14.6667	11643		14.6667	23571		14.6667	7208
14.6773	5904		14.6773	11611		14.6773	22967		14.6773	7249
14.688	5857		14.688	11614		14.688	22435		14.688	7259
14.6987	5823		14.6987	11620		14.6987	21977		14.6987	7260
14.7093	5726		14.7093	11609		14.7093	21624		14.7093	7286
14.72	5643		14.72	11596		14.72	21426		14.72	7310
14.7307	5693		14.7307	11614		14.7307	21491		14.7307	7298
14.7413	5855		14.7413	11612		14.7413	21861		14.7413	7352
14.752	5996		14.752	11634		14.752	22829		14.752	7373
14.7627	5896		14.7627	11584		14.7627	24512		14.7627	7353
14.7733	5812		14.7733	11620		14.7733	26971		14.7733	7353
14.784	5803		14.784	11577		14.784	30233		14.784	7369
14.7947	5748		14.7947	11618		14.7947	34210		14.7947	7410
14.8053	5695		14.8053	11585		14.8053	38600		14.8053	7429
14.816	5681		14.816	11595		14.816	42808		14.816	7440
14.8267	5766		14.8267	11601		14.8267	46201		14.8267	7482
14.8373	5671		14.8373	11606		14.8373	48171		14.8373	7492
14.848	5590		14.848	11602		14.848	48298		14.848	7527
14.8587	5673		14.8587	11654		14.8587	46528		14.8587	7586
14.8693	5787		14.8693	11669		14.8693	43299		14.8693	7674
14.88	5686		14.88	11676		14.88	39338		14.88	7713
14.8907	5665		14.8907	11662		14.8907	35172		14.8907	7769
14.9013	5722		14.9013	11624		14.9013	31408		14.9013	7795
14.912	5673		14.912	11646		14.912	28343		14.912	7829
14.9227	5738		14.9227	11626		14.9227	26077		14.9227	7823
14.9333	5772		14.9333	11677		14.9333	24513		14.9333	7804
14.944	5675		14.944	11650		14.944	23600		14.944	7782
14.9547	5578		14.9547	11644		14.9547	23097		14.9547	7756
14.9653	5711		14.9653	11661		14.9653	22877		14.9653	7702
14.976	5665		14.976	11688		14.976	22755		14.976	7693
14.9867	5817		14.9867	11685		14.9867	22762		14.9867	7619
14.9973	5831		14.9973	11667		14.9973	22729		14.9973	7598
15.008	5662		15.008	11655		15.008	22733		15.008	7578
15.0187	5728		15.0187	11648		15.0187	22668		15.0187	7517
15.0293	5660		15.0293	11685		15.0293	22687		15.0293	7498
15.04	5713		15.04	11678		15.04	22716		15.04	7491
15.0507	5854		15.0507	11707		15.0507	22739		15.0507	7440
15.0613	5717		15.0613	11726		15.0613	22802		15.0613	7416
15.072	5702		15.072	11684		15.072	22941		15.072	7398
15.0827	5616		15.0827	11686		15.0827	23069		15.0827	7422
15.0933	5706		15.0933	11686		15.0933	23202		15.0933	7438
15.104	5731		15.104	11720		15.104	23363		15.104	7450
15.1147	5836		15.1147	11696		15.1147	23453		15.1147	7408
15.1253	5633		15.1253	11703		15.1253	23442		15.1253	7432
15.136	5631		15.136	11753		15.136	23315		15.136	7470
15.1467	5708		15.1467	11757		15.1467	23104		15.1467	7524
15.1573	5580		15.1573	11750		15.1573	22809		15.1573	7524
15.168	5626		15.168	11719		15.168	22499		15.168	7600
15.1787	5466		15.1787	11798		15.1787	22241		15.1787	7641
15.1893	5496		15.1893	11736		15.1893	22020		15.1893	7642
15.2	5569		15.2	11736		15.2	21894		15.2	7687
15.2107	5608		15.2107	11765		15.2107	21797		15.2107	7700
15.2213	5698		15.2213	11776		15.2213	21747		15.2213	7735
15.232	5781		15.232	11765		15.232	21726		15.232	7748
15.2427	5895		15.2427	11770		15.2427	21644		15.2427	7785
15.2533	5759		15.2533	11847		15.2533	21537		15.2533	7795
15.264	5636		15.264	11834		15.264	21388		15.264	7794
15.2747	5626		15.2747	11847		15.2747	21273		15.2747	7807
15.2853	5742		15.2853	11859		15.2853	21181		15.2853	7773
15.296	5634		15.296	11896		15.296	21106		15.296	7769
15.3067	5590		15.3067	11946		15.3067	21040		15.3067	7724
15.3173	5609		15.3173	11999		15.3173	21017		15.3173	7704
15.328	5689		15.328	12018		15.328	20959		15.328	7685
15.3387	5689		15.3387	12084		15.3387	20968		15.3387	7623
15.3493	5646		15.3493	12176		15.3493	21013		15.3493	7604
15.36	5761		15.36	12252		15.36	21108		15.36	7571
15.3707	5602		15.3707	12322		15.3707	21377		15.3707	7602
15.3813	5790		15.3813	12458		15.3813	21824		15.3813	7546
15.392	5689		15.392	12590		15.392	22531		15.392	7552
15.4027	5652		15.4027	12766		15.4027	23579		15.4027	7547
15.4133	5723		15.4133	12874		15.4133	24768		15.4133	7531
15.424	5705		15.424	13056		15.424	25999		15.424	7535
15.4347	5859		15.4347	13195		15.4347	27020		15.4347	7514
15.4453	5714		15.4453	13393		15.4453	27778		15.4453	7515
15.456	5765		15.456	13559		15.456	28209		15.456	7508
15.4667	5717		15.4667	13770		15.4667	28367		15.4667	7528
15.4773	5695		15.4773	13979		15.4773	28348		15.4773	7551
15.488	5566		15.488	14154		15.488	28217		15.488	7553
15.4987	5636		15.4987	14289		15.4987	28243		15.4987	7573
15.5093	5660		15.5093	14502		15.5093	28400		15.5093	7593
15.52	5706		15.52	14671		15.52	28719		15.52	7555
15.5307	5738		15.5307	14803		15.5307	29249		15.5307	7520
15.5413	5693		15.5413	14895		15.5413	29943		15.5413	7524
15.552	5884		15.552	14963		15.552	30633		15.552	7526
15.5627	5763		15.5627	15024		15.5627	31502		15.5627	7531
15.5733	5771		15.5733	15067		15.5733	32425		15.5733	7546
15.584	5741		15.584	15109		15.584	33307		15.584	7570
15.5947	5672		15.5947	15124		15.5947	33989		15.5947	7594
15.6053	5675		15.6053	15105		15.6053	34345		15.6053	7595
15.616	5699		15.616	15041		15.616	34206		15.616	7595
15.6267	5757		15.6267	14967		15.6267	33635		15.6267	7607
15.6373	5643		15.6373	14943		15.6373	32780		15.6373	7609
15.648	5696		15.648	14895		15.648	31734		15.648	7608
15.6587	5610		15.6587	14846		15.6587	30791		15.6587	7581
15.6693	5733		15.6693	14779		15.6693	30301		15.6693	7600
15.68	5786		15.68	14708		15.68	30408		15.68	7596
15.6907	5788		15.6907	14635		15.6907	31729		15.6907	7621
15.7013	5763		15.7013	14568		15.7013	35151		15.7013	7626
15.712	5782		15.712	14534		15.712	41830		15.712	7635
15.7227	5788		15.7227	14438		15.7227	52924		15.7227	7648
15.7333	5832		15.7333	14356		15.7333	68792		15.7333	7653
15.744	5850		15.744	14282		15.744	88187		15.744	7654
15.7547	5963		15.7547	14187		15.7547	108070		15.7547	7640
15.7653	5859		15.7653	14116		15.7653	124743		15.7653	7643
15.776	5920		15.776	14013		15.776	135228		15.776	7649
15.7867	5818		15.7867	13958		15.7867	138393		15.7867	7632
15.7973	5776		15.7973	13840		15.7973	134749		15.7973	7613
15.808	5795		15.808	13779		15.808	126070		15.808	7622
15.8187	5699		15.8187	13759		15.8187	114198		15.8187	7595
15.8293	5746		15.8293	13716		15.8293	100586		15.8293	7597
15.84	5689		15.84	13608		15.84	86707		15.84	7591
15.8507	5739		15.8507	13545		15.8507	73529		15.8507	7594
15.8613	5805		15.8613	13489		15.8613	62058		15.8613	7597
15.872	5678		15.872	13381		15.872	52918		15.872	7598
15.8827	5741		15.8827	13327		15.8827	46275		15.8827	7588
15.8933	5795		15.8933	13296		15.8933	41947		15.8933	7578
15.904	5684		15.904	13237		15.904	39496		15.904	7570
15.9147	5637		15.9147	13172		15.9147	38420		15.9147	7573
15.9253	5756		15.9253	13083		15.9253	38497		15.9253	7604
15.936	5751		15.936	13108		15.936	39589		15.936	7590
15.9467	5629		15.9467	13044		15.9467	41514		15.9467	7587
15.9573	5640		15.9573	12992		15.9573	43967		15.9573	7590
15.968	5646		15.968	12963		15.968	46361		15.968	7590
15.9787	5581		15.9787	12935		15.9787	48036		15.9787	7595
15.9893	5536		15.9893	12952		15.9893	48608		15.9893	7583
16	5643		16	12927		16	47864		16	7565
16.0107	5657		16.0107	12936		16.0107	46166		16.0107	7590
16.0213	5680		16.0213	12923		16.0213	43847		16.0213	7619
16.032	5665		16.032	12912		16.032	41329		16.032	7653
16.0427	5564		16.0427	12889		16.0427	38945		16.0427	7639
16.0533	5564		16.0533	12881		16.0533	36986		16.0533	7618
16.064	5496		16.064	12869		16.064	35484		16.064	7656
16.0747	5644		16.0747	12851		16.0747	34422		16.0747	7692
16.0853	5754		16.0853	12846		16.0853	33579		16.0853	7699
16.096	5699		16.096	12826		16.096	32926		16.096	7710
16.1067	5620		16.1067	12834		16.1067	32478		16.1067	7717
16.1173	5452		16.1173	12849		16.1173	32522		16.1173	7689
16.128	5455		16.128	12804		16.128	33148		16.128	7699
16.1387	5561		16.1387	12840		16.1387	34546		16.1387	7705
16.1493	5440		16.1493	12815		16.1493	36760		16.1493	7683
16.16	5485		16.16	12774		16.16	39437		16.16	7700
16.1707	5477		16.1707	12747		16.1707	42126		16.1707	7694
16.1813	5457		16.1813	12739		16.1813	44366		16.1813	7695
16.192	5491		16.192	12738		16.192	46266		16.192	7710
16.2027	5505		16.2027	12753		16.2027	48469		16.2027	7690
16.2133	5586		16.2133	12716		16.2133	51656		16.2133	7672
16.224	5504		16.224	12727		16.224	56309		16.224	7653
16.2347	5551		16.2347	12707		16.2347	61953		16.2347	7699
16.2453	5673		16.2453	12668		16.2453	68439		16.2453	7682
16.256	5557		16.256	12651		16.256	79669		16.256	7647
16.2667	5547		16.2667	12632		16.2667	111748		16.2667	7645
16.2773	5469		16.2773	12621		16.2773	194185		16.2773	7640
16.288	5342		16.288	12612		16.288	344740		16.288	7663
16.2987	5558		16.2987	12640		16.2987	538289		16.2987	7700
16.3093	5668		16.3093	12651		16.3093	719088		16.3093	7703
16.32	5742		16.32	12606		16.32	848853		16.32	7751
16.3307	5633		16.3307	12581		16.3307	921422		16.3307	7767
16.3413	5644		16.3413	12601		16.3413	949234		16.3413	7803
16.352	5761		16.352	12598		16.352	947420		16.352	7819
16.3627	5588		16.3627	12598		16.3627	926737		16.3627	7860
16.3733	5564		16.3733	12595		16.3733	893609		16.3733	7885
16.384	5413		16.384	12596		16.384	852429		16.384	7957
16.3947	5503		16.3947	12604		16.3947	805002		16.3947	8008
16.4053	5610		16.4053	12603		16.4053	751895		16.4053	8030
16.416	5527		16.416	12585		16.416	694403		16.416	8022
16.4267	5478		16.4267	12629		16.4267	632445		16.4267	7987
16.4373	5652		16.4373	12631		16.4373	567759		16.4373	7984
16.448	5509		16.448	12705		16.448	501001		16.448	7942
16.4587	5686		16.4587	12711		16.4587	434074		16.4587	7901
16.4693	5656		16.4693	12709		16.4693	368379		16.4693	7907
16.48	5695		16.48	12713		16.48	305533		16.48	7850
16.4907	5606		16.4907	12730		16.4907	247666		16.4907	7817
16.5013	5531		16.5013	12819		16.5013	196440		16.5013	7834
16.512	5568		16.512	12780		16.512	153186		16.512	7840
16.5227	5573		16.5227	12870		16.5227	118345		16.5227	7827
16.5333	5591		16.5333	12840		16.5333	91961		16.5333	7833
16.544	5658		16.544	12867		16.544	73012		16.544	7816
16.5547	5652		16.5547	12872		16.5547	60008		16.5547	7848
16.5653	5647		16.5653	12907		16.5653	51485		16.5653	7873
16.576	5739		16.576	12946		16.576	46135		16.576	7917
16.5867	5593		16.5867	12946		16.5867	42988		16.5867	7918
16.5973	5644		16.5973	12953		16.5973	41201		16.5973	7914
16.608	5599		16.608	12962		16.608	40355		16.608	7963
16.6187	5594		16.6187	12944		16.6187	39950		16.6187	7991
16.6293	5360		16.6293	12939		16.6293	39605		16.6293	7995
16.64	5605		16.64	12909		16.64	39198		16.64	8022
16.6507	5769		16.6507	12947		16.6507	38548		16.6507	7985
16.6613	5673		16.6613	12950		16.6613	37766		16.6613	8010
16.672	5703		16.672	12923		16.672	36914		16.672	7972
16.6827	5676		16.6827	12871		16.6827	36122		16.6827	7940
16.6933	5588		16.6933	12880		16.6933	35502		16.6933	7960
16.704	5584		16.704	12876		16.704	35208		16.704	7944
16.7147	5593		16.7147	12836		16.7147	35349		16.7147	7964
16.7253	5521		16.7253	12821		16.7253	35940		16.7253	7944
16.736	5592		16.736	12804		16.736	36942		16.736	7946
16.7467	5552		16.7467	12783		16.7467	38131		16.7467	7917
16.7573	5778		16.7573	12807		16.7573	39338		16.7573	7891
16.768	5832		16.768	12815		16.768	40315		16.768	7876
16.7787	5785		16.7787	12831		16.7787	40862		16.7787	7875
16.7893	5760		16.7893	12802		16.7893	41001		16.7893	7880
16.8	5731		16.8	12808		16.8	40862		16.8	7871
16.8107	5769		16.8107	12811		16.8107	40702		16.8107	7915
16.8213	5738		16.8213	12847		16.8213	40844		16.8213	7908
16.832	5713		16.832	12855		16.832	41261		16.832	7941
16.8427	5953		16.8427	12853		16.8427	42077		16.8427	7949
16.8533	5821		16.8533	12862		16.8533	43067		16.8533	7995
16.864	5918		16.864	12892		16.864	44249		16.864	8075
16.8747	6005		16.8747	12914		16.8747	45655		16.8747	8173
16.8853	6010		16.8853	12924		16.8853	47567		16.8853	8272
16.896	6149		16.896	12920		16.896	50163		16.896	8442
16.9067	6156		16.9067	12942		16.9067	53494		16.9067	8542
16.9173	6286		16.9173	12933		16.9173	57302		16.9173	8608
16.928	6301		16.928	12917		16.928	60819		16.928	8704
16.9387	6328		16.9387	12928		16.9387	63169		16.9387	8672
16.9493	6559		16.9493	12957		16.9493	63800		16.9493	8661
16.96	6809		16.96	12962		16.96	62557		16.96	8608
16.9707	6944		16.9707	12966		16.9707	59943		16.9707	8527
16.9813	7219		16.9813	12945		16.9813	56975		16.9813	8395
16.992	7183		16.992	12928		16.992	54542		16.992	8296
17.0027	7262		17.0027	12973		17.0027	53373		17.0027	8175
17.0133	7487		17.0133	12966		17.0133	53792		17.0133	8090
17.024	7812		17.024	12959		17.024	55703		17.024	8041
17.0347	7942		17.0347	12984		17.0347	58756		17.0347	7984
17.0453	8226		17.0453	12993		17.0453	62473		17.0453	7976
17.056	8338		17.056	12985		17.056	66298		17.056	7977
17.0667	8448		17.0667	12995		17.0667	69889		17.0667	7953
17.0773	8413		17.0773	13001		17.0773	73255		17.0773	7948
17.088	8634		17.088	12982		17.088	77471		17.088	7936
17.0987	8723		17.0987	12978		17.0987	84860		17.0987	7948
17.1093	8852		17.1093	12963		17.1093	97698		17.1093	7966
17.12	8933		17.12	12951		17.12	116743		17.12	7981
17.1307	8960		17.1307	12957		17.1307	139356		17.1307	7947
17.1413	8979		17.1413	12991		17.1413	160524		17.1413	7949
17.152	9102		17.152	13032		17.152	175202		17.152	7959
17.1627	9049		17.1627	13016		17.1627	180880		17.1627	7993
17.1733	8961		17.1733	13027		17.1733	177763		17.1733	7979
17.184	9168		17.184	13010		17.184	168287		17.184	7994
17.1947	9021		17.1947	13033		17.1947	155217		17.1947	8020
17.2053	9004		17.2053	13018		17.2053	140791		17.2053	8048
17.216	8914		17.216	13050		17.216	126630		17.216	8043
17.2267	8921		17.2267	13068		17.2267	113656		17.2267	8029
17.2373	8821		17.2373	13025		17.2373	102718		17.2373	8021
17.248	8547		17.248	12997		17.248	95029		17.248	8012
17.2587	8477		17.2587	13038		17.2587	94414		17.2587	7990
17.2693	8464		17.2693	13027		17.2693	109740		17.2693	8002
17.28	8263		17.28	13005		17.28	152862		17.28	7978
17.2907	8092		17.2907	13058		17.2907	227650		17.2907	7963
17.3013	7887		17.3013	13015		17.3013	319067		17.3013	7955
17.312	7661		17.312	13037		17.312	401016		17.312	7955
17.3227	7669		17.3227	13056		17.3227	454456		17.3227	7929
17.3333	7607		17.3333	13047		17.3333	473924		17.3333	7945
17.344	7585		17.344	13029		17.344	464066		17.344	7971
17.3547	7483		17.3547	13022		17.3547	433760		17.3547	7993
17.3653	7451		17.3653	13063		17.3653	392555		17.3653	8003
17.376	7309		17.376	13054		17.376	348290		17.376	7987
17.3867	7165		17.3867	13073		17.3867	306367		17.3867	7971
17.3973	7247		17.3973	13096		17.3973	268707		17.3973	7955
17.408	7301		17.408	13174		17.408	234993		17.408	7961
17.4187	7204		17.4187	13230		17.4187	204116		17.4187	7940
17.4293	7175		17.4293	13338		17.4293	175580		17.4293	7907
17.44	7297		17.44	13485		17.44	150079		17.44	7909
17.4507	7220		17.4507	13686		17.4507	128274		17.4507	7900
17.4613	7131		17.4613	14052		17.4613	110684		17.4613	7892
17.472	7136		17.472	14493		17.472	96945		17.472	7921
17.4827	7253		17.4827	15067		17.4827	86328		17.4827	7889
17.4933	7211		17.4933	15676		17.4933	77899		17.4933	7874
17.504	7402		17.504	16390		17.504	71609		17.504	7873
17.5147	7235		17.5147	17114		17.5147	67910		17.5147	7887
17.5253	7157		17.5253	17903		17.5253	67793		17.5253	7918
17.536	7172		17.536	18673		17.536	71959		17.536	7939
17.5467	7274		17.5467	19465		17.5467	79841		17.5467	7949
17.5573	7281		17.5573	20248		17.5573	89648		17.5573	7960
17.568	7384		17.568	21040		17.568	98527		17.568	7933
17.5787	7393		17.5787	21794		17.5787	104133		17.5787	7924
17.5893	7459		17.5893	22478		17.5893	105279		17.5893	7890
17.6	7294		17.6	23081		17.6	102718		17.6	7893
17.6107	7362		17.6107	23556		17.6107	97604		17.6107	7918
17.6213	7420		17.6213	23969		17.6213	91542		17.6213	7961
17.632	7266		17.632	24211		17.632	85599		17.632	7951
17.6427	7273		17.6427	24377		17.6427	80045		17.6427	7973
17.6533	7318		17.6533	24442		17.6533	74817		17.6533	7967
17.664	7484		17.664	24350		17.664	69805		17.664	7985
17.6747	7522		17.6747	24134		17.6747	65124		17.6747	7993
17.6853	7444		17.6853	23843		17.6853	61348		17.6853	8009
17.696	7310		17.696	23498		17.696	59429		17.696	8001
17.7067	7503		17.7067	23050		17.7067	60345		17.7067	8027
17.7173	7579		17.7173	22609		17.7173	65343		17.7173	8036
17.728	7741		17.728	22139		17.728	75544		17.728	7999
17.7387	7675		17.7387	21633		17.7387	92257		17.7387	8013
17.7493	7796		17.7493	21164		17.7493	116441		17.7493	7997
17.76	7910		17.76	20647		17.76	146345		17.76	7999
17.7707	7938		17.7707	20158		17.7707	176687		17.7707	7990
17.7813	8145		17.7813	19634		17.7813	199811		17.7813	7983
17.792	8366		17.792	19181		17.792	209758		17.792	8001
17.8027	8398		17.8027	18703		17.8027	204838		17.8027	8037
17.8133	8314		17.8133	18260		17.8133	187594		17.8133	8042
17.824	8395		17.824	17805		17.824	162943		17.824	8040
17.8347	8547		17.8347	17365		17.8347	136218		17.8347	8025
17.8453	8603		17.8453	16999		17.8453	111597		17.8453	8018
17.856	8726		17.856	16636		17.856	91299		17.856	7998
17.8667	8651		17.8667	16325		17.8667	75844		17.8667	8014
17.8773	8657		17.8773	16018		17.8773	64806		17.8773	8037
17.888	8857		17.888	15767		17.888	57133		17.888	8050
17.8987	8840		17.8987	15529		17.8987	52006		17.8987	8087
17.9093	8944		17.9093	15316		17.9093	48857		17.9093	8107
17.92	8815		17.92	15135		17.92	47356		17.92	8104
17.9307	8665		17.9307	14950		17.9307	47352		17.9307	8078
17.9413	8720		17.9413	14855		17.9413	48306		17.9413	8039
17.952	8542		17.952	14742		17.952	49776		17.952	8038
17.9627	8427		17.9627	14623		17.9627	51054		17.9627	8004
17.9733	8459		17.9733	14587		17.9733	51769		17.9733	7996
17.984	8408		17.984	14481		17.984	51807		17.984	7999
17.9947	8285		17.9947	14449		17.9947	51530		17.9947	8017
18.0053	8456		18.0053	14378		18.0053	51011		18.0053	8021
18.016	8447		18.016	14319		18.016	50253		18.016	8076
18.0267	8459		18.0267	14300		18.0267	49289		18.0267	8090
18.0373	8346		18.0373	14296		18.0373	48051		18.0373	8138
18.048	8420		18.048	14289		18.048	46551		18.048	8150
18.0587	8594		18.0587	14256		18.0587	44909		18.0587	8122
18.0693	8681		18.0693	14232		18.0693	43398		18.0693	8111
18.08	8984		18.08	14236		18.08	42008		18.08	8085
18.0907	9107		18.0907	14231		18.0907	40742		18.0907	8057
18.1013	9324		18.1013	14216		18.1013	39565		18.1013	8028
18.112	9607		18.112	14210		18.112	38493		18.112	7984
18.1227	9844		18.1227	14197		18.1227	37525		18.1227	7993
18.1333	10191		18.1333	14185		18.1333	36776		18.1333	8015
18.144	10476		18.144	14150		18.144	36195		18.144	8008
18.1547	10919		18.1547	14154		18.1547	35651		18.1547	8015
18.1653	11161		18.1653	14149		18.1653	35142		18.1653	7997
18.176	11488		18.176	14126		18.176	34629		18.176	8014
18.1867	11747		18.1867	14132		18.1867	34140		18.1867	7994
18.1973	12043		18.1973	14159		18.1973	33759		18.1973	7981
18.208	12245		18.208	14185		18.208	33561		18.208	8012
18.2187	12538		18.2187	14165		18.2187	33735		18.2187	7990
18.2293	12532		18.2293	14106		18.2293	34359		18.2293	7969
18.24	12694		18.24	14085		18.24	35513		18.24	7971
18.2507	12746		18.2507	14086		18.2507	37132		18.2507	7952
18.2613	12737		18.2613	14073		18.2613	38800		18.2613	7981
18.272	12778		18.272	14083		18.272	40030		18.272	8048
18.2827	12671		18.2827	14085		18.2827	40348		18.2827	8111
18.2933	12619		18.2933	14078		18.2933	39844		18.2933	8123
18.304	12496		18.304	14083		18.304	38693		18.304	8181
18.3147	12373		18.3147	14065		18.3147	37277		18.3147	8250
18.3253	12142		18.3253	14139		18.3253	35979		18.3253	8252
18.336	11996		18.336	14166		18.336	34844		18.336	8300
18.3467	12099		18.3467	14182		18.3467	33969		18.3467	8348
18.3573	11985		18.3573	14238		18.3573	33343		18.3573	8358
18.368	11902		18.368	14291		18.368	32898		18.368	8361
18.3787	11984		18.3787	14359		18.3787	32519		18.3787	8360
18.3893	11896		18.3893	14502		18.3893	32185		18.3893	8356
18.4	11941		18.4	14648		18.4	31926		18.4	8371
18.4107	12071		18.4107	14780		18.4107	31630		18.4107	8329
18.4213	12225		18.4213	15012		18.4213	31399		18.4213	8346
18.432	12246		18.432	15275		18.432	31186		18.432	8350
18.4427	12338		18.4427	15479		18.4427	31054		18.4427	8422
18.4533	12412		18.4533	15813		18.4533	30837		18.4533	8512
18.464	12448		18.464	16213		18.464	30674		18.464	8651
18.4747	12503		18.4747	16731		18.4747	30451		18.4747	8851
18.4853	12387		18.4853	17399		18.4853	30214		18.4853	9077
18.496	12241		18.496	18086		18.496	29986		18.496	9283
18.5067	11843		18.5067	18830		18.5067	29826		18.5067	9475
18.5173	11717		18.5173	19611		18.5173	29766		18.5173	9627
18.528	11453		18.528	20407		18.528	29809		18.528	9727
18.5387	11060		18.5387	21202		18.5387	29953		18.5387	9720
18.5493	10569		18.5493	21948		18.5493	30063		18.5493	9655
18.56	10182		18.56	22651		18.56	30180		18.56	9545
18.5707	9781		18.5707	23316		18.5707	30257		18.5707	9433
18.5813	9372		18.5813	23875		18.5813	30254		18.5813	9270
18.592	8822		18.592	24400		18.592	30096		18.592	9076
18.6027	8394		18.6027	24810		18.6027	29962		18.6027	8926
18.6133	8034		18.6133	25178		18.6133	29757		18.6133	8757
18.624	7564		18.624	25496		18.624	29517		18.624	8620
18.6347	7381		18.6347	25683		18.6347	29292		18.6347	8533
18.6453	6996		18.6453	25735		18.6453	29089		18.6453	8408
18.656	6627		18.656	25670		18.656	28849		18.656	8376
18.6667	6536		18.6667	25604		18.6667	28546		18.6667	8238
18.6773	6271		18.6773	25506		18.6773	28303		18.6773	8208
18.688	6123		18.688	25321		18.688	28026		18.688	8141
18.6987	6213		18.6987	25072		18.6987	27769		18.6987	8110
18.7093	6019		18.7093	24765		18.7093	27645		18.7093	8129
18.72	5920		18.72	24472		18.72	27615		18.72	8110
18.7307	5984		18.7307	24194		18.7307	27750		18.7307	8108
18.7413	5995		18.7413	23867		18.7413	27993		18.7413	8182
18.752	5888		18.752	23563		18.752	28239		18.752	8240
18.7627	5867		18.7627	23226		18.7627	28572		18.7627	8300
18.7733	5956		18.7733	22926		18.7733	28771		18.7733	8325
18.784	6036		18.784	22626		18.784	28812		18.784	8389
18.7947	6121		18.7947	22324		18.7947	28668		18.7947	8435
18.8053	6342		18.8053	22037		18.8053	28471		18.8053	8449
18.816	6662		18.816	21756		18.816	28277		18.816	8463
18.8267	7193		18.8267	21457		18.8267	28090		18.8267	8449
18.8373	7883		18.8373	21217		18.8373	27996		18.8373	8411
18.848	9009		18.848	20929		18.848	27962		18.848	8404
18.8587	10005		18.8587	20616		18.8587	27905		18.8587	8361
18.8693	11281		18.8693	20335		18.8693	27828		18.8693	8338
18.88	12927		18.88	20024		18.88	27741		18.88	8288
18.8907	14547		18.8907	19794		18.8907	27772		18.8907	8286
18.9013	16477		18.9013	19462		18.9013	27684		18.9013	8286
18.912	18558		18.912	19197		18.912	27652		18.912	8277
18.9227	20697		18.9227	18909		18.9227	27666		18.9227	8262
18.9333	22969		18.9333	18690		18.9333	27634		18.9333	8232
18.944	25342		18.944	18430		18.944	27584		18.944	8247
18.9547	27838		18.9547	18177		18.9547	27512		18.9547	8262
18.9653	30134		18.9653	17960		18.9653	27417		18.9653	8303
18.976	32352		18.976	17779		18.976	27366		18.976	8295
18.9867	34157		18.9867	17571		18.9867	27302		18.9867	8317
18.9973	36027		18.9973	17356		18.9973	27247		18.9973	8351
19.008	37780		19.008	17219		19.008	27191		19.008	8360
19.0187	39333		19.0187	17041		19.0187	27195		19.0187	8388
19.0293	40357		19.0293	16920		19.0293	27186		19.0293	8342
19.04	40997		19.04	16788		19.04	27198		19.04	8349
19.0507	41656		19.0507	16671		19.0507	27272		19.0507	8368
19.0613	41582		19.0613	16553		19.0613	27319		19.0613	8372
19.072	41129		19.072	16465		19.072	27379		19.072	8394
19.0827	40050		19.0827	16401		19.0827	27354		19.0827	8439
19.0933	38476		19.0933	16305		19.0933	27238		19.0933	8471
19.104	36683		19.104	16248		19.104	27142		19.104	8519
19.1147	34516		19.1147	16197		19.1147	27014		19.1147	8576
19.1253	32131		19.1253	16125		19.1253	26867		19.1253	8629
19.136	29687		19.136	16065		19.136	26770		19.136	8658
19.1467	27340		19.1467	16004		19.1467	26694		19.1467	8686
19.1573	25056		19.1573	15948		19.1573	26671		19.1573	8724
19.168	22985		19.168	15896		19.168	26604		19.168	8731
19.1787	20884		19.1787	15863		19.1787	26614		19.1787	8748
19.1893	19229		19.1893	15789		19.1893	26571		19.1893	8745
19.2	17604		19.2	15711		19.2	26564		19.2	8713
19.2107	16198		19.2107	15717		19.2107	26525		19.2107	8669
19.2213	14927		19.2213	15682		19.2213	26533		19.2213	8618
19.232	13751		19.232	15652		19.232	26623		19.232	8562
19.2427	12769		19.2427	15631		19.2427	26712		19.2427	8532
19.2533	12014		19.2533	15617		19.2533	26802		19.2533	8467
19.264	11328		19.264	15595		19.264	26864		19.264	8412
19.2747	10655		19.2747	15569		19.2747	26822		19.2747	8380
19.2853	10320		19.2853	15530		19.2853	26743		19.2853	8351
19.296	9820		19.296	15520		19.296	26574		19.296	8317
19.3067	9506		19.3067	15485		19.3067	26364		19.3067	8350
19.3173	9164		19.3173	15445		19.3173	26158		19.3173	8326
19.328	8830		19.328	15404		19.328	25996		19.328	8358
19.3387	8734		19.3387	15408		19.3387	25839		19.3387	8339
19.3493	8517		19.3493	15366		19.3493	25657		19.3493	8353
19.36	8479		19.36	15335		19.36	25544		19.36	8406
19.3707	8395		19.3707	15330		19.3707	25444		19.3707	8446
19.3813	8340		19.3813	15311		19.3813	25399		19.3813	8472
19.392	8353		19.392	15259		19.392	25428		19.392	8510
19.4027	8216		19.4027	15244		19.4027	25459		19.4027	8538
19.4133	8309		19.4133	15214		19.4133	25649		19.4133	8569
19.424	8293		19.424	15215		19.424	25839		19.424	8567
19.4347	8289		19.4347	15174		19.4347	25885		19.4347	8612
19.4453	8382		19.4453	15169		19.4453	25884		19.4453	8644
19.456	8531		19.456	15117		19.456	25797		19.456	8711
19.4667	8572		19.4667	15076		19.4667	25676		19.4667	8710
19.4773	8681		19.4773	15040		19.4773	25572		19.4773	8706
19.488	8640		19.488	15033		19.488	25468		19.488	8734
19.4987	8614		19.4987	15047		19.4987	25338		19.4987	8748
19.5093	8808		19.5093	15029		19.5093	25326		19.5093	8743
19.52	8910		19.52	15033		19.52	25322		19.52	8731
19.5307	9132		19.5307	15028		19.5307	25347		19.5307	8734
19.5413	9198		19.5413	15020		19.5413	25378		19.5413	8690
19.552	9091		19.552	15049		19.552	25471		19.552	8636
19.5627	9351		19.5627	15045		19.5627	25564		19.5627	8615
19.5733	9413		19.5733	15099		19.5733	25668		19.5733	8574
19.584	9424		19.584	15112		19.584	25802		19.584	8531
19.5947	9583		19.5947	15156		19.5947	25817		19.5947	8512
19.6053	9357		19.6053	15246		19.6053	25759		19.6053	8529
19.616	9436		19.616	15285		19.616	25610		19.616	8489
19.6267	9533		19.6267	15389		19.6267	25386		19.6267	8545
19.6373	9636		19.6373	15410		19.6373	25129		19.6373	8664
19.648	9684		19.648	15431		19.648	24894		19.648	8742
19.6587	9566		19.6587	15406		19.6587	24651		19.6587	8797
19.6693	9589		19.6693	15458		19.6693	24478		19.6693	8878
19.68	9620		19.68	15493		19.68	24343		19.68	8926
19.6907	9756		19.6907	15532		19.6907	24253		19.6907	8938
19.7013	9767		19.7013	15516		19.7013	24209		19.7013	8889
19.712	9593		19.712	15493		19.712	24158		19.712	8877
19.7227	9570		19.7227	15499		19.7227	24151		19.7227	8911
19.7333	9261		19.7333	15470		19.7333	24208		19.7333	8896
19.744	9175		19.744	15456		19.744	24269		19.744	8916
19.7547	8970		19.7547	15419		19.7547	24423		19.7547	8982
19.7653	8898		19.7653	15386		19.7653	24540		19.7653	9034
19.776	8824		19.776	15357		19.776	24646		19.776	9097
19.7867	8557		19.7867	15348		19.7867	24733		19.7867	9089
19.7973	8523		19.7973	15249		19.7973	24927		19.7973	9098
19.808	8365		19.808	15205		19.808	25111		19.808	9036
19.8187	8404		19.8187	15193		19.8187	25275		19.8187	8977
19.8293	8291		19.8293	15150		19.8293	25541		19.8293	8915
19.84	8325		19.84	15130		19.84	25828		19.84	8830
19.8507	8326		19.8507	15119		19.8507	26044		19.8507	8822
19.8613	8265		19.8613	15077		19.8613	26159		19.8613	8786
19.872	8270		19.872	15001		19.872	26131		19.872	8760
19.8827	8242		19.8827	15004		19.8827	25989		19.8827	8790
19.8933	8333		19.8933	14946		19.8933	25745		19.8933	8838
19.904	8457		19.904	14950		19.904	25395		19.904	8913
19.9147	8539		19.9147	14926		19.9147	25110		19.9147	9008
19.9253	8541		19.9253	14930		19.9253	24871		19.9253	9105
19.936	8820		19.936	14943		19.936	24640		19.936	9193
19.9467	8932		19.9467	14968		19.9467	24504		19.9467	9245
19.9573	9004		19.9573	14987		19.9573	24431		19.9573	9265
19.968	8963		19.968	15012		19.968	24347		19.968	9267
19.9787	9168		19.9787	14949		19.9787	24286		19.9787	9260
19.9893	9349		19.9893	14981		19.9893	24316		19.9893	9249
20	9370		20	14974		20	24331		20	9224
20.0107	9493		20.0107	15006		20.0107	24324		20.0107	9176
20.0213	9574		20.0213	15074		20.0213	24318		20.0213	9107
20.032	9470		20.032	15059		20.032	24330		20.032	9080
20.0427	9572		20.0427	15055		20.0427	24302		20.0427	9021
20.0533	9546		20.0533	15092		20.0533	24275		20.0533	8976
20.064	9516		20.064	15140		20.064	24249		20.064	8918
20.0747	9645		20.0747	15129		20.0747	24189		20.0747	8866
20.0853	9516		20.0853	15114		20.0853	24212		20.0853	8823
20.096	9533		20.096	15119		20.096	24281		20.096	8781
20.1067	9544		20.1067	15078		20.1067	24348		20.1067	8726
20.1173	9342		20.1173	15109		20.1173	24423		20.1173	8728
20.128	9169		20.128	15138		20.128	24478		20.128	8730
20.1387	9045		20.1387	15186		20.1387	24570		20.1387	8761
20.1493	8966		20.1493	15183		20.1493	24584		20.1493	8774
20.16	8941		20.16	15234		20.16	24584		20.16	8777
20.1707	8840		20.1707	15272		20.1707	24510		20.1707	8833
20.1813	8607		20.1813	15284		20.1813	24402		20.1813	8881
20.192	8590		20.192	15359		20.192	24310		20.192	8927
20.2027	8480		20.2027	15423		20.2027	24267		20.2027	9041
20.2133	8368		20.2133	15486		20.2133	24211		20.2133	9215
20.224	8258		20.224	15525		20.224	24234		20.224	9405
20.2347	8273		20.2347	15557		20.2347	24307		20.2347	9689
20.2453	8119		20.2453	15533		20.2453	24330		20.2453	9990
20.256	7960		20.256	15602		20.256	24356		20.256	10402
20.2667	7865		20.2667	15656		20.2667	24418		20.2667	10780
20.2773	7772		20.2773	15688		20.2773	24435		20.2773	11200
20.288	7740		20.288	15621		20.288	24484		20.288	11597
20.2987	7660		20.2987	15662		20.2987	24458		20.2987	11893
20.3093	7557		20.3093	15656		20.3093	24534		20.3093	12123
20.32	7696		20.32	15673		20.32	24608		20.32	12154
20.3307	7663		20.3307	15643		20.3307	24641		20.3307	12082
20.3413	7705		20.3413	15633		20.3413	24725		20.3413	11855
20.352	7734		20.352	15625		20.352	24788		20.352	11496
20.3627	7892		20.3627	15569		20.3627	24883		20.3627	11139
20.3733	8028		20.3733	15588		20.3733	24880		20.3733	10738
20.384	8278		20.384	15527		20.384	24827		20.384	10367
20.3947	8763		20.3947	15536		20.3947	24742		20.3947	9997
20.4053	9219		20.4053	15532		20.4053	24620		20.4053	9696
20.416	9849		20.416	15590		20.416	24403		20.416	9518
20.4267	10688		20.4267	15662		20.4267	24333		20.4267	9356
20.4373	11854		20.4373	15734		20.4373	24299		20.4373	9309
20.448	12900		20.448	15864		20.448	24297		20.448	9271
20.4587	14442		20.4587	15981		20.4587	24349		20.4587	9310
20.4693	16031		20.4693	16115		20.4693	24480		20.4693	9391
20.48	17973		20.48	16287		20.48	24539		20.48	9508
20.4907	20093		20.4907	16429		20.4907	24644		20.4907	9622
20.5013	22392		20.5013	16593		20.5013	24677		20.5013	9730
20.512	24802		20.512	16730		20.512	24621		20.512	9848
20.5227	27372		20.5227	16915		20.5227	24550		20.5227	9881
20.5333	29989		20.5333	17110		20.5333	24510		20.5333	9883
20.544	32474		20.544	17227		20.544	24429		20.544	9887
20.5547	34957		20.5547	17401		20.5547	24353		20.5547	9847
20.5653	37372		20.5653	17588		20.5653	24353		20.5653	9839
20.576	39698		20.576	17746		20.576	24512		20.576	9853
20.5867	41655		20.5867	17852		20.5867	24841		20.5867	9928
20.5973	43559		20.5973	17967		20.5973	25502		20.5973	10002
20.608	45216		20.608	18073		20.608	26390		20.608	10096
20.6187	46367		20.6187	18199		20.6187	27246		20.6187	10164
20.6293	47332		20.6293	18269		20.6293	27831		20.6293	10194
20.64	47799		20.64	18345		20.64	28010		20.64	10231
20.6507	47669		20.6507	18401		20.6507	27616		20.6507	10184
20.6613	47158		20.6613	18468		20.6613	26935		20.6613	10113
20.672	45805		20.672	18531		20.672	26215		20.672	10070
20.6827	44363		20.6827	18606		20.6827	25441		20.6827	9979
20.6933	42383		20.6933	18718		20.6933	24797		20.6933	9908
20.704	40004		20.704	18759		20.704	24286		20.704	9873
20.7147	37404		20.7147	18850		20.7147	23933		20.7147	9876
20.7253	34788		20.7253	18932		20.7253	23647		20.7253	9912
20.736	32083		20.736	18993		20.736	23439		20.736	9956
20.7467	29405		20.7467	19130		20.7467	23280		20.7467	10028
20.7573	26661		20.7573	19247		20.7573	23152		20.7573	10043
20.768	24225		20.768	19351		20.768	23056		20.768	10020
20.7787	21962		20.7787	19442		20.7787	22992		20.7787	9947
20.7893	19948		20.7893	19564		20.7893	22937		20.7893	9846
20.8	18149		20.8	19657		20.8	22828		20.8	9750
20.8107	16416		20.8107	19825		20.8107	22847		20.8107	9626
20.8213	14888		20.8213	20010		20.8213	22816		20.8213	9477
20.832	13567		20.832	20230		20.832	22788		20.832	9350
20.8427	12382		20.8427	20465		20.8427	22779		20.8427	9305
20.8533	11302		20.8533	20715		20.8533	22833		20.8533	9287
20.864	10482		20.864	20999		20.864	22904		20.864	9286
20.8747	9733		20.8747	21338		20.8747	22985		20.8747	9272
20.8853	9161		20.8853	21736		20.8853	23042		20.8853	9278
20.896	8588		20.896	22152		20.896	23117		20.896	9314
20.9067	8246		20.9067	22544		20.9067	23120		20.9067	9355
20.9173	7774		20.9173	22976		20.9173	23071		20.9173	9437
20.928	7458		20.928	23428		20.928	22968		20.928	9545
20.9387	7129		20.9387	23822		20.9387	22899		20.9387	9654
20.9493	7071		20.9493	24252		20.9493	22791		20.9493	9789
20.96	6981		20.96	24618		20.96	22708		20.96	9989
20.9707	6931		20.9707	24956		20.9707	22619		20.9707	10185
20.9813	6920		20.9813	25322		20.9813	22547		20.9813	10361
20.992	6869		20.992	25688		20.992	22547		20.992	10509
21.0027	6873		21.0027	26009		21.0027	22491		21.0027	10673
21.0133	6958		21.0133	26284		21.0133	22466		21.0133	10793
21.024	7235		21.024	26472		21.024	22513		21.024	10869
21.0347	7288		21.0347	26581		21.0347	22485		21.0347	10890
21.0453	7320		21.0453	26666		21.0453	22503		21.0453	10916
21.056	7430		21.056	26722		21.056	22481		21.056	10950
21.0667	7564		21.0667	26714		21.0667	22441		21.0667	11006
21.0773	7782		21.0773	26620		21.0773	22353		21.0773	11002
21.088	7912		21.088	26429		21.088	22327		21.088	11001
21.0987	8096		21.0987	26255		21.0987	22274		21.0987	11076
21.1093	8129		21.1093	26026		21.1093	22200		21.1093	11173
21.12	8290		21.12	25792		21.12	22171		21.12	11312
21.1307	8480		21.1307	25471		21.1307	22136		21.1307	11534
21.1413	8576		21.1413	25198		21.1413	22199		21.1413	11762
21.152	8718		21.152	24949		21.152	22250		21.152	12026
21.1627	8786		21.1627	24688		21.1627	22335		21.1627	12282
21.1733	8848		21.1733	24410		21.1733	22438		21.1733	12413
21.184	9090		21.184	24103		21.184	22554		21.184	12449
21.1947	9103		21.1947	23835		21.1947	22740		21.1947	12392
21.2053	9014		21.2053	23639		21.2053	22866		21.2053	12223
21.216	8940		21.216	23411		21.216	22915		21.216	11945
21.2267	8964		21.2267	23174		21.2267	22946		21.2267	11623
21.2373	8897		21.2373	22936		21.2373	22890		21.2373	11271
21.248	8777		21.248	22774		21.248	22765		21.248	10934
21.2587	8784		21.2587	22618		21.2587	22620		21.2587	10644
21.2693	8721		21.2693	22481		21.2693	22480		21.2693	10370
21.28	8569		21.28	22388		21.28	22318		21.28	10183
21.2907	8528		21.2907	22319		21.2907	22210		21.2907	10035
[truncated: 9,882 more rows]

## Sheet: Figure 5
Raw data for HPLC chromatograms
Figure 5c
X1	Y1		X2	Y2
0	0		0	0
0.01067	0		0.01067	0
0.02133	0		0.02133	0
0.032	0		0.032	0
0.04267	0		0.04267	0
0.05333	0		0.05333	0
0.064	0		0.064	0
0.07467	0		0.07467	0
0.08533	0		0.08533	0
0.096	0		0.096	0
0.10667	-45		0.10667	0
0.11733	-95		0.11733	58
0.128	-72		0.128	-16
0.13867	-103		0.13867	-3
0.14933	-120		0.14933	70
0.16	-124		0.16	76
0.17067	-137		0.17067	118
0.18133	-130		0.18133	209
0.192	-55		0.192	200
0.20267	-111		0.20267	151
0.21333	-129		0.21333	117
0.224	-186		0.224	178
0.23467	-215		0.23467	162
0.24533	-202		0.24533	192
0.256	-72		0.256	199
0.26667	-84		0.26667	231
0.27733	-38		0.27733	306
0.288	-95		0.288	327
0.29867	-133		0.29867	291
0.30933	-158		0.30933	300
0.32	-165		0.32	286
0.33067	-254		0.33067	335
0.34133	-90		0.34133	322
0.352	-166		0.352	337
0.36267	-188		0.36267	343
0.37333	-210		0.37333	392
0.384	-198		0.384	418
0.39467	-151		0.39467	378
0.40533	-187		0.40533	391
0.416	-133		0.416	359
0.42667	-123		0.42667	457
0.43733	-147		0.43733	390
0.448	-129		0.448	465
0.45867	-106		0.45867	493
0.46933	-165		0.46933	481
0.48	-116		0.48	511
0.49067	-130		0.49067	517
0.50133	-142		0.50133	546
0.512	-111		0.512	589
0.52267	-50		0.52267	642
0.53333	-31		0.53333	590
0.544	-62		0.544	580
0.55467	-34		0.55467	668
0.56533	-32		0.56533	655
0.576	-75		0.576	678
0.58667	-63		0.58667	652
0.59733	-15		0.59733	574
0.608	3		0.608	578
0.61867	53		0.61867	656
0.62933	4		0.62933	686
0.64	2		0.64	748
0.65067	-101		0.65067	707
0.66133	-51		0.66133	718
0.672	-15		0.672	770
0.68267	-6		0.68267	759
0.69333	-2		0.69333	761
0.704	-47		0.704	699
0.71467	4		0.71467	746
0.72533	-8		0.72533	695
0.736	107		0.736	738
0.74667	79		0.74667	718
0.75733	55		0.75733	813
0.768	164		0.768	757
0.77867	151		0.77867	773
0.78933	135		0.78933	793
0.8	138		0.8	778
0.81067	195		0.81067	806
0.82133	149		0.82133	862
0.832	133		0.832	900
0.84267	75		0.84267	893
0.85333	121		0.85333	839
0.864	189		0.864	791
0.87467	177		0.87467	835
0.88533	258		0.88533	881
0.896	240		0.896	880
0.90667	273		0.90667	784
0.91733	271		0.91733	867
0.928	306		0.928	888
0.93867	365		0.93867	837
0.94933	362		0.94933	863
0.96	337		0.96	818
0.97067	342		0.97067	876
0.98133	287		0.98133	830
0.992	285		0.992	852
1.00267	341		1.00267	822
1.01333	344		1.01333	881
1.024	405		1.024	898
1.03467	378		1.03467	915
1.04533	392		1.04533	861
1.056	456		1.056	819
1.06667	534		1.06667	851
1.07733	512		1.07733	852
1.088	492		1.088	845
1.09867	467		1.09867	847
1.10933	458		1.10933	829
1.12	434		1.12	838
1.13067	445		1.13067	899
1.14133	454		1.14133	919
1.152	440		1.152	858
1.16267	491		1.16267	803
1.17333	527		1.17333	781
1.184	561		1.184	834
1.19467	558		1.19467	915
1.20533	528		1.20533	914
1.216	558		1.216	820
1.22667	525		1.22667	813
1.23733	651		1.23733	798
1.248	585		1.248	797
1.25867	602		1.25867	769
1.26933	657		1.26933	847
1.28	670		1.28	857
1.29067	639		1.29067	874
1.30133	618		1.30133	831
1.312	612		1.312	815
1.32267	659		1.32267	783
1.33333	654		1.33333	770
1.344	655		1.344	792
1.35467	695		1.35467	873
1.36533	746		1.36533	855
1.376	694		1.376	763
1.38667	747		1.38667	739
1.39733	648		1.39733	744
1.408	641		1.408	743
1.41867	709		1.41867	756
1.42933	709		1.42933	723
1.44	668		1.44	676
1.45067	730		1.45067	664
1.46133	726		1.46133	711
1.472	748		1.472	759
1.48267	749		1.48267	635
1.49333	737		1.49333	719
1.504	753		1.504	697
1.51467	808		1.51467	721
1.52533	747		1.52533	690
1.536	756		1.536	660
1.54667	770		1.54667	659
1.55733	778		1.55733	674
1.568	837		1.568	665
1.57867	883		1.57867	663
1.58933	887		1.58933	644
1.6	849		1.6	579
1.61067	835		1.61067	633
1.62133	801		1.62133	598
1.632	812		1.632	617
1.64267	791		1.64267	542
1.65333	821		1.65333	549
1.664	786		1.664	623
1.67467	764		1.67467	612
1.68533	820		1.68533	609
1.696	829		1.696	569
1.70667	832		1.70667	551
1.71733	867		1.71733	496
1.728	925		1.728	479
1.73867	909		1.73867	520
1.74933	930		1.74933	517
1.76	930		1.76	512
1.77067	954		1.77067	464
1.78133	873		1.78133	526
1.792	890		1.792	524
1.80267	777		1.80267	497
1.81333	798		1.81333	491
1.824	780		1.824	514
1.83467	796		1.83467	454
1.84533	805		1.84533	478
1.856	863		1.856	488
1.86667	893		1.86667	430
1.87733	884		1.87733	465
1.888	751		1.888	471
1.89867	766		1.89867	444
1.90933	829		1.90933	511
1.92	841		1.92	502
1.93067	877		1.93067	534
1.94133	910		1.94133	537
1.952	896		1.952	424
1.96267	885		1.96267	430
1.97333	858		1.97333	384
1.984	902		1.984	376
1.99467	849		1.99467	472
2.00533	870		2.00533	413
2.016	889		2.016	431
2.02667	817		2.02667	441
2.03733	817		2.03733	453
2.048	797		2.048	349
2.05867	817		2.05867	314
2.06933	798		2.06933	347
2.08	808		2.08	309
2.09067	799		2.09067	333
2.10133	840		2.10133	302
2.112	846		2.112	346
2.12267	957		2.12267	424
2.13333	881		2.13333	376
2.144	810		2.144	422
2.15467	798		2.15467	338
2.16533	824		2.16533	373
2.176	808		2.176	355
2.18667	877		2.18667	305
2.19733	819		2.19733	331
2.208	749		2.208	360
2.21867	808		2.21867	301
2.22933	738		2.22933	323
2.24	827		2.24	269
2.25067	776		2.25067	311
2.26133	751		2.26133	249
2.272	756		2.272	257
2.28267	739		2.28267	218
2.29333	764		2.29333	319
2.304	803		2.304	395
2.31467	839		2.31467	317
2.32533	755		2.32533	319
2.336	741		2.336	295
2.34667	791		2.34667	311
2.35733	787		2.35733	278
2.368	763		2.368	232
2.37867	733		2.37867	241
2.38933	805		2.38933	279
2.4	772		2.4	274
2.41067	791		2.41067	247
2.42133	793		2.42133	208
2.432	793		2.432	255
2.44267	864		2.44267	247
2.45333	816		2.45333	165
2.464	798		2.464	186
2.47467	797		2.47467	190
2.48533	810		2.48533	156
2.496	791		2.496	152
2.50667	751		2.50667	176
2.51733	888		2.51733	193
2.528	843		2.528	145
2.53867	815		2.53867	74
2.54933	822		2.54933	139
2.56	806		2.56	93
2.57067	896		2.57067	114
2.58133	918		2.58133	178
2.592	927		2.592	160
2.60267	997		2.60267	173
2.61333	1060		2.61333	219
2.624	1334		2.624	215
2.63467	1952		2.63467	160
2.64533	2970		2.64533	145
2.656	4320		2.656	45
2.66667	5868		2.66667	33
2.67733	7336		2.67733	-38
2.688	8414		2.688	-145
2.69867	9145		2.69867	-122
2.70933	9473		2.70933	-134
2.72	9211		2.72	-242
2.73067	8279		2.73067	-181
2.74133	6878		2.74133	-115
2.752	5434		2.752	-170
2.76267	4689		2.76267	-5
2.77333	6176		2.77333	877
2.784	12433		2.784	3841
2.79467	25171		2.79467	10982
2.80533	43119		2.80533	22887
2.816	61301		2.816	37628
2.82667	72766		2.82667	51424
2.83733	73257		2.83733	61274
2.848	63885		2.848	65930
2.85867	50727		2.85867	65738
2.86933	54004		2.86933	61708
2.88	193150		2.88	55231
2.89067	477176		2.89067	47828
2.90133	694242		2.90133	40354
2.912	792715		2.912	33522
2.92267	813362		2.92267	27413
2.93333	791481		2.93333	22212
2.944	747514		2.944	17984
2.95467	691375		2.95467	14684
2.96533	630350		2.96533	12728
2.976	570063		2.976	12789
2.98667	519164		2.98667	14932
2.99733	484358		2.99733	18836
3.008	463591		3.008	22974
3.01867	446095		3.01867	25747
3.02933	423562		3.02933	26532
3.04	394832		3.04	25129
3.05067	362702		3.05067	22345
3.06133	327713		3.06133	18966
3.072	289538		3.072	15504
3.08267	249037		3.08267	12442
3.09333	293653		3.09333	14923
3.104	751320		3.104	234842
3.11467	1170180		3.11467	839832
3.12533	1405640		3.12533	1263240
3.136	1519670		3.136	1482350
3.14667	1569350		3.14667	1580630
3.15733	1591370		3.15733	1622780
3.168	1597720		3.168	1634460
3.17867	1594710		3.17867	1634780
3.18933	1578520		3.18933	1627220
3.2	1565650		3.2	1619100
3.21067	1555770		3.21067	1606090
3.22133	1537120		3.22133	1595630
3.232	1522300		3.232	1581840
3.24267	1507830		3.24267	1568390
3.25333	1491630		3.25333	1560230
3.264	1477890		3.264	1547200
3.27467	1465670		3.27467	1538260
3.28533	1461610		3.28533	1530210
3.296	1453560		3.296	1525110
3.30667	1451370		3.30667	1520700
3.31733	1451360		3.31733	1520490
3.328	1450140		3.328	1514060
3.33867	1450630		3.33867	1513330
3.34933	1452120		3.34933	1515750
3.36	1456130		3.36	1513960
3.37067	1460230		3.37067	1517860
3.38133	1465800		3.38133	1518640
3.392	1473540		3.392	1521370
3.40267	1479620		3.40267	1525390
3.41333	1487860		3.41333	1529260
3.424	1489350		3.424	1533900
3.43467	1477170		3.43467	1528510
3.44533	1429490		3.44533	1493590
3.456	1345550		3.456	1415030
3.46667	1240900		3.46667	1311300
3.47733	1133900		3.47733	1200500
3.488	1036310		3.488	1096980
3.49867	949184		3.49867	1007780
3.50933	869331		3.50933	930673
3.52	796577		3.52	862472
3.53067	732630		3.53067	802191
3.54133	677702		3.54133	750222
3.552	630859		3.552	705074
3.56267	589870		3.56267	665402
3.57333	554461		3.57333	630318
3.584	523578		3.584	599139
3.59467	495954		3.59467	570930
3.60533	470401		3.60533	545298
3.616	446400		3.616	521465
3.62667	423867		3.62667	498400
3.63733	402855		3.63733	476244
3.648	383334		3.648	455219
3.65867	365019		3.65867	434539
3.66933	348373		3.66933	414377
3.68	332835		3.68	394575
3.69067	318399		3.69067	375096
3.70133	305177		3.70133	356264
3.712	293040		3.712	338247
3.72267	281810		3.72267	320800
3.73333	271432		3.73333	303948
3.744	261767		3.744	287421
3.75467	252672		3.75467	271060
3.76533	244162		3.76533	254803
3.776	235877		3.776	238892
3.78667	227794		3.78667	223738
3.79733	220033		3.79733	209671
3.808	212652		3.808	196733
3.81867	205616		3.81867	185556
3.82933	198959		3.82933	176373
3.84	192636		3.84	169495
3.85067	186675		3.85067	165086
3.86133	181426		3.86133	162650
3.872	176828		3.872	161944
3.88267	173320		3.88267	161570
3.89333	171633		3.89333	160718
3.904	171446		3.904	158272
3.91467	171220		3.91467	153801
3.92533	169627		3.92533	147712
3.936	165560		3.936	140411
3.94667	159303		3.94667	132543
3.95733	151770		3.95733	124547
3.968	144095		3.968	116777
3.97867	137010		3.97867	109447
3.98933	130573		3.98933	102550
4	124786		4	96330
4.01067	119580		4.01067	90510
4.02133	114989		4.02133	85135
4.032	110717		4.032	80286
4.04267	106639		4.04267	75782
4.05333	102844		4.05333	71607
4.064	99212		4.064	67922
4.07467	95659		4.07467	64422
4.08533	92308		4.08533	61318
4.096	89014		4.096	58393
4.10667	85803		4.10667	55710
4.11733	82711		4.11733	53237
4.128	79827		4.128	50922
4.13867	76950		4.13867	48761
4.14933	74203		4.14933	46773
4.16	71514		4.16	44962
4.17067	68842		4.17067	43235
4.18133	66379		4.18133	41751
4.192	63858		4.192	40257
4.20267	61452		4.20267	38895
4.21333	59172		4.21333	37683
4.224	56901		4.224	36673
4.23467	54785		4.23467	35797
4.24533	52746		4.24533	35061
4.256	50771		4.256	34668
4.26667	48956		4.26667	34489
4.27733	47150		4.27733	34370
4.288	45475		4.288	34284
4.29867	43878		4.29867	34075
4.30933	42328		4.30933	33908
4.32	40934		4.32	33739
4.33067	39527		4.33067	33563
4.34133	38149		4.34133	33281
4.352	36836		4.352	32961
4.36267	35545		4.36267	32585
4.37333	34295		4.37333	32117
4.384	33050		4.384	31672
4.39467	31806		4.39467	31155
4.40533	30703		4.40533	30566
4.416	29574		4.416	29864
4.42667	28502		4.42667	29178
4.43733	27439		4.43733	28513
4.448	26447		4.448	27799
4.45867	25412		4.45867	27106
4.46933	24458		4.46933	26371
4.48	23602		4.48	25801
4.49067	22722		4.49067	25291
4.50133	21947		4.50133	24643
4.512	21173		4.512	24068
4.52267	20367		4.52267	23440
4.53333	19740		4.53333	22752
4.544	19016		4.544	22265
4.55467	18289		4.55467	21679
4.56533	17771		4.56533	21086
4.576	17164		4.576	20615
4.58667	16592		4.58667	19995
4.59733	16031		4.59733	19476
4.608	15516		4.608	19004
4.61867	14971		4.61867	18528
4.62933	14554		4.62933	18134
4.64	14136		4.64	17743
4.65067	13728		4.65067	17392
4.66133	13309		4.66133	16943
4.672	12914		4.672	16539
4.68267	12570		4.68267	16152
4.69333	12268		4.69333	15836
4.704	11883		4.704	15443
4.71467	11528		4.71467	15156
4.72533	11238		4.72533	14786
4.736	10882		4.736	14326
4.74667	10644		4.74667	14063
4.75733	10441		4.75733	13802
4.768	10153		4.768	13531
4.77867	9881		4.77867	13188
4.78933	9694		4.78933	12899
4.8	9385		4.8	12645
4.81067	9191		4.81067	12393
4.82133	9011		4.82133	12063
4.832	8771		4.832	11780
4.84267	8538		4.84267	11603
4.85333	8409		4.85333	11360
4.864	8259		4.864	11153
4.87467	8045		4.87467	10925
4.88533	7992		4.88533	10732
4.896	7798		4.896	10514
4.90667	7658		4.90667	10278
4.91733	7536		4.91733	10169
4.928	7327		4.928	9868
4.93867	7239		4.93867	9688
4.94933	7070		4.94933	9536
4.96	6937		4.96	9246
4.97067	6813		4.97067	9032
4.98133	6622		4.98133	8742
4.992	6437		4.992	8531
5.00267	6358		5.00267	8428
5.01333	6219		5.01333	8259
5.024	6058		5.024	8021
5.03467	5938		5.03467	7720
5.04533	5682		5.04533	7650
5.056	5713		5.056	7417
5.06667	5602		5.06667	7309
5.07733	5537		5.07733	7156
5.088	5412		5.088	6988
5.09867	5317		5.09867	6789
5.10933	5124		5.10933	6619
5.12	5099		5.12	6504
5.13067	5044		5.13067	6378
5.14133	4928		5.14133	6231
5.152	4919		5.152	6070
5.16267	4763		5.16267	5949
5.17333	4696		5.17333	5872
5.184	4620		5.184	5766
5.19467	4555		5.19467	5649
5.20533	4557		5.20533	5528
5.216	4429		5.216	5431
5.22667	4339		5.22667	5317
5.23733	4265		5.23733	5268
5.248	4212		5.248	5145
5.25867	4183		5.25867	5038
5.26933	4093		5.26933	4916
5.28	4078		5.28	4781
5.29067	3961		5.29067	4661
5.30133	3904		5.30133	4502
5.312	3838		5.312	4471
5.32267	3749		5.32267	4418
5.33333	3678		5.33333	4260
5.344	3727		5.344	4163
5.35467	3673		5.35467	4120
5.36533	3571		5.36533	4102
5.376	3460		5.376	3976
5.38667	3410		5.38667	3964
5.39733	3354		5.39733	3793
5.408	3362		5.408	3713
5.41867	3241		5.41867	3600
5.42933	3221		5.42933	3595
5.44	3187		5.44	3501
5.45067	3245		5.45067	3408
5.46133	3109		5.46133	3396
5.472	3067		5.472	3304
5.48267	3009		5.48267	3189
5.49333	2970		5.49333	3173
5.504	2888		5.504	3147
5.51467	2850		5.51467	3068
5.52533	2790		5.52533	2986
5.536	2809		5.536	2988
5.54667	2816		5.54667	2935
5.55733	2767		5.55733	2924
5.568	2703		5.568	2855
5.57867	2703		5.57867	2766
5.58933	2720		5.58933	2737
5.6	2602		5.6	2633
5.61067	2590		5.61067	2584
5.62133	2546		5.62133	2557
5.632	2513		5.632	2494
5.64267	2495		5.64267	2481
5.65333	2462		5.65333	2334
5.664	2422		5.664	2314
5.67467	2381		5.67467	2315
5.68533	2310		5.68533	2270
5.696	2271		5.696	2283
5.70667	2204		5.70667	2174
5.71733	2210		5.71733	2152
5.728	2217		5.728	2158
5.73867	2261		5.73867	2082
5.74933	2203		5.74933	2067
5.76	2154		5.76	2043
5.77067	2215		5.77067	2036
5.78133	2234		5.78133	1989
5.792	2119		5.792	1942
5.80267	2135		5.80267	1909
5.81333	2135		5.81333	1890
5.824	2108		5.824	1886
5.83467	2055		5.83467	1898
5.84533	2051		5.84533	1815
5.856	2005		5.856	1794
5.86667	1942		5.86667	1699
5.87733	1922		5.87733	1713
5.888	1888		5.888	1711
5.89867	1914		5.89867	1700
5.90933	1872		5.90933	1751
5.92	1933		5.92	1654
5.93067	1971		5.93067	1594
5.94133	1884		5.94133	1611
5.952	1891		5.952	1602
5.96267	1819		5.96267	1561
5.97333	1885		5.97333	1604
5.984	1832		5.984	1575
5.99467	1869		5.99467	1533
6.00533	1835		6.00533	1513
6.016	1817		6.016	1495
6.02667	1877		6.02667	1489
6.03733	1806		6.03733	1520
6.048	1787		6.048	1492
6.05867	1788		6.05867	1599
6.06933	1818		6.06933	1543
6.08	1800		6.08	1593
6.09067	1821		6.09067	1514
6.10133	1795		6.10133	1455
6.112	1856		6.112	1497
6.12267	1872		6.12267	1535
6.13333	1870		6.13333	1587
6.144	1906		6.144	1610
6.15467	1892		6.15467	1560
6.16533	1906		6.16533	1544
6.176	1890		6.176	1524
6.18667	1882		6.18667	1587
6.19733	1854		6.19733	1616
6.208	1902		6.208	1623
6.21867	1904		6.21867	1565
6.22933	1892		6.22933	1583
6.24	1943		6.24	1639
6.25067	1853		6.25067	1570
6.26133	1847		6.26133	1587
6.272	1860		6.272	1635
6.28267	1928		6.28267	1615
6.29333	1921		6.29333	1660
6.304	1918		6.304	1601
6.31467	1887		6.31467	1581
6.32533	1839		6.32533	1592
6.336	1845		6.336	1516
6.34667	1736		6.34667	1497
6.35733	1745		6.35733	1482
6.368	1770		6.368	1527
6.37867	1783		6.37867	1506
6.38933	1786		6.38933	1505
6.4	1780		6.4	1447
6.41067	1695		6.41067	1446
6.42133	1590		6.42133	1489
6.432	1586		6.432	1382
6.44267	1619		6.44267	1345
6.45333	1495		6.45333	1345
6.464	1512		6.464	1271
6.47467	1518		6.47467	1262
6.48533	1518		6.48533	1192
6.496	1454		6.496	1168
6.50667	1399		6.50667	1172
6.51733	1258		6.51733	1120
6.528	1195		6.528	1077
6.53867	1194		6.53867	1064
6.54933	1141		6.54933	1043
6.56	1121		6.56	1015
6.57067	1081		6.57067	915
6.58133	981		6.58133	820
6.592	981		6.592	805
6.60267	985		6.60267	765
6.61333	869		6.61333	747
6.624	774		6.624	693
6.63467	781		6.63467	585
6.64533	680		6.64533	654
6.656	671		6.656	627
6.66667	606		6.66667	502
6.67733	634		6.67733	477
6.688	561		6.688	437
6.69867	534		6.69867	366
6.70933	521		6.70933	453
6.72	514		6.72	385
6.73067	498		6.73067	317
6.74133	419		6.74133	293
6.752	381		6.752	243
6.76267	333		6.76267	192
6.77333	318		6.77333	196
6.784	284		6.784	249
6.79467	264		6.79467	201
6.80533	355		6.80533	143
6.816	249		6.816	144
6.82667	223		6.82667	113
6.83733	305		6.83733	123
6.848	314		6.848	108
6.85867	290		6.85867	112
6.86933	238		6.86933	121
6.88	315		6.88	39
6.89067	262		6.89067	67
6.90133	276		6.90133	73
6.912	256		6.912	8
6.92267	199		6.92267	5
6.93333	161		6.93333	32
6.944	114		6.944	25
6.95467	199		6.95467	-17
6.96533	158		6.96533	103
6.976	232		6.976	70
6.98667	189		6.98667	46
6.99733	270		6.99733	25
7.008	180		7.008	19
7.01867	225		7.01867	36
7.02933	198		7.02933	20
7.04	214		7.04	67
7.05067	254		7.05067	42
7.06133	212		7.06133	81
7.072	225		7.072	133
7.08267	239		7.08267	150
7.09333	261		7.09333	102
7.104	315		7.104	144
7.11467	341		7.11467	191
7.12533	392		7.12533	241
7.136	367		7.136	212
7.14667	322		7.14667	215
7.15733	346		7.15733	176
7.168	386		7.168	313
7.17867	414		7.17867	313
7.18933	506		7.18933	293
7.2	500		7.2	284
7.21067	458		7.21067	294
7.22133	443		7.22133	290
7.232	442		7.232	337
7.24267	508		7.24267	388
7.25333	501		7.25333	355
7.264	411		7.264	376
7.27467	431		7.27467	424
7.28533	390		7.28533	482
7.296	416		7.296	425
7.30667	462		7.30667	414
7.31733	502		7.31733	418
7.328	491		7.328	465
7.33867	549		7.33867	452
7.34933	530		7.34933	515
7.36	557		7.36	495
7.37067	544		7.37067	572
7.38133	513		7.38133	485
7.392	459		7.392	514
7.40267	545		7.40267	514
7.41333	537		7.41333	538
7.424	495		7.424	535
7.43467	480		7.43467	575
7.44533	497		7.44533	448
7.456	528		7.456	489
7.46667	540		7.46667	527
7.47733	541		7.47733	552
7.488	587		7.488	522
7.49867	605		7.49867	564
7.50933	627		7.50933	560
7.52	608		7.52	568
7.53067	619		7.53067	577
7.54133	625		7.54133	560
7.552	598		7.552	485
7.56267	660		7.56267	537
7.57333	624		7.57333	506
7.584	583		7.584	555
7.59467	548		7.59467	573
7.60533	500		7.60533	577
7.616	614		7.616	599
7.62667	618		7.62667	595
7.63733	620		7.63733	598
7.648	639		7.648	531
7.65867	606		7.65867	607
7.66933	580		7.66933	603
7.68	608		7.68	586
7.69067	581		7.69067	598
7.70133	529		7.70133	637
7.712	531		7.712	621
7.72267	617		7.72267	629
7.73333	625		7.73333	670
7.744	586		7.744	683
7.75467	565		7.75467	672
7.76533	619		7.76533	674
7.776	661		7.776	698
7.78667	626		7.78667	650
7.79733	650		7.79733	637
7.808	636		7.808	632
7.81867	672		7.81867	650
7.82933	597		7.82933	664
7.84	634		7.84	625
7.85067	548		7.85067	653
7.86133	504		7.86133	636
7.872	587		7.872	690
7.88267	495		7.88267	606
7.89333	521		7.89333	646
7.904	529		7.904	672
7.91467	518		7.91467	664
7.92533	460		7.92533	603
7.936	452		7.936	581
7.94667	529		7.94667	564
7.95733	460		7.95733	560
7.968	454		7.968	557
7.97867	463		7.97867	533
7.98933	443		7.98933	506
8	445		8	540
8.01067	444		8.01067	515
8.02133	343		8.02133	577
8.032	389		8.032	511
8.04267	347		8.04267	490
8.05333	333		8.05333	431
8.064	284		8.064	444
8.07467	348		8.07467	474
8.08533	314		8.08533	540
8.096	321		8.096	453
8.10667	265		8.10667	439
8.11733	289		8.11733	550
8.128	242		8.128	459
8.13867	260		8.13867	458
8.14933	255		8.14933	465
8.16	276		8.16	497
8.17067	281		8.17067	419
8.18133	265		8.18133	435
8.192	274		8.192	377
8.20267	230		8.20267	430
8.21333	225		8.21333	465
8.224	298		8.224	451
8.23467	223		8.23467	412
8.24533	178		8.24533	361
8.256	208		8.256	380
8.26667	208		8.26667	392
8.27733	217		8.27733	391
8.288	191		8.288	443
8.29867	131		8.29867	414
8.30933	150		8.30933	391
8.32	179		8.32	375
8.33067	182		8.33067	368
8.34133	135		8.34133	409
8.352	153		8.352	448
8.36267	154		8.36267	409
8.37333	226		8.37333	374
8.384	250		8.384	389
8.39467	205		8.39467	436
8.40533	166		8.40533	349
8.416	162		8.416	283
8.42667	211		8.42667	348
8.43733	154		8.43733	408
8.448	173		8.448	353
8.45867	201		8.45867	337
8.46933	144		8.46933	341
8.48	127		8.48	425
8.49067	115		8.49067	375
8.50133	175		8.50133	380
8.512	198		8.512	379
8.52267	182		8.52267	440
8.53333	119		8.53333	382
8.544	146		8.544	364
8.55467	117		8.55467	303
8.56533	42		8.56533	375
8.576	56		8.576	343
8.58667	16		8.58667	369
8.59733	8		8.59733	342
8.608	23		8.608	318
8.61867	44		8.61867	364
8.62933	27		8.62933	411
8.64	-43		8.64	416
8.65067	-4		8.65067	396
8.66133	-59		8.66133	385
8.672	-101		8.672	316
8.68267	-142		8.68267	368
8.69333	-97		8.69333	329
8.704	-67		8.704	324
8.71467	-35		8.71467	341
8.72533	-6		8.72533	359
8.736	-11		8.736	333
8.74667	-96		8.74667	303
8.75733	-38		8.75733	338
8.768	-56		8.768	328
8.77867	-55		8.77867	310
8.78933	-38		8.78933	318
8.8	-110		8.8	329
8.81067	-92		8.81067	457
8.82133	-84		8.82133	427
8.832	-74		8.832	423
8.84267	-60		8.84267	410
8.85333	-81		8.85333	349
8.864	3		8.864	360
8.87467	-88		8.87467	349
8.88533	-96		8.88533	350
8.896	-129		8.896	313
8.90667	-221		8.90667	212
8.91733	-236		8.91733	237
8.928	-178		8.928	230
8.93867	-108		8.93867	282
8.94933	-105		8.94933	322
8.96	-132		8.96	299
8.97067	-75		8.97067	318
8.98133	-117		8.98133	270
8.992	-162		8.992	246
9.00267	-231		9.00267	309
9.01333	-190		9.01333	304
9.024	-182		9.024	321
9.03467	-121		9.03467	293
9.04533	-206		9.04533	327
9.056	-165		9.056	319
9.06667	-175		9.06667	327
9.07733	-226		9.07733	299
9.088	-295		9.088	266
9.09867	-202		9.09867	294
9.10933	-179		9.10933	378
9.12	-220		9.12	364
9.13067	-303		9.13067	332
9.14133	-243		9.14133	278
9.152	-276		9.152	268
9.16267	-349		9.16267	314
9.17333	-337		9.17333	396
9.184	-282		9.184	345
9.19467	-202		9.19467	310
9.20533	-242		9.20533	328
9.216	-273		9.216	333
9.22667	-329		9.22667	346
9.23733	-308		9.23733	301
9.248	-235		9.248	305
9.25867	-276		9.25867	325
9.26933	-312		9.26933	305
9.28	-327		9.28	256
9.29067	-300		9.29067	261
9.30133	-300		9.30133	250
9.312	-320		9.312	303
9.32267	-304		9.32267	351
9.33333	-307		9.33333	280
9.344	-286		9.344	334
9.35467	-328		9.35467	350
9.36533	-332		9.36533	329
9.376	-347		9.376	307
9.38667	-364		9.38667	275
9.39733	-331		9.39733	219
9.408	-333		9.408	295
9.41867	-428		9.41867	296
9.42933	-395		9.42933	291
9.44	-313		9.44	364
9.45067	-337		9.45067	312
9.46133	-304		9.46133	289
9.472	-330		9.472	290
9.48267	-298		9.48267	303
9.49333	-348		9.49333	296
9.504	-352		9.504	317
9.51467	-335		9.51467	244
9.52533	-422		9.52533	241
9.536	-378		9.536	274
9.54667	-382		9.54667	290
9.55733	-352		9.55733	210
9.568	-381		9.568	164
9.57867	-314		9.57867	130
9.58933	-338		9.58933	219
9.6	-413		9.6	222
9.61067	-381		9.61067	186
9.62133	-358		9.62133	224
9.632	-357		9.632	229
9.64267	-373		9.64267	250
9.65333	-340		9.65333	255
9.664	-338		9.664	251
9.67467	-320		9.67467	265
9.68533	-292		9.68533	285
9.696	-314		9.696	294
9.70667	-323		9.70667	242
9.71733	-409		9.71733	338
9.728	-399		9.728	288
9.73867	-416		9.73867	207
9.74933	-409		9.74933	227
9.76	-282		9.76	299
9.77067	-378		9.77067	226
9.78133	-348		9.78133	257
9.792	-381		9.792	184
9.80267	-416		9.80267	229
9.81333	-455		9.81333	280
9.824	-421		9.824	214
9.83467	-394		9.83467	219
9.84533	-277		9.84533	270
9.856	-312		9.856	250
9.86667	-340		9.86667	245
9.87733	-317		9.87733	260
9.888	-351		9.888	225
9.89867	-345		9.89867	266
9.90933	-309		9.90933	363
9.92	-299		9.92	277
9.93067	-425		9.93067	290
9.94133	-454		9.94133	250
9.952	-467		9.952	253
9.96267	-413		9.96267	304
9.97333	-380		9.97333	273
9.984	-431		9.984	261
9.99467	-474		9.99467	257
10.0053	-488		10.0053	258
10.016	-463		10.016	292
10.0267	-444		10.0267	195
10.0373	-475		10.0373	244
10.048	-407		10.048	265
10.0587	-383		10.0587	212
10.0693	-462		10.0693	190
10.08	-446		10.08	233
10.0907	-454		10.0907	238
10.1013	-416		10.1013	263
10.112	-468		10.112	299
10.1227	-495		10.1227	251
10.1333	-430		10.1333	223
10.144	-434		10.144	190
10.1547	-470		10.1547	217
10.1653	-510		10.1653	227
10.176	-526		10.176	276
10.1867	-503		10.1867	268
10.1973	-510		10.1973	133
10.208	-538		10.208	148
10.2187	-618		10.2187	189
10.2293	-603		10.2293	217
10.24	-569		10.24	254
10.2507	-517		10.2507	278
10.2613	-555		10.2613	231
10.272	-579		10.272	203
10.2827	-539		10.2827	221
10.2933	-580		10.2933	129
10.304	-538		10.304	159
10.3147	-486		10.3147	219
10.3253	-510		10.3253	210
10.336	-553		10.336	215
10.3467	-611		10.3467	133
10.3573	-545		10.3573	165
10.368	-516		10.368	185
10.3787	-561		10.3787	231
10.3893	-546		10.3893	217
10.4	-578		10.4	151
10.4107	-565		10.4107	165
10.4213	-559		10.4213	102
10.432	-542		10.432	195
10.4427	-570		10.4427	193
10.4533	-564		10.4533	228
10.464	-518		10.464	265
10.4747	-540		10.4747	163
10.4853	-548		10.4853	123
10.496	-517		10.496	142
10.5067	-532		10.5067	263
10.5173	-571		10.5173	302
10.528	-595		10.528	304
10.5387	-543		10.5387	265
10.5493	-526		10.5493	176
10.56	-562		10.56	177
10.5707	-513		10.5707	206
10.5813	-541		10.5813	278
10.592	-546		10.592	257
10.6027	-572		10.6027	250
10.6133	-648		10.6133	229
10.624	-671		10.624	224
10.6347	-621		10.6347	209
10.6453	-625		10.6453	210
10.656	-621		10.656	205
10.6667	-600		10.6667	204
10.6773	-596		10.6773	163
10.688	-585		10.688	222
10.6987	-609		10.6987	178
10.7093	-597		10.7093	256
10.72	-585		10.72	133
10.7307	-557		10.7307	197
10.7413	-620		10.7413	241
10.752	-639		10.752	266
10.7627	-639		10.7627	178
10.7733	-600		10.7733	221
10.784	-575		10.784	191
10.7947	-606		10.7947	201
10.8053	-660		10.8053	202
10.816	-676		10.816	186
10.8267	-667		10.8267	203
10.8373	-627		10.8373	186
10.848	-644		10.848	191
10.8587	-619		10.8587	172
10.8693	-646		10.8693	212
10.88	-571		10.88	196
10.8907	-632		10.8907	201
10.9013	-608		10.9013	144
10.912	-642		10.912	160
10.9227	-620		10.9227	167
10.9333	-654		10.9333	275
10.944	-631		10.944	240
10.9547	-652		10.9547	176
10.9653	-638		10.9653	203
10.976	-616		10.976	187
10.9867	-594		10.9867	89
10.9973	-581		10.9973	100
11.008	-634		11.008	149
11.0187	-673		11.0187	84
11.0293	-647		11.0293	141
11.04	-599		11.04	126
11.0507	-633		11.0507	203
11.0613	-686		11.0613	186
11.072	-650		11.072	272
11.0827	-695		11.0827	218
11.0933	-705		11.0933	207
11.104	-584		11.104	177
11.1147	-506		11.1147	226
11.1253	-624		11.1253	220
11.136	-554		11.136	184
11.1467	-552		11.1467	139
11.1573	-619		11.1573	198
11.168	-578		11.168	143
11.1787	-610		11.1787	175
11.1893	-672		11.1893	147
11.2	-597		11.2	230
11.2107	-542		11.2107	236
11.2213	-603		11.2213	258
11.232	-639		11.232	251
11.2427	-594		11.2427	231
11.2533	-580		11.2533	226
11.264	-554		11.264	266
11.2747	-514		11.2747	232
11.2853	-552		11.2853	311
11.296	-536		11.296	352
11.3067	-540		11.3067	341
11.3173	-506		11.3173	333
11.328	-530		11.328	331
11.3387	-511		11.3387	371
11.3493	-529		11.3493	419
11.36	-508		11.36	419
11.3707	-482		11.3707	432
11.3813	-455		11.3813	437
11.392	-447		11.392	424
11.4027	-466		11.4027	460
11.4133	-458		11.4133	531
11.424	-371		11.424	518
11.4347	-379		11.4347	493
11.4453	-327		11.4453	498
11.456	-267		11.456	468
11.4667	-318		11.4667	533
11.4773	-349		11.4773	552
11.488	-320		11.488	569
11.4987	-294		11.4987	625
11.5093	-225		11.5093	668
11.52	-185		11.52	737
11.5307	-176		11.5307	744
11.5413	-153		11.5413	735
11.552	-104		11.552	750
11.5627	-79		11.5627	751
11.5733	-28		11.5733	852
11.584	-37		11.584	822
11.5947	-29		11.5947	892
11.6053	8		11.6053	917
11.616	83		11.616	922
11.6267	89		11.6267	1035
11.6373	83		11.6373	1047
11.648	157		11.648	1059
11.6587	318		11.6587	1133
11.6693	277		11.6693	1107
11.68	319		11.68	1148
11.6907	329		11.6907	1245
11.7013	387		11.7013	1397
11.712	429		11.712	1423
11.7227	497		11.7227	1452
11.7333	542		11.7333	1468
11.744	574		11.744	1577
11.7547	636		11.7547	1640
11.7653	666		11.7653	1643
11.776	706		11.776	1625
11.7867	738		11.7867	1638
11.7973	756		11.7973	1695
11.808	895		11.808	1843
11.8187	949		11.8187	1946
11.8293	982		11.8293	2020
11.84	1121		11.84	2073
11.8507	1203		11.8507	2108
11.8613	1267		11.8613	2132
11.872	1193		11.872	2240
11.8827	1271		11.8827	2243
11.8933	1364		11.8933	2345
11.904	1488		11.904	2509
11.9147	1511		11.9147	2549
11.9253	1644		11.9253	2555
11.936	1685		11.936	2627
11.9467	1718		11.9467	2702
11.9573	1839		11.9573	2741
11.968	1893		11.968	2826
11.9787	2008		11.9787	2888
11.9893	2061		11.9893	2925
12	2040		12	3049
12.0107	2133		12.0107	3055
12.0213	2166		12.0213	3153
12.032	2223		12.032	3290
12.0427	2322		12.0427	3311
12.0533	2301		12.0533	3338
12.064	2422		12.064	3444
12.0747	2524		12.0747	3568
12.0853	2677		12.0853	3564
12.096	2679		12.096	3618
12.1067	2791		12.1067	3720
12.1173	2814		12.1173	3826
12.128	2885		12.128	3846
12.1387	2907		12.1387	3879
12.1493	3052		12.1493	4032
12.16	3060		12.16	4084
12.1707	3132		12.1707	4119
12.1813	3274		12.1813	4260
12.192	3329		12.192	4298
12.2027	3321		12.2027	4392
12.2133	3417		12.2133	4422
12.224	3512		12.224	4500
12.2347	3632		12.2347	4560
12.2453	3620		12.2453	4616
12.256	3813		12.256	4656
12.2667	3907		12.2667	4695
12.2773	3875		12.2773	4787
12.288	3928		12.288	4850
12.2987	4041		12.2987	4935
12.3093	4143		12.3093	5064
12.32	4231		12.32	5088
12.3307	4227		12.3307	5152
12.3413	4265		12.3413	5232
12.352	4262		12.352	5273
12.3627	4321		12.3627	5356
12.3733	4363		12.3733	5413
12.384	4471		12.384	5414
12.3947	4491		12.3947	5475
12.4053	4548		12.4053	5570
12.416	4612		12.416	5713
12.4267	4718		12.4267	5812
12.4373	4748		12.4373	5829
12.448	4787		12.448	5838
12.4587	4886		12.4587	5943
12.4693	4928		12.4693	5984
12.48	5022		12.48	6008
12.4907	5069		12.4907	6001
12.5013	5104		12.5013	6116
12.512	5174		12.512	6267
12.5227	5170		12.5227	6285
12.5333	5297		12.5333	6243
12.544	5385		12.544	6332
12.5547	5418		12.5547	6309
12.5653	5457		12.5653	6406
12.576	5502		12.576	6504
12.5867	5576		12.5867	6485
12.5973	5568		12.5973	6490
12.608	5580		12.608	6581
12.6187	5607		12.6187	6698
12.6293	5667		12.6293	6752
12.64	5780		12.64	6864
12.6507	5846		12.6507	6881
12.6613	5929		12.6613	6960
12.672	5956		12.672	6941
12.6827	5976		12.6827	7019
12.6933	6002		12.6933	7074
12.704	6059		12.704	7167
12.7147	6063		12.7147	7144
12.7253	6092		12.7253	7212
12.736	6092		12.736	7278
12.7467	6180		12.7467	7317
12.7573	6188		12.7573	7342
12.768	6228		12.768	7355
12.7787	6228		12.7787	7367
12.7893	6252		12.7893	7427
12.8	6309		12.8	7461
12.8107	6401		12.8107	7496
12.8213	6439		12.8213	7657
12.832	6419		12.832	7660
12.8427	6355		12.8427	7750
12.8533	6494		12.8533	7748
12.864	6593		12.864	7710
12.8747	6667		12.8747	7732
12.8853	6633		12.8853	7749
12.896	6674		12.896	7787
12.9067	6784		12.9067	7846
12.9173	6788		12.9173	7817
12.928	6782		12.928	7902
12.9387	6766		12.9387	7961
12.9493	6823		12.9493	7968
12.96	6846		12.96	8039
12.9707	6813		12.9707	8159
12.9813	6921		12.9813	8169
12.992	6976		12.992	8218
13.0027	7121		13.0027	8219
13.0133	7146		13.0133	8181
13.024	7100		13.024	8183
13.0347	7088		13.0347	8304
13.0453	7119		13.0453	8321
13.056	7134		13.056	8326
13.0667	7179		13.0667	8341
13.0773	7210		13.0773	8390
13.088	7284		13.088	8530
13.0987	7343		13.0987	8575
13.1093	7356		13.1093	8601
13.12	7386		13.12	8573
13.1307	7387		13.1307	8618
13.1413	7344		13.1413	8619
13.152	7450		13.152	8668
13.1627	7627		13.1627	8723
13.1733	7583		13.1733	8738
13.184	7458		13.184	8736
13.1947	7532		13.1947	8693
13.2053	7503		13.2053	8761
13.216	7598		13.216	8832
13.2267	7690		13.2267	8858
13.2373	7741		13.2373	8869
13.248	7760		13.248	8917
13.2587	7752		13.2587	8973
13.2693	7791		13.2693	8984
13.28	7820		13.28	9084
13.2907	7877		13.2907	9164
13.3013	7975		13.3013	9129
13.312	7880		13.312	9198
13.3227	7899		13.3227	9216
13.3333	7952		13.3333	9243
13.344	7966		13.344	9291
13.3547	7993		13.3547	9275
13.3653	8051		13.3653	9247
13.376	8048		13.376	9288
13.3867	8048		13.3867	9321
13.3973	8135		13.3973	9357
13.408	8118		13.408	9319
13.4187	8109		13.4187	9439
13.4293	8150		13.4293	9495
13.44	8188		13.44	9543
13.4507	8268		13.4507	9517
13.4613	8234		13.4613	9561
13.472	8293		13.472	9670
13.4827	8359		13.4827	9684
13.4933	8445		13.4933	9669
13.504	8483		13.504	9603
13.5147	8440		13.5147	9684
13.5253	8452		13.5253	9765
13.536	8471		13.536	9880
13.5467	8494		13.5467	9818
13.5573	8532		13.5573	9834
13.568	8557		13.568	9849
13.5787	8591		13.5787	9832
13.5893	8501		13.5893	9911
13.6	8590		13.6	9966
13.6107	8666		13.6107	9918
13.6213	8703		13.6213	9939
13.632	8670		13.632	9965
13.6427	8760		13.6427	9982
13.6533	8763		13.6533	9984
13.664	8742		13.664	10016
13.6747	8786		13.6747	10073
13.6853	8795		13.6853	10128
13.696	8920		13.696	10136
13.7067	8883		13.7067	10185
13.7173	8869		13.7173	10165
13.728	8938		13.728	10161
13.7387	8938		13.7387	10194
13.7493	8965		13.7493	10250
13.76	8970		13.76	10290
13.7707	9008		13.7707	10259
13.7813	9058		13.7813	10346
13.792	9118		13.792	10374
13.8027	9050		13.8027	10377
13.8133	9111		13.8133	10361
13.824	9129		13.824	10424
13.8347	9195		13.8347	10432
13.8453	9254		13.8453	10432
13.856	9182		13.856	10452
13.8667	9190		13.8667	10512
13.8773	9202		13.8773	10588
13.888	9224		13.888	10480
13.8987	9245		13.8987	10511
13.9093	9275		13.9093	10596
13.92	9388		13.92	10634
13.9307	9344		13.9307	10699
13.9413	9371		13.9413	10733
13.952	9449		13.952	10736
13.9627	9467		13.9627	10706
13.9733	9465		13.9733	10747
13.984	9447		13.984	10745
13.9947	9487		13.9947	10778
14.0053	9431		14.0053	10833
14.016	9497		14.016	10812
14.0267	9572		14.0267	10869
14.0373	9575		14.0373	10905
14.048	9520		14.048	10957
14.0587	9561		14.0587	10950
14.0693	9592		14.0693	10975
14.08	9628		14.08	10948
14.0907	9599		14.0907	10987
14.1013	9593		14.1013	10956
14.112	9705		14.112	10973
14.1227	9764		14.1227	10991
14.1333	9790		14.1333	11055
14.144	9805		14.144	11096
14.1547	9815		14.1547	11109
14.1653	9817		14.1653	11239
14.176	9833		14.176	11222
14.1867	9844		14.1867	11225
14.1973	9818		14.1973	11268
14.208	9861		14.208	11243
14.2187	9910		14.2187	11257
14.2293	9941		14.2293	11275
14.24	9930		14.24	11283
14.2507	9957		14.2507	11316
14.2613	9895		14.2613	11353
14.272	10053		14.272	11322
14.2827	10108		14.2827	11372
14.2933	10067		14.2933	11383
14.304	10073		14.304	11352
14.3147	10134		14.3147	11413
14.3253	10127		14.3253	11443
14.336	10087		14.336	11480
14.3467	10208		14.3467	11541
14.3573	10190		14.3573	11524
14.368	10240		14.368	11516
14.3787	10265		14.3787	11445
14.3893	10290		14.3893	11541
14.4	10341		14.4	11571
14.4107	10257		14.4107	11582
14.4213	10258		14.4213	11617
14.432	10353		14.432	11615
14.4427	10332		14.4427	11661
14.4533	10350		14.4533	11659
14.464	10315		14.464	11638
14.4747	10385		14.4747	11691
14.4853	10407		14.4853	11714
14.496	10487		14.496	11697
14.5067	10488		14.5067	11746
14.5173	10508		14.5173	11791
14.528	10472		14.528	11881
14.5387	10422		14.5387	11849
14.5493	10442		14.5493	11841
14.56	10567		14.56	11835
14.5707	10538		14.5707	11829
14.5813	10535		14.5813	11855
14.592	10527		14.592	11837
14.6027	10560		14.6027	11863
14.6133	10623		14.6133	11871
14.624	10655		14.624	11909
14.6347	10612		14.6347	11923
14.6453	10535		14.6453	11919
14.656	10645		14.656	11976
14.6667	10669		14.6667	11957
14.6773	10663		14.6773	12017
14.688	10627		14.688	12028
14.6987	10659		14.6987	11936
14.7093	10668		14.7093	12010
14.72	10639		14.72	11987
14.7307	10681		14.7307	12047
14.7413	10705		14.7413	12062
14.752	10759		14.752	12110
14.7627	10778		14.7627	12128
14.7733	10900		14.7733	12153
14.784	10927		14.784	12110
14.7947	10848		14.7947	12171
14.8053	10843		14.8053	12211
14.816	10875		14.816	12179
14.8267	10870		14.8267	12240
14.8373	10893		14.8373	12256
14.848	10937		14.848	12340
14.8587	10944		14.8587	12300
14.8693	10888		14.8693	12239
14.88	10919		14.88	12363
14.8907	11017		14.8907	12369
14.9013	11029		14.9013	12437
14.912	11083		14.912	12387
14.9227	11002		14.9227	12467
14.9333	10981		14.9333	12456
14.944	11013		14.944	12445
14.9547	10946		14.9547	12512
14.9653	11060		14.9653	12516
14.976	11066		14.976	12503
14.9867	11092		14.9867	12558
14.9973	11060		14.9973	12563
15.008	11144		15.008	12609
15.0187	11149		15.0187	12614
15.0293	11220		15.0293	12649
15.04	11192		15.04	12625
15.0507	11200		15.0507	12624
15.0613	11210		15.0613	12666
15.072	11198		15.072	12740
15.0827	11265		15.0827	12779
15.0933	11255		15.0933	12757
15.104	11258		15.104	12792
15.1147	11359		15.1147	12724
15.1253	11415		15.1253	12755
15.136	11412		15.136	12862
15.1467	11382		15.1467	12836
15.1573	11402		15.1573	12908
15.168	11345		15.168	12906
15.1787	11433		15.1787	12845
15.1893	11461		15.1893	12891
15.2	11471		15.2	12951
15.2107	11557		15.2107	13023
15.2213	11574		15.2213	12930
15.232	11549		15.232	12982
15.2427	11590		15.2427	12955
15.2533	11629		15.2533	13041
15.264	11659		15.264	13081
15.2747	11716		15.2747	13123
15.2853	11721		15.2853	13158
15.296	11793		15.296	13146
15.3067	11759		15.3067	13223
15.3173	11711		15.3173	13195
15.328	11706		15.328	13215
15.3387	11722		15.3387	13208
15.3493	11742		15.3493	13261
15.36	11760		15.36	13320
15.3707	11820		15.3707	13258
15.3813	11899		15.3813	13198
15.392	11892		15.392	13228
15.4027	11886		15.4027	13306
15.4133	11887		15.4133	13386
15.424	11896		15.424	13381
15.4347	11906		15.4347	13341
15.4453	11947		15.4453	13384
15.456	11964		15.456	13444
15.4667	12004		15.4667	13439
15.4773	12012		15.4773	13481
15.488	11985		15.488	13523
15.4987	12031		15.4987	13475
15.5093	12084		15.5093	13492
15.52	12070		15.52	13563
15.5307	11999		15.5307	13551
15.5413	12002		15.5413	13570
15.552	12105		15.552	13595
15.5627	12112		15.5627	13617
15.5733	12131		15.5733	13581
15.584	12168		15.584	13599
15.5947	12179		15.5947	13660
15.6053	12287		15.6053	13783
15.616	12260		15.616	13732
15.6267	12305		15.6267	13746
15.6373	12401		15.6373	13683
15.648	12386		15.648	13777
15.6587	12385		15.6587	13783
15.6693	12448		15.6693	13792
15.68	12390		15.68	13789
15.6907	12410		15.6907	13795
15.7013	12476		15.7013	13840
15.712	12528		15.712	13902
15.7227	12564		15.7227	13859
15.7333	12559		15.7333	13774
15.744	12462		15.744	13800
15.7547	12526		15.7547	13849
15.7653	12581		15.7653	13933
15.776	12576		15.776	13880
15.7867	12592		15.7867	13978
15.7973	12607		15.7973	14029
15.808	12627		15.808	14054
15.8187	12713		15.8187	14081
15.8293	12711		15.8293	14092
15.84	12699		15.84	14163
15.8507	12748		15.8507	14166
15.8613	12769		15.8613	14080
15.872	12706		15.872	14063
15.8827	12755		15.8827	14115
15.8933	12721		15.8933	14100
15.904	12759		15.904	14089
15.9147	12789		15.9147	14129
15.9253	12778		15.9253	14135
15.936	12710		15.936	14223
15.9467	12764		15.9467	14188
15.9573	12766		15.9573	14249
15.968	12811		15.968	14320
15.9787	12759		15.9787	14344
15.9893	12830		15.9893	14346
16	12771		16	14362
16.0107	12896		16.0107	14314
16.0213	12888		16.0213	14411
16.032	12928		16.032	14416
16.0427	12934		16.0427	14351
16.0533	12981		16.0533	14447
16.064	12933		16.064	14431
16.0747	13043		16.0747	14434
16.0853	13026		16.0853	14491
16.096	13055		16.096	14463
16.1067	13064		16.1067	14497
16.1173	13118		16.1173	14532
16.128	13199		16.128	14561
16.1387	13218		16.1387	14534
16.1493	13197		16.1493	14528
16.16	13234		16.16	14599
16.1707	13183		16.1707	14689
16.1813	13234		16.1813	14642
16.192	13230		16.192	14649
16.2027	13266		16.2027	14767
16.2133	13329		16.2133	14728
16.224	13407		16.224	14677
16.2347	13319		16.2347	14666
16.2453	13295		16.2453	14722
16.256	13288		16.256	14668
16.2667	13368		16.2667	14796
16.2773	13333		16.2773	14874
16.288	13383		16.288	14840
16.2987	13288		16.2987	14859
16.3093	13376		16.3093	14838
16.32	13400		16.32	14850
16.3307	13415		16.3307	14830
16.3413	13425		16.3413	14886
16.352	13442		16.352	14920
16.3627	13444		16.3627	14889
16.3733	13431		16.3733	14997
16.384	13531		16.384	14961
16.3947	13517		16.3947	15014
16.4053	13470		16.4053	14957
16.416	13576		16.416	14971
16.4267	13647		16.4267	15066
16.4373	13511		16.4373	15073
16.448	13543		16.448	15040
16.4587	13634		16.4587	15014
16.4693	13588		16.4693	15063
16.48	13614		16.48	15135
16.4907	13608		16.4907	15211
16.5013	13672		16.5013	15196
16.512	13711		16.512	15244
16.5227	13735		16.5227	15268
16.5333	13769		16.5333	15209
16.544	13775		16.544	15313
16.5547	13796		16.5547	15372
16.5653	13812		16.5653	15280
16.576	13735		16.576	15270
16.5867	13826		16.5867	15353
16.5973	13922		16.5973	15389
16.608	13857		16.608	15331
16.6187	13861		16.6187	15404
16.6293	13828		16.6293	15449
16.64	13879		16.64	15409
16.6507	13830		16.6507	15423
16.6613	13812		16.6613	15473
16.672	13870		16.672	15409
16.6827	13967		16.6827	15486
16.6933	13951		16.6933	15520
16.704	14024		16.704	15523
16.7147	14061		16.7147	15523
16.7253	14042		16.7253	15559
16.736	14004		16.736	15500
16.7467	14176		16.7467	15607
16.7573	14117		16.7573	15609
16.768	14104		16.768	15624
16.7787	14160		16.7787	15621
16.7893	14128		16.7893	15665
16.8	14195		16.8	15645
16.8107	14196		16.8107	15683
16.8213	14208		16.8213	15644
16.832	14152		16.832	15635
16.8427	14165		16.8427	15670
16.8533	14246		16.8533	15708
16.864	14229		16.864	15733
16.8747	14240		16.8747	15823
16.8853	14272		16.8853	15788
16.896	14321		16.896	15885
16.9067	14331		16.9067	15884
16.9173	14314		16.9173	15907
16.928	14327		16.928	15864
16.9387	14315		16.9387	15916
16.9493	14348		16.9493	15862
16.96	14324		16.96	15902
16.9707	14345		16.9707	15890
16.9813	14402		16.9813	15982
16.992	14446		16.992	15998
17.0027	14384		17.0027	16042
17.0133	14435		17.0133	16025
17.024	14452		17.024	16032
17.0347	14481		17.0347	16017
17.0453	14456		17.0453	16000
17.056	14476		17.056	16097
17.0667	14513		17.0667	16180
17.0773	14541		17.0773	16172
17.088	14576		17.088	16228
17.0987	14593		17.0987	16250
17.1093	14615		17.1093	16212
17.12	14618		17.12	16181
17.1307	14604		17.1307	16288
17.1413	14700		17.1413	16298
17.152	14764		17.152	16354
17.1627	14728		17.1627	16385
17.1733	14717		17.1733	16408
17.184	14745		17.184	16360
17.1947	14808		17.1947	16390
17.2053	14815		17.2053	16371
17.216	14809		17.216	16336
17.2267	14840		17.2267	16391
17.2373	14902		17.2373	16378
17.248	14883		17.248	16437
17.2587	14853		17.2587	16458
17.2693	14854		17.2693	16401
17.28	14893		17.28	16411
17.2907	14923		17.2907	16556
17.3013	14963		17.3013	16528
17.312	14976		17.312	16564
17.3227	14985		17.3227	16528
17.3333	15007		17.3333	16515
17.344	14989		17.344	16527
17.3547	14970		17.3547	16588
17.3653	14975		17.3653	16592
17.376	15030		17.376	16568
17.3867	15077		17.3867	16550
17.3973	14999		17.3973	16584
17.408	15057		17.408	16603
17.4187	15101		17.4187	16601
17.4293	15124		17.4293	16600
17.44	15137		17.44	16644
17.4507	15139		17.4507	16773
17.4613	15169		17.4613	16732
17.472	15165		17.472	16716
17.4827	15210		17.4827	16763
17.4933	15163		17.4933	16824
17.504	15212		17.504	16800
17.5147	15276		17.5147	16851
17.5253	15269		17.5253	16881
17.536	15241		17.536	16920
17.5467	15226		17.5467	16894
17.5573	15227		17.5573	16963
17.568	15265		17.568	16970
[truncated: 10,230 more rows]

## Sheet: Supplementary Figures S1 and S2
Raw data for HPLC chromatograms
[truncated: 5,052 more rows]

[truncated: 11 more sheets: Supplementary Figures S6-S8, Supplementary Figures S9-S11, Supplementary Figures S12-S14, Supplementary Figure S15, Supplementary Figure S16, Supplementary Figures S17-S21, Supplementary Figures S26-S32, Supplementary Figures S33-S38, Supplementary Figures S39-S41, Supplementary Figure S42, Supplementary Figures S43-S45]
